# Supplementary material for: A small periplasmic protein governs broad physiological adaptations in Vibrio cholerae via regulation of the DbfRS two-component system
Source: Nat Commun. 2025 Dec 18;16:11230. doi: 10.1038/s41467-025-66735-3 (PMC12714742; doi:10.1038/s41467-025-66735-3)
Supplement: Supplementary file 4 — Supplementary Data 1 [file 41467_2025_66735_MOESM4_ESM.xlsx]

## Sheet: dbfR_D51VvWT_All Quantified Gen
Locustag	VC_ID	Gene	Description	FeatureType	log2FoldChange	pvalue	FDR	761-1	761-2	761-3	788-1	788-2	788-3
VC_RS00005	VC_0002	mioC	FMN-binding protein MioC	CDS	-0.0350189	0.759619	0.999875	160.195	144.399	147.28	132.143	149.225	159.682
VC_RS00010	VC_0003	mnmE	tRNA uridine-5-carboxymethylaminomethyl(34) synthesis GTPase MnmE	CDS	-0.0937209	0.525456	0.999875	181.419	170.324	185.799	153.642	153.847	196.072
VC_RS00015	VC_0004	yidC	membrane protein insertase YidC	CDS	0.0509418	0.758115	0.999875	749.502	707.498	623.441	668.901	681.944	804.205
VC_RS00020	VC_0005	yidD	membrane protein insertion efficiency factor YidD	CDS	-0.0195754	0.921153	0.999875	62.2891	73.3145	52.9535	58.3804	72.8956	54.7965
VC_RS00025	VC_0006	rnpA	ribonuclease P protein component	CDS	0.0439622	0.838477	0.999875	185.891	167.815	136.454	152.473	143.546	208.866
VC_RS00030	VC_0007	rpmH	50S ribosomal protein L34	CDS	-0.181558	0.657514	0.999875	225.818	360.858	271.061	278.949	335.69	142.06
VC_RS00035	VC_0008		amino acid ABC transporter ATP-binding protein	CDS	0.679753	0.00134092	0.198735	23.9073	15.6107	16.1126	35.442	24.8268	29.088
VC_RS00040	VC_0009		amino acid ABC transporter permease	CDS	0.618482	0.0191612	0.678119	27.2413	15.8894	15.0217	31.484	22.1856	35.6056
VC_RS00045	VC_0010		amino acid ABC transporter substrate-binding protein	CDS	0.682032	0.0932657	0.999875	127.912	42.2325	45.1489	124.947	91.3837	129.991
VC_RS00050	VC_0012	dnaA	chromosomal replication initiator protein DnaA	CDS	0.0579474	0.759888	0.999875	448.14	321.413	330.477	351.812	302.543	490.513
VC_RS00055	VC_0013	dnaN	DNA polymerase III subunit beta	CDS	-0.00228936	0.987541	0.999875	310.551	248.656	247.983	256.19	219.347	330.107
VC_RS00060	VC_0014	recF	DNA replication/repair protein RecF	CDS	0.0363632	0.781791	0.999875	196.625	194.715	146.44	165.966	188.578	196.797
VC_RS00065	VC_0015	gyrB	DNA topoisomerase (ATP-hydrolyzing) subunit B	CDS	0.0775113	0.596828	0.999875	994.836	830.711	839.116	861.763	826.547	1123.27
VC_RS00070	VC_0015a		hypothetical protein	CDS	-0.101593	0.658731	0.999875	86.4403	119.728	111.194	118.29	95.6095	81.7723
VC_RS00075	VC_0018		Hsp20 family protein	CDS	0.04821	0.834481	0.999875	135.068	110.669	91.8084	114.782	125.851	108.567
VC_RS00080	VC_0019		valine--pyruvate transaminase	CDS	0.114527	0.497493	0.999875	338.118	246.426	254.781	277.779	251.965	378.748
VC_RS00085	VC_0020	glyS	glycine--tRNA ligase subunit beta	CDS	-0.0453298	0.792982	0.999875	743.485	640.874	687.472	607.192	576.034	824.301
VC_RS00090	VC_0021	glyQ	glycine--tRNA ligase subunit alpha	CDS	0.0519574	0.763746	0.999875	408.864	329.776	341.302	318.618	321.824	478.866
VC_RS00095	VC_0022		TMEM165/GDT1 family protein	CDS	0.0777351	0.777372	0.999875	78.6339	123.213	112.621	124.857	138.528	68.8577
VC_RS00100	VC_0023		hypothetical protein	CDS	-0.23858	0.217343	0.999875	33.2588	32.6152	27.6936	27.706	31.5617	20.3978
VC_RS00105	VC_0024	tusA	sulfurtransferase TusA	CDS	0.136244	0.326889	0.999875	23.2568	22.0222	25.7634	25.1872	24.6947	28.1828
VC_RS00110	VC_0025		hypothetical protein	CDS	0.188868	0.194519	0.999875	51.8805	41.1174	37.4283	44.9772	44.1071	59.383
VC_RS00115	VC_0026		oxidoreductase	CDS	0.121409	0.61579	0.999875	266.64	183.286	215.087	198.799	195.181	329.201
VC_RS00120	VC_0027	ilvA	threonine ammonia-lyase, biosynthetic	CDS	-0.350001	0.068401	0.992852	264.037	254.231	280.46	186.745	176.164	263.421
VC_RS00125	VC_0028	ilvD	dihydroxy-acid dehydratase	CDS	-0.281321	0.165135	0.999875	416.02	322.249	453.084	299.278	249.72	431.009
VC_RS00130	VC_0029	ilvE	branched-chain-amino-acid transaminase	CDS	-0.290281	0.147363	0.999875	287.294	247.959	273.999	185.216	160.978	315.019
VC_RS00135	VC_0030	ilvM	acetolactate synthase 2 small subunit	CDS	-0.186861	0.382328	0.999875	37.4873	26.0643	36.3373	23.748	26.2794	37.6575
VC_RS00140	VC_0031		acetolactate synthase 2 catalytic subunit	CDS	-0.192925	0.290657	0.999875	265.501	235.554	259.397	196.55	170.882	297.398
VC_RS00145	VC_0032		YifB family Mg chelatase-like AAA ATPase	CDS	0.157553	0.509052	0.999875	7.15593	8.78101	7.21712	8.81553	9.9043	7.18148
VC_RS00150	VC_0033		acyltransferase	CDS	0.131074	0.482606	0.999875	26.4281	19.0952	19.8051	21.2292	20.3368	29.8122
VC_RS00155	VC_0034		thiol:disulfide interchange protein DsbA/DsbL	CDS	-0.18368	0.223707	0.999875	216.873	257.298	252.767	210.043	216.706	213.211
VC_RS00160	VC_0035		serine/threonine protein kinase	CDS	-0.0933692	0.331126	0.999875	106.688	110.669	101.711	94.2722	108.815	96.0749
VC_RS00165	VC_0036	ccoG	cytochrome c oxidase accessory protein CcoG	CDS	-0.0927266	0.469725	0.999875	139.378	157.361	135.279	134.572	149.885	120.757
VC_RS00170	VC_0037		YihD family protein	CDS	0.167207	0.636726	0.999875	69.8516	126.419	107.501	125.217	156.092	60.2279
VC_RS00175	VC_0039		sporulation protein	CDS	0.244666	0.0714532	0.999875	87.7414	85.0225	79.7239	97.7804	86.3655	114.662
VC_RS00180	VC_0040		hemolysin III family protein	CDS	-0.0404819	0.797411	0.999875	68.3066	77.6353	88.4516	87.5256	66.5569	73.6856
VC_RS00185	VC_0041		DUF3157 family protein	CDS	0.00455182	0.96994	0.999875	73.7548	80.1441	83.4164	84.0174	81.4794	72.6597
VC_RS00190	VC_0042		TrkH family potassium uptake protein	CDS	0.00357634	0.973805	0.999875	111.08	123.91	131.922	137.81	118.191	111.826
VC_RS00195	VC_0043	trkA	Trk system potassium transporter TrkA	CDS	-0.11308	0.338495	0.999875	184.184	168.93	164.987	147.885	150.809	180.201
VC_RS00200	VC_0044	rsmB	16S rRNA (cytosine(967)-C(5))-methyltransferase RsmB	CDS	-0.0663935	0.541957	0.999875	212.726	187.328	210.639	189.354	176.164	217.617
VC_RS00205	VC_0045	fmt	methionyl-tRNA formyltransferase	CDS	-0.11646	0.306582	0.999875	168.408	154.155	183.785	152.832	139.981	174.166
VC_RS00210	VC_0046	def	peptide deformylase	CDS	-0.165061	0.193717	0.999875	208.742	247.82	233.717	212.922	205.613	197.038
VC_RS00215	VC_0047		LysM peptidoglycan-binding domain-containing protein	CDS	0.11977	0.470956	0.999875	21.9557	28.0156	19.889	21.769	30.2411	23.8377
VC_RS00220	VC_0048	dprA	DNA-protecting protein DprA	CDS	-0.101847	0.716292	0.999875	40.74	70.8056	53.7927	52.0836	71.1789	31.2002
VC_RS00225	VC_0049		DUF494 domain-containing protein	CDS	0.0282517	0.902041	0.999875	245.253	361.555	384.353	376.189	357.743	276.879
VC_RS00230	VC_0050		DNA topoisomerase	CDS	0.0361528	0.847836	0.999875	114.983	134.642	134.02	146.356	125.454	121.482
VC_RS00235	VC_0051		5-(carboxyamino)imidazole ribonucleotide synthase	CDS	0.0732424	0.775561	0.999875	297.703	269.702	204.009	217.42	267.548	326.365
VC_RS00240	VC_0052	purE	5-(carboxyamino)imidazole ribonucleotide mutase	CDS	-0.0147851	0.960646	0.999875	143.688	129.624	97.5989	102.188	103.269	161.07
VC_RS00245	VC_0054		threonylcarbamoyl-AMP synthase	CDS	-0.113993	0.458759	0.999875	43.9114	43.2081	38.1836	33.8228	45.2957	36.873
VC_RS00250	VC_0055	hemF	oxygen-dependent coproporphyrinogen oxidase	CDS	0.00134963	0.991071	0.999875	74.6493	62.3033	63.0239	65.6667	64.8401	69.7026
VC_RS00255	VC_0056	aroE	shikimate dehydrogenase	CDS	-0.00529899	0.969415	0.999875	128.237	112.202	93.319	99.9393	98.3827	133.853
VC_RS00260	VC_0057		DUF1488 domain-containing protein	CDS	-0.269581	0.125704	0.999875	24.3952	23.1373	23.2458	17.9909	18.488	22.0876
VC_RS00265	VC_0058		gamma carbonic anhydrase family protein	CDS	0.123094	0.375302	0.999875	69.6077	80.4229	69.234	83.0279	76.4612	79.0566
VC_RS00300	VC_0060	crcB	fluoride efflux transporter CrcB	CDS	-0.116098	0.686094	0.999875	61.5572	68.5755	46.2399	54.6923	75.4047	33.2521
VC_RS00305	VC_0061	thiC	phosphomethylpyrimidine synthase ThiC	CDS	-0.311733	0.160276	0.999875	629.966	685.616	837.437	501.856	556.622	676.024
VC_RS00310	VC_0062		thiamine phosphate synthase	CDS	-0.485369	0.100389	0.999875	361.049	420.373	543.13	277.329	287.489	381.101
VC_RS00315	VC_0063	thiF	thiazole biosynthesis adenylyltransferase ThiF	CDS	-0.486258	0.124879	0.999875	139.785	185.237	224.318	113.522	114.362	163.846
VC_RS00320	VC_0064	thiS	sulfur carrier protein ThiS	CDS	-0.64523	0.0589702	0.951471	45.4564	69.2724	83.4164	37.6909	38.0325	50.5721
VC_RS00325	VC_0065		thiazole synthase	CDS	-0.505488	0.0977564	0.999875	161.984	182.032	252.851	119.639	110.268	190.038
VC_RS00330	VC_0066	thiH	2-iminoacetate synthase ThiH	CDS	-0.375214	0.23566	0.999875	167.27	213.671	281.384	149.774	143.942	216.531
VC_RS00335	VC_0067		aminopeptidase P family protein	CDS	-0.132754	0.480415	0.999875	609.799	463.303	487.239	386.624	389.833	646.393
VC_RS00340	VC_0068		LysR family transcriptional regulator	CDS	-0.324901	0.10287	0.999875	76.8449	69.5512	64.7023	44.2576	49.6536	74.1684
VC_RS00345	VC_0069		multidrug effflux MFS transporter	CDS	0.0827753	0.508637	0.999875	27.8919	26.0643	24.3368	28.3356	25.6191	28.8466
VC_RS00350	VC_0070		hypothetical protein	CDS	0.055529	0.73663	0.999875	87.8227	69.2724	64.8701	72.7731	65.2363	92.3936
VC_RS00355	VC_0071	asnC	transcriptional regulator AsnC	CDS	-0.0190157	0.861426	0.999875	81.8866	74.4295	63.3596	68.8151	68.9339	78.8756
VC_RS00360	VC_0072		EAL domain-containing protein	CDS	0.0916767	0.437869	0.999875	75.2186	68.2967	71.4159	88.5151	66.2928	74.1684
VC_RS00365	VC_0073		class I SAM-dependent methyltransferase	CDS	0.0334015	0.78243	0.999875	52.3684	53.5223	53.2892	55.5918	47.5406	59.5037
VC_RS00370	VC_0074		hypothetical protein	CDS	0.0509115	0.780322	0.999875	38.1378	31.5001	36.5052	34.4525	32.6182	42.7871
VC_RS00375	VC_0075		DMT family transporter	CDS	-0.0867906	0.729551	0.999875	196.056	309.844	356.576	313.761	315.881	182.796
VC_RS00380	VC_0076	uspA	universal stress protein UspA	CDS	-0.203841	0.630634	0.999875	252.328	571.044	631.33	504.554	552.132	206.814
VC_RS00385	VC_0078	ftnA	non-heme ferritin	CDS	0.0951829	0.61359	0.999875	373.735	432.36	451.993	479.187	487.688	377.178
VC_RS00390	VC_0079	uspB	universal stress protein UspB	CDS	0.0301386	0.857119	0.999875	135.393	150.671	158.944	165.696	161.506	127.396
VC_RS00395	VC_0080		NAD(P)/FAD-dependent oxidoreductase	CDS	0.0590043	0.731295	0.999875	38.2192	43.3475	41.7082	45.427	43.711	39.2869
VC_RS00400	VC_0081		DMT family transporter	CDS	0.0497963	0.760175	0.999875	58.9551	48.0865	45.065	44.2576	44.3713	68.4353
VC_RS00405	VC_0082	rmuC	DNA recombination protein RmuC	CDS	0.019071	0.892145	0.999875	54.4013	72.06	75.6958	65.9366	75.933	63.0642
VC_RS00410	VC_0083	ubiE	bifunctional demethylmenaquinone methyltransferase/2-methoxy-6-polyprenyl-1,4-benzoquinol methylase UbiE	CDS	0.0258775	0.835085	0.999875	190.201	165.585	172.707	152.922	179.202	205.909
VC_RS00415	VC_0084		SCP2 domain-containing protein	CDS	0.0529427	0.717515	0.999875	95.7105	79.5866	78.633	80.4192	75.5368	107.179
VC_RS00420	VC_0085	ubiB	ubiquinone biosynthesis regulatory protein kinase UbiB	CDS	-0.0128389	0.903893	0.999875	218.256	197.224	229.185	217.959	190.823	230.109
VC_RS00425	VC_0086	tatA	twin-arginine translocase subunit TatA	CDS	0.025723	0.869826	0.999875	93.5963	130.043	112.537	118.65	128.492	95.1093
VC_RS00430	VC_0087	tatB	Sec-independent protein translocase subunit TatB	CDS	-0.0129864	0.932842	0.999875	186.298	210.047	238.5	247.285	187.125	194.684
VC_RS00435	VC_0088	tatC	twin-arginine translocase subunit TatC	CDS	0.0393683	0.732089	0.999875	82.6997	72.06	74.1852	90.764	70.1224	74.4098
VC_RS00440	VC_0089		cytochrome-c peroxidase	CDS	0.0167825	0.933118	0.999875	20.4107	25.228	28.7006	25.637	27.8641	21.9065
VC_RS00445	VC_0090	dinF	MATE family efflux transporter DinF	CDS	-0.107974	0.387054	0.999875	58.0606	56.7281	58.9957	57.8407	45.0315	58.1157
VC_RS00450	VC_0091		class I SAM-dependent methyltransferase	CDS	0.106251	0.52556	0.999875	561.252	487.694	581.397	611.96	446.09	696.664
VC_RS00455	VC_0092	lexA	repressor LexA	CDS	-0.137831	0.479541	0.999875	131.978	160.567	152.65	142.218	136.283	126.068
VC_RS00460	VC_0093	plsB	glycerol-3-phosphate 1-O-acyltransferase PlsB	CDS	0.00734113	0.957801	0.999875	119.374	123.91	105.068	112.443	110.004	127.396
VC_RS00465	VC_0094	ubiA	4-hydroxybenzoate octaprenyltransferase	CDS	-0.12424	0.225615	0.999875	70.6648	65.7879	69.4018	62.6083	58.6335	67.53
VC_RS00470	VC_0095		chorismate lyase	CDS	-0.192475	0.535734	0.999875	47.2454	111.505	60.842	56.5813	94.8172	40.9163
VC_RS00475	VC_0097	fliL	flagellar basal body-associated protein FliL	CDS	-0.0730838	0.678189	0.999875	76.9262	100.494	82.0737	83.3877	96.9301	66.5041
VC_RS00480	VC_0098		methyl-accepting chemotaxis protein	CDS	0.129174	0.496726	0.999875	47.408	51.2922	55.0515	59.7297	60.8784	47.7961
VC_RS00485	VC_0099	glpG	rhomboid family intramembrane serine protease GlpG	CDS	-0.186528	0.270143	0.999875	91.1568	112.202	131.419	109.834	92.5722	91.7298
VC_RS00490	VC_0100	glpE	thiosulfate sulfurtransferase GlpE	CDS	-0.228793	0.255936	0.999875	26.8347	29.27	22.4066	20.6895	22.8459	23.2945
VC_RS00495	VC_0103		TatD family hydrolase	CDS	-0.286095	0.154457	0.999875	66.2736	81.1198	81.5702	61.7987	70.3866	55.7621
VC_RS00500	VC_0105	hemB	porphobilinogen synthase	CDS	0.033409	0.79004	0.999875	230.128	196.388	218.024	205.096	204.953	249.541
VC_RS00505	VC_0106		GNAT family N-acetyltransferase	CDS	0.151655	0.448633	0.999875	10.246	12.4049	12.9237	11.874	17.9598	10.1386
VC_RS00510	VC_0108	polA	DNA polymerase I	CDS	-0.0621142	0.567472	0.999875	555.967	560.451	553.2	481.256	509.345	608.494
VC_RS00515	VC_0111		YihA family ribosome biogenesis GTP-binding protein	CDS	0.074438	0.585311	0.999875	108.64	92.2703	81.1506	90.3142	92.3081	114.179
VC_RS00520	VC_0112		cytochrome c4	CDS	0.0517749	0.731102	0.999875	415.532	323.643	325.358	409.202	311.259	382.912
VC_RS00525	VC_0113		class I SAM-dependent methyltransferase	CDS	0.065525	0.63646	0.999875	61.9638	60.6308	61.0937	65.3968	59.1617	67.53
VC_RS00530	VC_0114	yihI	Der GTPase-activating protein YihI	CDS	-0.0641798	0.697559	0.999875	69.445	71.3631	66.045	71.064	67.3492	59.5037
VC_RS00535	VC_0115		DUF2489 domain-containing protein	CDS	0.0137226	0.93356	0.999875	62.2078	75.2658	77.4581	77.2708	69.4622	70.125
VC_RS00540	VC_0116	hemN	oxygen-independent coproporphyrinogen III oxidase	CDS	-0.0535601	0.691897	0.999875	148.648	139.939	135.866	131.064	122.153	155.518
VC_RS00545	VC_0117		heme biosynthesis protein HemY	CDS	-0.0444211	0.672169	0.999875	109.697	108.16	118.747	102.458	109.476	114.481
VC_RS00550	VC_0118		heme biosynthesis operon protein HemX	CDS	-0.147835	0.288318	0.999875	141.899	142.587	140.23	121.978	123.342	137.896
VC_RS00555	VC_0119		uroporphyrinogen-III synthase	CDS	-0.118407	0.316401	0.999875	67.7374	57.425	55.7228	50.1046	52.2947	64.0902
VC_RS00560	VC_0120	hemC	hydroxymethylbilane synthase	CDS	-0.0870642	0.636955	0.999875	154.015	131.576	118.075	111.903	98.6468	168.916
VC_RS00565	VC_0122		class I adenylate cyclase	CDS	0.0173383	0.884282	0.999875	589.632	592.648	653.317	639.935	578.411	639.393
VC_RS00570	VC_0123	cyaY	iron donor protein CyaY	CDS	0.0631736	0.636664	0.999875	38.7071	52.1285	46.0721	51.4539	43.9751	47.2529
VC_RS00575	VC_0124		lipoprotein	CDS	-0.0959024	0.773477	0.999875	22.3623	26.4824	17.8749	15.5621	33.8067	13.7595
VC_RS00580	VC_0125	lysA	diaminopimelate decarboxylase	CDS	0.0374877	0.709698	0.999875	637.853	646.171	649.037	646.682	633.083	704.087
VC_RS00585	VC_0126	dapF	diaminopimelate epimerase	CDS	0.0864938	0.841156	0.999875	301.606	273.744	303.287	294.151	281.942	356.72
VC_RS00590	VC_0127		DUF484 family protein	CDS	0.0772161	0.509265	0.999875	120.431	101.191	113.46	115.681	102.08	135.603
VC_RS00595	VC_0128	xerC	tyrosine recombinase XerC	CDS	0.109688	0.355774	0.999875	147.428	118.753	133.349	142.308	129.812	158.958
VC_RS00600	VC_0129	yigB	5-amino-6-(5-phospho-D-ribitylamino)uracil phosphatase YigB	CDS	-0.0364842	0.721912	0.999875	67.7374	59.237	61.3455	59.1	57.709	66.7455
VC_RS00605	VC_0130		sensor domain-containing phosphodiesterase	CDS	-0.207738	0.131977	0.999875	235.495	271.933	255.536	229.294	204.953	226.186
VC_RS00610	VC_0131		DTW domain-containing protein	CDS	0.0060732	0.960407	0.999875	36.8368	43.6263	43.0509	43.358	39.3531	41.1577
VC_RS00615	VC_0132		COG3650 family protein	CDS	-0.177989	0.111169	0.999875	79.4471	88.3676	100.368	76.4612	73.82	86.6002
VC_RS00620	VC_0134		Cof-type HAD-IIB family hydrolase	CDS	-0.00871508	0.948133	0.999875	154.422	166.282	174.386	172.443	157.148	162.458
VC_RS00625	VC_0135		alpha/beta fold hydrolase	CDS	-0.0849231	0.554967	0.999875	91.726	120.425	96.2562	100.749	108.947	81.1085
VC_RS00630	VC_0136	rhtB	homoserine/homoserine lactone efflux protein	CDS	0.228026	0.323236	0.999875	52.0431	43.6263	40.4494	46.2366	43.9751	68.7973
VC_RS00635	VC_0137		HDOD domain-containing protein	CDS	-0.0254348	0.87037	0.999875	110.998	103.281	98.6059	92.3832	86.3655	128.241
VC_RS00640	VC_0139		DNA starvation/stationary phase protection protein	CDS	0.880021	0.00965864	0.525872	33.6654	47.8077	48.4218	91.8434	111.985	35.9677
VC_RS00645	VC_0140		DUF2500 domain-containing protein	CDS	-0.135763	0.487377	0.999875	12.5229	20.2103	13.679	13.853	17.5636	10.8627
VC_RS00650	VC_0142		DUF4145 domain-containing protein	CDS	0.128947	0.399437	0.999875	40.74	42.6506	43.4705	48.4854	52.1626	38.3817
VC_RS00655	VC_0143		hypothetical protein	CDS	-0.241496	0.354648	0.999875	13.58	17.7014	13.3433	12.5936	14.7904	10.4403
VC_RS00660	VC_0144		lysoplasmalogenase	CDS	0.0511462	0.701519	0.999875	74.2427	79.0291	61.4294	68.0055	69.7263	84.3069
VC_RS00665	VC_0145		DUF1145 domain-containing protein	CDS	-0.348139	0.104137	0.999875	32.7709	29.8276	28.3649	25.0973	28.1282	18.6477
VC_RS00670	VC_0146	rsmD	16S rRNA (guanine(966)-N(2))-methyltransferase RsmD	CDS	-0.209322	0.243226	0.999875	63.0209	79.0291	68.4787	64.5872	71.0468	46.7098
VC_RS00675	VC_0147	ftsY	signal recognition particle-docking protein FtsY	CDS	-0.0892895	0.439254	0.999875	200.041	196.388	188.4	174.601	205.877	169.459
VC_RS00680	VC_0148	ftsE	cell division ATP-binding protein FtsE	CDS	0.106357	0.328989	0.999875	82.4558	89.9008	85.6823	86.5361	101.024	90.2814
VC_RS00685	VC_0149	ftsX	cell division protein FtsX	CDS	0.0646956	0.520324	0.999875	103.436	118.474	114.719	127.016	115.022	109.955
VC_RS00690	VC_0150	rpoH	RNA polymerase sigma factor RpoH	CDS	0.0382822	0.723988	0.999875	486.684	446.716	482.708	498.257	451.636	504.272
VC_RS00695	VC_0151	sthA	Si-specific NAD(P)(+) transhydrogenase	CDS	-0.243693	0.010264	0.525872	158.894	170.881	166.833	141.948	142.358	135.12
VC_RS00700	VC_0152	fabR	HTH-type transcriptional repressor FabR	CDS	0.149528	0.351837	0.999875	73.1043	59.3763	58.9118	57.3909	68.9339	85.876
VC_RS00705	VC_0153		YijD family membrane protein	CDS	0.0697667	0.661582	0.999875	37.4873	30.3851	30.9665	34.5425	28.9206	40.0714
VC_RS00710	VC_0154	trmA	tRNA (uridine(54)-C5)-methyltransferase TrmA	CDS	-0.0329011	0.824649	0.999875	47.0827	47.2502	46.156	40.6594	45.0315	51.4773
VC_RS00715	VC_0156	btuB	TonB-dependent vitamin B12 receptor	CDS	-0.167918	0.39695	0.999875	859.362	818.864	800.345	634.718	700.696	870.649
VC_RS00720	VC_0157		S8 family peptidase	CDS	-0.0475627	0.810666	0.999875	79.8536	121.262	99.1934	92.1133	124.398	74.2287
VC_RS00725	VC_0158		glutamate racemase	CDS	0.0280314	0.830549	0.999875	74.6493	93.9429	83.5843	92.9229	95.3454	68.9784
VC_RS00730	VC_0159		RNA-binding protein	CDS	0.079288	0.765627	0.999875	147.754	203.357	170.357	180.359	243.25	127.698
VC_RS00760	VC_0161	ilvY	HTH-type transcriptional activator IlvY	CDS	-0.0782696	0.575585	0.999875	38.951	50.3166	43.8062	44.4375	39.6172	41.7008
VC_RS00765	VC_0162	ilvC	ketol-acid reductoisomerase	CDS	1.1086	0.00544649	0.379866	367.636	486.022	488.834	1242	1273.43	380.015
VC_RS00770	VC_0163		accessory factor UbiK family protein	CDS	-0.0156409	0.898667	0.999875	57.898	52.6861	53.1213	50.9142	52.5588	58.4174
VC_RS00775	VC_0164	vexB	multidrug efflux RND transporter permease subunit VexB	CDS	-0.116573	0.410238	0.999875	1217.89	1092.05	1260.73	1066.05	960.717	1266.6
VC_RS00780	VC_0165	vexA	multidrug efflux RND transporter periplasmic adaptor subunit VexA	CDS	-0.104315	0.336166	0.999875	672.332	612.859	669.094	578.497	578.675	660.756
VC_RS00785	VC_0166		TetR/AcrR family transcriptional regulator	CDS	-0.0656031	0.488254	0.999875	161.334	148.72	163.56	139.789	148.432	164.329
VC_RS00790	VC_0167	rep	DNA helicase Rep	CDS	-0.019968	0.890638	0.999875	104.249	81.3986	93.2351	78.7101	89.931	106.455
VC_RS00795	VC_0168		cytochrome c5 family protein	CDS	0.0212227	0.874564	0.999875	162.797	153.18	129.572	142.668	167.581	142.06
VC_RS00825	CDS		hypothetical protein	CDS	-0.0727295	0.808294	0.999875	3.49665	1.95134	1.42664	2.42877	2.64115	1.75011
VC_RS00830	VC_0170		ABC transporter ATP-binding protein	CDS	0.403338	0.185097	0.999875	174.1	85.0225	86.0179	147.525	104.589	204.28
VC_RS00835	VC_0171		ABC transporter substrate-binding protein	CDS	0.0591701	0.74661	0.999875	288.026	210.047	239.088	232.622	197.954	337.167
VC_RS00840	VC_0172		ABC transporter permease subunit	CDS	0.159177	0.52839	0.999875	48.8717	29.4094	33.0645	36.6114	28.2603	59.0812
VC_RS00845	VC_0173		ABC transporter permease	CDS	0.141758	0.492612	0.999875	57.4101	34.1484	40.5333	45.5169	36.1837	63.8488
VC_RS00850	VC_0174		sporulation protein	CDS	-0.0787911	0.628228	0.999875	76.1944	70.945	68.8983	67.2859	71.311	66.0817
VC_RS00855	VC_0175		deoxycytidylate deaminase	CDS	-0.0562158	0.841607	0.999875	558	693.56	706.774	614.838	875.672	393.593
VC_RS00860	CDS		hypothetical protein	CDS	-0.309596	0.333688	0.999875	162.879	268.587	266.782	208.064	230.44	125.223
VC_RS00865	VC_0176		helix-turn-helix transcriptional regulator	CDS	-0.207431	0.509031	0.999875	16.1008	31.082	27.1061	24.1977	29.7129	10.9231
VC_RS00870	VC_0177	vspR	transcriptional regulator VspR	CDS	0.155601	0.549994	0.999875	14.9624	16.8651	14.1825	19.5201	20.6009	11.4662
VC_RS00875	CDS		hypothetical protein	CDS	0.308933	0.389267	0.999875	401.789	439.329	418.173	542.425	644.968	373.014
VC_RS00880	VC_0178	capV	cGAMP-activated phospholipase CapV	CDS	0.142967	0.6874	0.999875	652.572	793.357	774.917	850.879	1015.39	586.286
VC_RS00885	VC_0179	dncV	cyclic AMP-GMP synthase	CDS	0.080907	0.801461	0.999875	881.887	1143.2	1113.28	1137.11	1437.58	745.124
VC_RS00890	VC_0180		hypothetical protein	CDS	0.0502249	0.835044	0.999875	663.306	735.932	760.231	800.144	874.616	561.543
VC_RS00895	VC_0181		peptidase	CDS	-0.00668128	0.97778	0.999875	66.355	93.246	94.9974	90.4941	101.42	61.8573
VC_RS00900	VC_0182		hypothetical protein	CDS	0.0324919	0.890435	0.999875	47.2454	48.3652	42.6313	51.0941	62.5952	28.4242
VC_RS00905	VC_0183		hypothetical protein	CDS	-0.0722337	0.665113	0.999875	42.4477	51.2922	48.7575	50.5544	48.9933	36.1488
VC_RS00910	VC_0184		hypothetical protein	CDS	-0.182542	0.408743	0.999875	22.8502	33.3121	22.9101	20.8694	29.5808	19.3115
VC_RS00915	VC_0185		site-specific integrase	CDS	-0.0302086	0.877916	0.999875	22.6062	26.343	25.4277	24.0178	29.845	19.3115
VC_RS00920	VC_0186	gorA	glutathione-disulfide reductase	CDS	-0.103316	0.44355	0.999875	768.205	874.059	971.961	821.463	767.781	844.216
VC_RS00925	VC_0187		23S rRNA (adenine(2030)-N(6))-methyltransferase RlmJ	CDS	-0.0872537	0.545315	0.999875	121.895	154.992	176.232	148.695	144.603	133.25
VC_RS00930	VC_0188	prlC	oligopeptidase A	CDS	0.0830668	0.74819	0.999875	619.476	426.227	466.175	445.184	367.78	788.092
VC_RS00935	VC_0190	uvrD	DNA helicase II	CDS	-0.0942352	0.534656	0.999875	189.551	181.753	193.603	164.796	146.187	217.858
VC_RS00940	VC_0191		LysE family translocator	CDS	0.00279175	0.982936	0.999875	11.4657	9.19915	11.0774	10.5247	9.64018	11.6473
VC_RS00945	VC_0192		AraC family transcriptional regulator	CDS	0.0166459	0.908965	0.999875	28.0545	38.1904	40.4494	35.532	35.9196	36.3298
VC_RS00950	VC_0194	ggt	gamma-glutamyltransferase	CDS	0.00655668	0.979587	0.999875	289.083	240.293	268.208	207.705	177.881	414.957
VC_RS00955	VC_0195	rarD	EamA family transporter RarD	CDS	0.162683	0.438267	0.999875	32.6896	22.301	24.1689	27.1662	21.5253	39.5886
VC_RS00960	VC_0196	recQ	ATP-dependent DNA helicase RecQ	CDS	0.0710795	0.700384	0.999875	125.147	105.93	110.523	119.1	95.6095	143.811
VC_RS00965	VC_0197		DUF3630 family protein	CDS	0.0889401	0.684446	0.999875	7.39988	5.71462	7.80456	9.44521	5.81052	7.06078
VC_RS00970	VC_0198		hypothetical protein	CDS	0.0782237	0.668254	0.999875	11.791	12.5443	12.1684	13.853	12.8096	11.8887
VC_RS00975	VC_0199		ABC transporter ATP-binding protein	CDS	-0.0235201	0.878463	0.999875	31.7138	30.5245	33.0645	31.7539	28.6564	33.2521
VC_RS00980	VC_0200	fhuA	TonB-dependent siderophore receptor FhuA	CDS	-0.093258	0.808723	0.999875	210.449	145.096	145.265	114.062	109.079	245.739
VC_RS00985	VC_0201		ABC transporter ATP-binding protein	CDS	0.162463	0.588266	0.999875	16.1008	9.75668	9.81863	11.3343	9.64018	18.6477
VC_RS00990	VC_0202		iron-siderophore ABC transporter substrate-binding protein	CDS	0.0318845	0.906822	0.999875	9.59545	7.10844	6.7136	8.99544	4.48995	10.0179
VC_RS00995	VC_0203	fhuB	Fe(3+)-hydroxamate ABC transporter permease FhuB	CDS	0.0533035	0.785342	0.999875	26.5908	26.0643	22.4905	25.9968	20.9971	30.5364
VC_RS01000	VC_0204		MurR/RpiR family transcriptional regulator	CDS	-0.372073	0.0942781	0.999875	23.3381	27.3187	22.3227	17.4512	13.9981	24.2601
VC_RS01005	VC_0206	murQ	N-acetylmuramic acid 6-phosphate etherase	CDS	0.272367	0.264858	0.999875	4.96036	4.32081	5.11912	5.48722	5.67846	6.27625
VC_RS01010	VC_0207	murP	PTS N-acetylmuramic acid transporter subunit IIBC	CDS	0.111738	0.57523	0.999875	34.072	50.3166	44.8133	47.5859	53.6153	38.442
VC_RS01015	VC_0208		TIGR00645 family protein	CDS	-0.160762	0.335036	0.999875	71.1527	56.8675	57.7369	46.5964	48.8612	70.4268
VC_RS01020	VC_0209		YicC family protein	CDS	0.00705971	0.966392	0.999875	234.763	194.855	202.835	194.032	164.675	276.457
VC_RS01025	VC_0210	rph	ribonuclease PH	CDS	0.0512751	0.786326	0.999875	139.622	116.383	127.81	120.899	110.004	166.502
VC_RS01030	VC_0211	pyrE	orotate phosphoribosyltransferase	CDS	0.058357	0.711151	0.999875	72.8603	62.7215	58.3244	60.2694	64.444	77.0651
VC_RS01035	VC_0212	lpxN	lipid A biosynthesis myristoyltransferase LpxN	CDS	-0.075494	0.563522	0.999875	58.9551	57.2856	56.8138	54.6023	44.8995	64.3316
VC_RS01040	VC_0213		LpxL/LpxP family Kdo(2)-lipid IV(A) lauroyl/palmitoleoyl acyltransferasee	CDS	0.00218783	0.981892	0.999875	69.0384	68.018	64.3666	65.037	65.2363	71.332
VC_RS01045	VC_0214	slmA	nucleoid occlusion factor SlmA	CDS	0.0544194	0.680759	0.999875	31.3072	34.5665	32.0574	28.8754	37.6363	35.1832
VC_RS01050	CDS		hypothetical protein	CDS	-0.304315	0.22828	0.999875	3.09006	2.09072	3.18896	2.15891	2.7732	2.1122
VC_RS01055	VC_0215	coaBC	bifunctional phosphopantothenoylcysteine decarboxylase/phosphopantothenate--cysteine ligase CoaBC	CDS	-0.0414007	0.779573	0.999875	101.809	98.9606	115.222	90.2242	95.4774	121.18
VC_RS01060	VC_0216		methyl-accepting chemotaxis protein	CDS	-0.268002	0.174444	0.999875	310.307	415.913	445.363	313.761	350.612	308.622
VC_RS01065	VC_0217	radC	JAB domain-containing protein	CDS	-0.205202	0.300211	0.999875	21.9557	27.0399	27.8614	22.3087	26.0153	18.5874
VC_RS01070	VC_0218	rpmB	50S ribosomal protein L28	CDS	0.0310451	0.880147	0.999875	1238.06	1104.04	1126.29	1189.47	1094.23	1260.08
VC_RS01075	VC_0219	rpmG	50S ribosomal protein L33	CDS	0.0172465	0.911564	0.999875	749.258	807.435	756.874	784.312	799.079	757.978
VC_RS01080	VC_0220		hypothetical protein	CDS	0.0856304	0.535661	0.999875	41.7158	33.7302	33.7358	39.1302	32.4861	44.0544
VC_RS01085	VC_0221	mutM	bifunctional DNA-formamidopyrimidine glycosylase/DNA-(apurinic or apyrimidinic site) lyase	CDS	-0.0897849	0.428571	0.999875	68.5505	67.7392	71.6676	61.7987	61.4067	72.0562
VC_RS01090	VC_0222	coaD	pantetheine-phosphate adenylyltransferase	CDS	-0.0732592	0.63717	0.999875	53.9134	49.7591	52.0304	50.7343	37.2402	59.564
VC_RS01095	VC_0223		glycosyltransferase family 9 protein	CDS	0.0376749	0.759019	0.999875	75.6251	67.7392	70.6606	67.5557	69.7263	82.3154
VC_RS01100	VC_0224		glycosyltransferase family 2 protein	CDS	-0.00120707	0.995091	0.999875	56.3529	38.8873	39.7781	42.5484	33.0143	58.9605
VC_RS01105	VC_0225		glycosyltransferase family 9 protein	CDS	0.0674933	0.635489	0.999875	90.3436	70.1087	73.346	76.1914	68.0095	100.541
VC_RS01110	VC_0227		3-deoxy-D-manno-octulosonic acid kinase	CDS	-0.152023	0.293169	0.999875	69.3637	60.7702	70.4928	55.8617	56.1244	68.4956
VC_RS01115	VC_0228		hypothetical protein	CDS	-0.245905	0.260741	0.999875	89.6117	87.8101	87.1089	73.4927	92.7042	57.4518
VC_RS01120	VC_0229		hypothetical protein	CDS	-0.327967	0.0761712	0.999875	154.178	171.16	176.064	126.656	145.263	127.637
VC_RS01125	VC_0230		hypothetical protein	CDS	-0.207123	0.194213	0.999875	132.059	151.368	156.762	117.48	139.981	123.956
VC_RS01130	VC_0231		hypothetical protein	CDS	-0.233319	0.0737705	0.999875	267.697	291.864	298.168	225.516	255.927	248.214
VC_RS01135	VC_0232		HAD hydrolase family protein	CDS	-0.209041	0.118148	0.999875	40.6587	43.0688	44.1419	34.4525	37.3722	38.7438
VC_RS01140	VC_0233		3-deoxy-D-manno-octulosonic acid transferase	CDS	-0.269882	0.0406948	0.875986	112.543	126.837	133.684	106.956	102.873	99.5751
VC_RS01145	VC_0234		glycosyl transferase	CDS	-0.23682	0.241224	0.999875	135.231	166.839	174.134	125.127	170.618	108.808
VC_RS01150	VC_0235		glycosyltransferase family 9 protein	CDS	-0.119795	0.301925	0.999875	147.916	153.04	143.755	123.327	158.469	127.698
VC_RS01155	VC_0236	waaF	lipopolysaccharide heptosyltransferase II	CDS	-0.119931	0.215105	0.999875	168.896	180.917	177.994	156.251	169.43	160.044
VC_RS01160	VC_0237		O-antigen ligase family protein	CDS	-0.0608966	0.735758	0.999875	119.049	138.963	129.069	123.058	157.809	90.7039
VC_RS01165	VC_0238		acyltransferase	CDS	-0.312431	0.150314	0.999875	67.4121	83.4893	84.0039	63.7777	81.7435	44.2355
VC_RS01170	VC_0239		polysaccharide deacetylase family protein	CDS	-0.146037	0.249799	0.999875	439.764	519.613	539.773	453.37	485.311	416.224
VC_RS01175	VC_0240	rfaD	ADP-glyceromanno-heptose 6-epimerase	CDS	-0.0879595	0.495107	0.999875	408.457	457.867	457.28	397.778	447.542	400.051
VC_RS01180	VC_0241		mannose-1-phosphate guanylyltransferase/mannose-6-phosphate isomerase	CDS	-0.156715	0.232411	0.999875	1031.27	1073.51	1053.61	854.207	1054.35	924.842
VC_RS01185	VC_0242		phosphomannomutase/phosphoglucomutase	CDS	-0.255432	0.651378	0.999875	860.825	948.07	1030.62	695.078	973.262	710.725
VC_RS01190	VC_0243	gmd	GDP-mannose 4,6-dehydratase	CDS	-0.322138	0.0862642	0.999875	1940.48	2303.55	2109.58	1423.26	2161.12	1498.03
VC_RS01195	VC_0244		DegT/DnrJ/EryC1/StrS family aminotransferase	CDS	-0.309232	0.0568673	0.946313	1986.26	2292.68	2278.34	1617.74	2164.68	1510.04
VC_RS01200	VC_0245		glycosyltransferase	CDS	-0.41303	0.101042	0.999875	1557.88	1794.11	1803.36	1182.99	1713.71	975.655
VC_RS01205	VC_0246		ABC transporter permease	CDS	-0.327823	0.165076	0.999875	621.834	755.306	727.25	474.959	761.046	441.088
VC_RS01210	VC_0247		ABC transporter ATP-binding protein	CDS	-0.33323	0.137967	0.999875	716.081	829.178	743.279	530.371	795.909	490.634
VC_RS01215	VC_0248		acyl carrier protein	CDS	-0.210339	0.441506	0.999875	282.496	329.636	317.469	220.838	419.678	163.846
VC_RS01220	VC_0249		AMP-binding protein	CDS	-0.413529	0.0559675	0.944774	1606.1	1843.59	1887.86	1207.64	1763.49	1036.67
VC_RS01225	VC_0250		iron-containing alcohol dehydrogenase	CDS	-0.303751	0.0282624	0.823184	1475.26	1588.67	1696.78	1193.33	1389.64	1273.96
VC_RS01230	VC_0251		acyl-CoA reductase	CDS	-0.289932	0.0800613	0.999875	3690.91	4215.72	4474.02	3208.13	3776.18	3142.47
VC_RS01235	VC_0252		acetyltransferase	CDS	-0.242132	0.215432	0.999875	976.296	1132.05	1156.17	898.015	1096.08	766.306
VC_RS01240	VC_0253		IS200/IS605 family transposase	CDS	-0.313782	0.336809	0.999875	58.3045	74.7083	72.1712	58.6503	78.7062	28.6052
VC_RS01245	VC_0254		ISAs1 family transposase	CDS	-0.0782447	0.562999	0.999875	514.332	588.188	622.77	553.939	616.708	463.779
VC_RS01250	VC_0255		hypothetical protein	CDS	-0.220694	0.534611	0.999875	109.291	129.067	113.46	102.368	158.997	41.7612
VC_RS01255	VC_0257		IS3-like element ISVch4 family transposase	CDS	-0.00272666	0.99689	0.999875	0.731856	3.48453	1.09096	2.06895	3.30143	0.120697
VC_RS01260	VC_0258		FkbM family methyltransferase	CDS	-0.158059	0.561943	0.999875	273.633	311.238	304.378	253.941	383.494	160.286
VC_RS01265	VC_0259		glycosyltransferase	CDS	-0.0621026	0.740574	0.999875	220.207	230.954	232.374	203.567	287.885	163.846
VC_RS01270	VC_0260		polysaccharide biosynthesis protein	CDS	0.0018182	0.98636	0.999875	190.445	206.284	171.448	185.126	207.462	176.338
VC_RS01275	VC_0262		SDR family oxidoreductase	CDS	0.0306999	0.733203	0.999875	101.484	107.602	103.977	112.803	105.646	101.325
VC_RS01280	VC_0263		sugar transferase	CDS	0.086831	0.360869	0.999875	54.9705	58.2613	56.9816	62.5183	60.7464	57.5122
VC_RS01285	VC_0264		MBL fold metallo-hydrolase	CDS	0.103043	0.34469	0.999875	106.688	85.7194	82.7451	92.653	97.1942	105.731
VC_RS01290	VC_0265		mechanosensitive ion channel family protein	CDS	-0.0841844	0.431837	0.999875	117.91	115.965	127.307	106.506	107.098	126.973
VC_RS01295	VC_0266		uracil-DNA glycosylase family protein	CDS	-0.106711	0.530225	0.999875	33.1775	32.4758	38.0997	32.3836	25.8832	37.7782
VC_RS01300	VC_0267		D-2-hydroxyacid dehydrogenase	CDS	-0.186306	0.182451	0.999875	90.3436	98.2637	98.9416	81.1389	80.687	90.7039
VC_RS01305	VC_0268		YjaG family protein	CDS	-0.0316382	0.784535	0.999875	114.82	122.795	107.921	109.744	109.872	118.223
VC_RS01310	VC_0269	manA	mannose-6-phosphate isomerase, class I	CDS	-0.185316	0.150699	0.999875	368.286	382.601	338.03	304.406	357.479	295.889
VC_RS01315	VC_0270		ROK family protein	CDS	-0.0211799	0.852708	0.999875	276.56	284.477	272.32	263.746	283.791	273.681
VC_RS01320	VC_0271		HlyC/CorC family transporter	CDS	0.0324173	0.861306	0.999875	80.4229	59.0976	57.1495	61.2589	54.6717	84.9104
VC_RS01325	VC_0273	hupA	DNA-binding protein HU-alpha	CDS	-0.012969	0.923968	0.999875	189.551	154.574	192.764	163.627	159.657	208.746
VC_RS01330	VC_0274		DUF1481 domain-containing protein	CDS	0.0598991	0.764311	0.999875	214.759	155.549	132.006	156.071	146.32	220.936
VC_RS01335	VC_0275	purD	phosphoribosylamine--glycine ligase	CDS	0.048783	0.838826	0.999875	650.376	630.142	506.205	581.285	530.078	736.433
VC_RS01340	VC_0276	purH	bifunctional phosphoribosylaminoimidazolecarboxamide formyltransferase/IMP cyclohydrolase	CDS	0.0251275	0.923032	0.999875	633.381	624.985	472.805	512.29	522.287	726.597
VC_RS01345	CDS		hypothetical protein	CDS	-0.325969	0.154723	0.999875	12.1163	13.1018	11.581	11.1543	10.5646	7.78496
VC_RS01350	VC_0277	zntR	Zn(2+)-responsive transcriptional regulator	CDS	-0.216656	0.226234	0.999875	43.4235	44.602	43.1349	37.3311	36.4478	38.9852
VC_RS01355	VC_0278	cadC	CadC family transcriptional regulator	CDS	0.39211	0.141998	0.999875	83.269	91.9915	72.0033	111.094	130.605	83.0396
VC_RS01360	VC_0280	cadB	cadaverine/lysine antiporter	CDS	0.192169	0.451667	0.999875	5.77353	8.0841	6.7136	7.37626	11.0928	5.37102
VC_RS01365	VC_0281		lysine decarboxylase CadA	CDS	0.777471	0.020131	0.678119	5.69221	13.6593	8.39199	15.6521	20.4689	10.9834
VC_RS01370	VC_0282		methyl-accepting chemotaxis protein	CDS	-0.0727107	0.721558	0.999875	75.7065	70.1087	58.3244	60.6293	57.3129	75.7978
VC_RS01375	VC_0283		peptidase	CDS	0.141425	0.527545	0.999875	9.51413	13.2412	7.72064	9.53516	10.0364	13.3974
VC_RS01380	VC_0284		TonB-dependent siderophore receptor	CDS	-0.0396121	0.910054	0.999875	216.385	184.819	155.672	116.851	132.586	291.483
VC_RS01385	VC_0285		bifunctional 4-hydroxy-2-oxoglutarate aldolase/2-dehydro-3-deoxy-phosphogluconate aldolase	CDS	0.00185748	0.993185	0.999875	52.1244	39.1661	49.1771	45.6968	37.3722	57.3915
VC_RS01390	VC_0286		GntP family permease	CDS	-0.0902098	0.748901	0.999875	16.8327	32.197	23.1619	21.5891	29.4488	16.8372
VC_RS01395	VC_0287		gluconokinase	CDS	-0.179057	0.569197	0.999875	3.09006	5.29648	7.21712	6.29681	4.48995	3.13812
VC_RS01400	VC_0288		phosphogluconate dehydratase	CDS	-0.375295	0.173144	0.999875	11.1405	17.8408	18.9659	13.1333	14.9225	9.17298
VC_RS01405	VC_0289		LacI family DNA-binding transcriptional regulator	CDS	0.0142121	0.898752	0.999875	77.0888	64.6728	71.1641	74.7521	64.7081	75.5564
VC_RS01410	VC_0290	fis	DNA-binding transcriptional regulator Fis	CDS	-0.0581829	0.823666	0.999875	135.8	113.874	78.9687	92.1133	91.2516	131.801
VC_RS01415	VC_0291	dusB	tRNA dihydrouridine synthase DusB	CDS	0.00642371	0.976779	0.999875	305.835	258.691	234.137	239.908	235.326	326.727
VC_RS01420	VC_0293	prmA	50S ribosomal protein L11 methyltransferase	CDS	0.00702871	0.967512	0.999875	165.399	149.556	141.825	134.842	137.208	186.658
VC_RS01425	VC_0295	accC	acetyl-CoA carboxylase biotin carboxylase subunit	CDS	0.0414624	0.83033	0.999875	1194.39	962.426	946.701	941.103	931.796	1320.91
VC_RS01430	VC_0296		acetyl-CoA carboxylase biotin carboxyl carrier protein	CDS	-0.00160652	0.992989	0.999875	540.76	441.559	417.502	393.91	407.001	597.089
VC_RS01435	VC_0297	aroQ	type II 3-dehydroquinate dehydratase	CDS	-0.0213233	0.89739	0.999875	166.945	134.921	121.18	114.512	149.621	152.803
VC_RS01440	VC_0298	acs	acetate--CoA ligase	CDS	0.18144	0.644974	0.999875	23.9886	51.4316	25.5117	28.9653	61.0105	24.5619
VC_RS01445	VC_0299		3'-5' exonuclease	CDS	-0.0101794	0.974305	0.999875	7.56251	11.8474	7.97239	8.90548	12.6775	5.85381
VC_RS01450	VC_0300		cyclic nucleotide-binding/CBS domain-containing protein	CDS	0.0253875	0.921384	0.999875	10.8965	16.8651	13.2594	14.2128	17.9598	9.77647
VC_RS01455	VC_0302		3-phenylpropionate MFS transporter	CDS	-0.0341408	0.860065	0.999875	73.9988	62.5821	65.3736	65.7567	63.3875	68.1335
VC_RS01460	VC_0303		hybrid sensor histidine kinase/response regulator	CDS	-0.0373939	0.844517	0.999875	90.5062	137.012	95.2491	104.257	119.248	90.8246
VC_RS01465	VC_0304	gppA	guanosine-5'-triphosphate,3'-diphosphate diphosphatase	CDS	-0.198367	0.133492	0.999875	500.02	570.347	646.1	505.094	466.691	524.067
VC_RS01470	VC_0305	rhlB	ATP-dependent RNA helicase RhlB	CDS	-0.175479	0.187549	0.999875	1008.25	1276.17	1265.76	984.641	1165.67	993.337
VC_RS01475	VC_0306	trxA	thioredoxin TrxA	CDS	0.174507	0.3126	0.999875	224.273	172.693	141.405	194.571	185.144	227.755
VC_RS01480	VC_0307	rho	transcription termination factor Rho	CDS	0.0941796	0.628869	0.999875	636.064	615.228	555.802	620.146	671.115	637.763
VC_RS01485	VC_0308		hypothetical protein	CDS	0.0480487	0.611683	0.999875	67.1681	75.1264	66.1289	73.5827	75.0086	66.8662
VC_RS01490	VC_0309	ubiD	4-hydroxy-3-polyprenylbenzoate decarboxylase	CDS	-0.118265	0.380694	0.999875	273.308	388.734	321.581	278.769	333.049	294.26
VC_RS01495	VC_0311		2Fe-2S iron-sulfur cluster binding domain-containing protein	CDS	0.0219298	0.859289	0.999875	49.3596	50.1772	56.2264	47.5859	48.9933	61.3745
VC_RS01500	VC_0312	fre	NAD(P)H-flavin reductase	CDS	-0.0327545	0.769933	0.999875	142.793	165.306	149.797	142.848	146.187	158.355
VC_RS01535	VC_0315	pssA	CDP-diacylglycerol--serine O-phosphatidyltransferase	CDS	-0.0558308	0.654736	0.999875	129.295	131.715	129.069	117.75	130.076	127.456
VC_RS01540	VC_0317		GNAT family N-acetyltransferase	CDS	0.234279	0.186074	0.999875	15.7756	10.4536	12.4202	17.811	13.6019	14.3026
VC_RS01545	VC_0318	murB	UDP-N-acetylmuramate dehydrogenase	CDS	0.0973845	0.319255	0.999875	125.879	114.153	122.439	129.085	120.7	137.957
VC_RS01550	VC_0319	birA	bifunctional biotin--[acetyl-CoA-carboxylase] ligase/biotin operon repressor BirA	CDS	0.0193196	0.812826	0.999875	134.011	135.757	142.076	139.879	131.925	145.5
VC_RS01555	VC_0320		type I pantothenate kinase	CDS	0.0626227	0.619174	0.999875	73.6735	77.0777	65.2897	75.1119	74.8765	75.496
VC_RS01580	VC_0321	tuf	elongation factor Tu	CDS	-0.0740832	0.846894	0.999875	1720.11	2778.84	2677.97	2131.92	2756.04	1929.83
VC_RS01585	VC_0322	secE	preprotein translocase subunit SecE	CDS	-0.134007	0.37295	0.999875	398.13	372.566	359.01	311.872	350.084	367.523
VC_RS01590	VC_0323	nusG	transcription termination/antitermination protein NusG	CDS	-0.0510359	0.778001	0.999875	513.194	466.09	509.058	451.211	421.263	563.957
VC_RS01595	VC_0324	rplK	50S ribosomal protein L11	CDS	-0.205717	0.31025	0.999875	2533.6	3393.37	3449.7	2689.28	2862.47	2578.81
VC_RS01600	VC_0325	rplA	50S ribosomal protein L1	CDS	-0.178497	0.457568	0.999875	3499.33	4292.94	4830.52	3938.29	3159.87	4055.36
VC_RS01605	VC_0326	rplJ	50S ribosomal protein L10	CDS	-0.152788	0.47835	0.999875	3690.59	4081.91	4506.33	3707.56	3407.48	3929.78
VC_RS01610	VC_0327	rplL	50S ribosomal protein L7/L12	CDS	-0.183695	0.366302	0.999875	4193.37	4961.13	5420.81	4561.32	4285.26	3986.2
VC_RS01615	VC_0328	rpoB	DNA-directed RNA polymerase subunit beta	CDS	-0.159638	0.416753	0.999875	5091.69	5435.17	5990.29	4803.38	4495.63	5487.8
VC_RS01620	VC_0329	rpoC	DNA-directed RNA polymerase subunit beta'	CDS	-0.209862	0.332552	0.999875	6474	8776.83	10033.6	7477.01	6737.56	7646.7
VC_RS01625	VC_0330		Rsd/AlgQ family anti-sigma factor	CDS	0.00837355	0.95398	0.999875	404.31	410.338	408.69	424.225	448.863	357.565
VC_RS01630	VC_0331	nudC	NAD(+) diphosphatase	CDS	0.182991	0.184263	0.999875	45.0498	46.1351	36.1695	41.7388	50.8421	51.8394
VC_RS01635	VC_0332	hemE	uroporphyrinogen decarboxylase	CDS	0.104686	0.404169	0.999875	312.584	276.114	273.747	294.781	272.038	360.341
VC_RS01640	VC_0333		TetR/AcrR family transcriptional regulator	CDS	-0.0188248	0.895169	0.999875	106.932	92.8278	95.0813	91.3037	82.4038	117.016
VC_RS01645	VC_0334		hypothetical protein	CDS	0.0670921	0.63779	0.999875	107.014	89.9008	104.229	108.845	87.2899	119.188
VC_RS01650	VC_0335		murein hydrolase activator EnvC	CDS	-0.213268	0.0917864	0.999875	66.4363	71.9206	70.0732	59.19	63.3875	57.2708
VC_RS01655	VC_0336	gpmM	2,3-bisphosphoglycerate-independent phosphoglycerate mutase	CDS	-0.258716	0.280741	0.999875	3082.66	2805.88	3086.58	2007.24	2316.95	3177.29
VC_RS01660	VC_0337		DMT family transporter	CDS	0.0689899	0.595185	0.999875	63.7528	63.6972	53.457	65.6667	57.4449	66.3834
VC_RS01665	VC_0338		SLC13 family permease	CDS	-0.258148	0.323693	0.999875	79.1218	102.027	87.3607	75.5617	84.7808	64.2712
VC_RS01670	VC_0339	psd	phosphatidylserine decarboxylase	CDS	-0.00411736	0.968927	0.999875	108.152	95.6154	101.879	106.236	88.8746	109.533
VC_RS01675	VC_0340	rsgA	small ribosomal subunit biogenesis GTPase RsgA	CDS	-0.0357474	0.747911	0.999875	187.762	212.696	213.325	201.138	202.972	194.624
VC_RS01680	VC_0341	orn	oligoribonuclease	CDS	0.0728944	0.570993	0.999875	82.6184	73.3145	65.2058	70.5242	76.4612	85.5139
VC_RS01725	VC_0342	queG	tRNA epoxyqueuosine(34) reductase QueG	CDS	-0.0448089	0.688963	0.999875	74.4054	84.3256	78.633	79.3398	70.6507	79.8411
VC_RS01730	VC_0343	tsaE	tRNA (adenosine(37)-N6)-threonylcarbamoyltransferase complex ATPase subunit type 1 TsaE	CDS	0.107652	0.507345	0.999875	43.2608	33.5908	33.0645	32.4735	37.7684	48.0978
VC_RS01735	VC_0344		LysM peptidoglycan-binding domain-containing protein	CDS	-0.149742	0.213465	0.999875	123.765	142.169	144.51	121.978	120.965	126.913
VC_RS01740	VC_0345	mutL	DNA mismatch repair endonuclease MutL	CDS	0.0112037	0.921548	0.999875	155.56	156.246	165.238	154.901	148.829	176.882
VC_RS01745	VC_0346	miaA	tRNA (adenosine(37)-N6)-dimethylallyltransferase MiaA	CDS	0.0153324	0.882502	0.999875	430.087	392.079	409.362	402.006	403.699	438.975
VC_RS01750	VC_0347	hfq	RNA chaperone Hfq	CDS	-0.115589	0.333122	0.999875	938.077	820.676	864.375	799.155	767.517	854.475
VC_RS01755	VC_0348	hflX	GTPase HflX	CDS	-0.121836	0.304172	0.999875	1124.29	1155.47	1260.23	1037.17	1058.18	1157.91
VC_RS01760	VC_0349	hflK	FtsH protease activity modulator HflK	CDS	-0.0590741	0.615482	0.999875	842.204	825.275	920.014	822.273	783.232	878.132
VC_RS01765	VC_0350	hflC	protease modulator HflC	CDS	-0.0288925	0.815956	0.999875	746.249	702.899	843.815	785.841	679.699	781.936
VC_RS01770	VC_0351		DUF2065 domain-containing protein	CDS	0.060846	0.72913	0.999875	14.7184	17.562	14.0146	17.2712	16.5072	14.4233
VC_RS01775	VC_0352		SlyX family protein	CDS	-0.176831	0.25146	0.999875	20.9799	24.8098	18.2945	19.6101	20.8651	16.2338
VC_RS01780	VC_0353		hypothetical protein	CDS	-0.0653233	0.844341	0.999875	103.029	123.77	128.985	106.956	113.701	119.249
VC_RS01785	VC_0354	fkpA	FKBP-type peptidyl-prolyl cis-trans isomerase	CDS	0.0190048	0.876991	0.999875	1116.49	1057.07	1024.83	976.365	1007.86	1256.4
VC_RS01790	VC_0355		transcriptional regulator	CDS	-0.128216	0.393001	0.999875	363.57	345.804	413.893	331.032	318.39	378.265
VC_RS01795	VC_0356	tusD	sulfurtransferase complex subunit TusD	CDS	-0.274527	0.0872735	0.999875	211.75	273.884	298	208.604	222.913	216.289
VC_RS01800	VC_0357	tusC	sulfurtransferase complex subunit TusC	CDS	-0.119412	0.508049	0.999875	133.604	122.377	153.154	118.11	117.267	141.216
VC_RS01805	VC_0358	dsrH	sulfurtransferase complex subunit TusB	CDS	-0.160657	0.350042	0.999875	91.8073	110.25	118.075	89.7745	95.4774	101.023
VC_RS01810	VC_0359	rpsL	30S ribosomal protein S12	CDS	-0.139968	0.365623	0.999875	2220.94	2805.6	2740.74	2469.07	2302.68	2277.25
VC_RS01815	VC_0360	rpsG	30S ribosomal protein S7	CDS	-0.249575	0.193029	0.999875	2506.69	2802.68	2987.72	2616.95	2306.91	2055.23
VC_RS01820	VC_0361	fusA	elongation factor G	CDS	-0.295431	0.113632	0.999875	2864.65	3074.19	3117.96	2362.74	2416.25	2600.66
VC_RS01825	VC_0362	tuf	elongation factor Tu	CDS	-0.0394695	0.817249	0.999875	6220.7	6902.29	6787.53	6113.39	5714.12	7545.38
VC_RS01830	VC_0364		bacterioferritin-associated ferredoxin	CDS	0.119127	0.591075	0.999875	40.9839	59.7945	49.5967	66.5662	61.1425	35.7263
VC_RS01835	VC_0365	bfr	bacterioferritin	CDS	-0.0533964	0.678452	0.999875	235.088	263.57	301.189	274.631	265.567	230.713
VC_RS01840	VC_0366	rpsF	30S ribosomal protein S6	CDS	-0.144372	0.347813	0.999875	2270.06	2958.36	2524.73	2341.6	2392.22	2280.87
VC_RS01845	VC_0367	priB	primosomal replication protein N	CDS	-0.274488	0.139513	0.999875	1786.62	2227.03	2198.45	1811.32	1710.54	1613.9
VC_RS01850	VC_0368	rpsR	30S ribosomal protein S18	CDS	-0.219463	0.208075	0.999875	1729.86	2177.41	2182.25	1878.52	1730.61	1621.02
VC_RS01855	VC_0369	rplI	50S ribosomal protein L9	CDS	0.757272	0.083621	0.999875	2285.42	2323.34	2509.21	8114.96	1783.3	2133.02
VC_RS01860	VC_0370		YdiY family protein	CDS	-0.0622331	0.715656	0.999875	21.9557	26.9006	18.9659	20.4196	23.5062	20.8806
VC_RS01865	VC_0371		replicative DNA helicase	CDS	0.00297914	0.977861	0.999875	267.778	243.778	249.662	251.243	225.818	285.569
VC_RS01870	VC_0372	alr	alanine racemase	CDS	-0.0164581	0.866705	0.999875	166.863	160.567	164.315	160.479	141.565	183.882
VC_RS01875	VC_0373		YjbQ family protein	CDS	0.00703099	0.962455	0.999875	34.4786	38.1904	33.0645	31.1242	33.8067	40.9767
VC_RS01880	VC_0374	pgi	glucose-6-phosphate isomerase	CDS	-0.144959	0.513417	0.999875	2236.72	1658.5	1772.22	1371.35	1521.83	2232.29
VC_RS01885	VC_0376		MBL fold metallo-hydrolase	CDS	-0.193988	0.238978	0.999875	25.5336	37.6329	29.1202	28.6055	27.8641	24.0187
VC_RS01890	VC_0377		chemotaxis protein CheX	CDS	-0.0398001	0.703624	0.999875	253.222	257.576	258.557	260.778	254.342	233.368
VC_RS01895	VC_0378	zur	zinc uptake transcriptional repressor Zur	CDS	-0.0264897	0.853546	0.999875	156.048	188.025	175.393	184.227	186.333	139.586
VC_RS01900	VC_0379	dusA	tRNA dihydrouridine(20/20a) synthase DusA	CDS	0.168128	0.21205	0.999875	48.2212	50.7347	46.9952	49.0251	54.9358	59.8658
VC_RS01905	VC_0379a	pspG	envelope stress response protein PspG	CDS	0.00445467	0.991053	0.999875	5.12299	9.75668	9.14727	8.00594	13.3378	3.43987
VC_RS01910	VC_0381		TIGR04219 family outer membrane beta-barrel protein	CDS	0.103464	0.514163	0.999875	107.989	92.2703	69.9892	94.722	91.6478	103.8
VC_RS01920	VC_0383		hypothetical protein	CDS	0.307498	0.408947	0.999875	2.92742	2.927	2.85328	3.23836	4.88612	2.95708
VC_RS01925	VC_0384		assimilatory sulfite reductase (NADPH) flavoprotein subunit	CDS	0.985096	0.000269054	0.0736173	132.222	89.2039	78.8008	239.189	180.919	174.649
VC_RS01930	VC_0385	cysI	assimilatory sulfite reductase (NADPH) hemoprotein subunit	CDS	0.931783	0.00276537	0.292539	53.9134	112.62	61.3455	185.396	156.356	91.7298
VC_RS01935	VC_0386		phosphoadenylyl-sulfate reductase	CDS	0.721675	0.00492423	0.371845	34.9665	48.5046	43.7223	96.2512	68.1416	45.2614
VC_RS01970	VC_0389		sodium:proton antiporter	CDS	-0.0207002	0.875561	0.999875	140.76	115.129	105.823	103.987	120.965	131.62
VC_RS01975	VC_0390	metH	methionine synthase	CDS	0.0981568	0.645344	0.999875	439.276	377.444	375.038	347.494	358.8	569.026
VC_RS01980	VC_0391	lysC	lysine-sensitive aspartokinase 3	CDS	0.047835	0.826874	0.999875	458.63	287.543	308.574	321.677	267.812	500.531
VC_RS01985	VC_0392		alanine--glyoxylate aminotransferase family protein	CDS	0.00524145	0.975948	0.999875	191.096	135.06	150.72	139.249	130.737	208.384
VC_RS01990	VC_0393		ligase	CDS	-0.0841028	0.415075	0.999875	125.229	110.39	113.04	106.776	98.2506	123.715
VC_RS01995	VC_0394	uvrA	excinuclease ABC subunit UvrA	CDS	-0.0448365	0.703304	0.999875	345.355	318.625	334.169	302.876	288.149	376.394
VC_RS02000	VC_0395	galU	UTP--glucose-1-phosphate uridylyltransferase GalU	CDS	0.303932	0.110375	0.999875	522.789	408.387	369.667	478.737	500.365	626.72
VC_RS02005	VC_0396		helix-turn-helix transcriptional regulator	CDS	0.11662	0.559976	0.999875	10.246	10.7323	8.81159	11.5142	12.5454	8.4488
VC_RS02010	VC_0397		single-stranded DNA-binding protein	CDS	0.172404	0.226322	0.999875	379.02	328.661	310.504	367.374	337.935	441.932
VC_RS02015	VC_0398	csrD	RNase E specificity factor CsrD	CDS	0.0280351	0.859344	0.999875	192.966	159.452	158.609	163.537	179.202	178.451
VC_RS02020	VC_0399		MSHA biogenesis protein MshI	CDS	-0.029757	0.793687	0.999875	215.979	181.195	180.512	185.306	162.827	217.557
VC_RS02025	VC_0400	pilO	type 4a pilus biogenesis protein PilO	CDS	-0.0478323	0.787247	0.999875	68.9571	92.1309	105.068	94.8119	77.9138	84.5483
VC_RS02030	VC_0401		MSHA biogenesis protein MshK	CDS	-0.115476	0.473096	0.999875	53.3442	69.5512	67.5556	57.3909	60.4823	57.8139
VC_RS02035	VC_0402	mshL	pilus (MSHA type) biogenesis protein MshL	CDS	-0.154043	0.330168	0.999875	414.718	515.71	612.951	480.446	463.389	443.26
VC_RS02040	VC_0403		AAA family ATPase	CDS	-0.0557079	0.693325	0.999875	131.978	162.379	180.008	157.96	160.582	137.957
VC_RS02045	VC_0404		tetratricopeptide repeat protein	CDS	0.0307218	0.822449	0.999875	133.198	135.339	174.386	162.548	151.998	138.138
VC_RS02050	VC_0405	tadA	GspE/PulE family protein	CDS	-0.0403127	0.76453	0.999875	249.563	313.189	335.26	313.581	288.809	270.844
VC_RS02055	VC_0406		type II secretion system F family protein	CDS	-0.00251445	0.983174	0.999875	98.15	106.487	120.929	118.2	109.476	97.4629
VC_RS02060	VC_0407		MSHA biogenesis protein MshF	CDS	-0.105616	0.533607	0.999875	58.2232	73.0357	79.8079	70.8841	71.1789	54.3137
VC_RS02065	VC_0408		prepilin-type N-terminal cleavage/methylation domain-containing protein	CDS	-0.391119	0.0422663	0.891116	222.972	293.815	315.287	215.441	230.44	188.71
VC_RS02070	VC_0409		type II secretion system protein	CDS	-0.17512	0.394665	0.999875	1428.01	1571.94	1558.65	1348.15	1435.46	1253.98
VC_RS02075	VC_0410		type II secretion system protein	CDS	-0.174475	0.392569	0.999875	300.468	357.234	369.751	333.641	308.75	268.068
VC_RS02080	VC_0411		type II secretion system protein	CDS	-0.168451	0.243446	0.999875	130.352	128.091	135.111	117.211	104.721	128.06
VC_RS02085	VC_0412		type II secretion system protein	CDS	-0.129642	0.300212	0.999875	88.6359	99.3787	109.096	90.5841	84.3846	96.437
VC_RS02090	VC_0413		hypothetical protein	CDS	-0.137474	0.316417	0.999875	42.9356	43.2081	49.3449	41.5589	42.9186	38.8645
VC_RS02095	VC_0414		hypothetical protein	CDS	-0.215231	0.227801	0.999875	409.839	497.033	523.744	421.706	485.047	325.882
VC_RS02100	VC_0415		rod shape-determining protein	CDS	0.0303713	0.818108	0.999875	506.607	420.234	473.644	458.318	421.131	550.741
VC_RS02105	VC_0416	mreC	rod shape-determining protein MreC	CDS	-0.00326992	0.980798	0.999875	162.716	123.352	134.775	132.503	129.152	158.234
VC_RS02110	VC_0417	mreD	rod shape-determining protein MreD	CDS	0.0273012	0.852707	0.999875	71.0714	57.2856	67.052	65.3069	55.2	78.4531
VC_RS02115	VC_0418		septum formation inhibitor Maf	CDS	-0.0289677	0.830638	0.999875	109.291	128.37	129.153	120.899	130.473	108.265
VC_RS02120	VC_0419	rng	ribonuclease G	CDS	-0.114191	0.370629	0.999875	237.609	325.734	304.629	277.509	281.15	243.205
VC_RS02125	VC_0420		TIGR02099 family protein	CDS	-0.0447596	0.774911	0.999875	172.311	208.375	232.29	216.34	194.388	183.52
VC_RS02130	VC_0421		carbon-nitrogen hydrolase family protein	CDS	-0.133109	0.722252	0.999875	73.5922	96.4517	100.284	91.4836	77.2535	77.6082
VC_RS02135	VC_0422	tldD	metalloprotease TldD	CDS	0.0462341	0.666846	0.999875	234.601	252.001	278.53	267.524	259.889	262.637
VC_RS02140	VC_0423	arcA	arginine deiminase	CDS	0.112224	0.581994	0.999875	135.8	94.6398	109.348	105.247	89.0066	172.597
VC_RS02145	VC_0424	rraB	ribonuclease E inhibitor RraB	CDS	0.147055	0.578201	0.999875	57.898	48.9228	44.7293	42.5484	57.8411	67.349
VC_RS02150	VC_0425		hypothetical protein	CDS	-0.129366	0.632673	0.999875	35.0478	27.5975	26.183	21.1393	19.4124	40.0111
VC_RS02155	VC_0426		DUF2061 domain-containing protein	CDS	1.09704	0.0448696	0.914965	13.2547	29.27	38.8549	69.6247	91.5157	14.0612
VC_RS02160	VC_0428		universal stress protein	CDS	-0.495778	0.0367566	0.870502	376.581	527	568.054	354.33	335.294	353.884
VC_RS02165	VC_0429		TRAP transporter permease	CDS	-0.152133	0.341356	0.999875	334.052	283.641	314.616	248.904	233.213	356.6
VC_RS02170	VC_0430		TAXI family TRAP transporter solute-binding subunit	CDS	-0.211312	0.134697	0.999875	1178.61	1054.14	1201.57	861.673	891.783	1212.76
VC_RS02175	VC_0431	argR	transcriptional regulator ArgR	CDS	-0.261666	0.0364767	0.870502	134.174	150.392	155.336	117.301	130.076	119.611
VC_RS02180	VC_0432	mdh	malate dehydrogenase	CDS	-0.0519182	0.680121	0.999875	651.352	546.931	656.17	580.925	503.931	703.905
VC_RS02185	VC_0433		amino acid permease	CDS	0.106314	0.439995	0.999875	53.5881	49.3409	45.3168	50.9142	46.7483	61.6159
VC_RS02190	VC_0434	ispB	octaprenyl diphosphate synthase	CDS	-0.0871142	0.545703	0.999875	274.853	226.355	217.269	204.916	200.595	270.663
VC_RS02195	VC_0435	rplU	50S ribosomal protein L21	CDS	-0.00707399	0.966941	0.999875	1462.98	1450.26	1340.87	1272.31	1646.49	1314.69
VC_RS02200	VC_0436	rpmA	50S ribosomal protein L27	CDS	0.0323219	0.898878	0.999875	815.125	644.777	752.678	777.116	647.609	837.94
VC_RS02205	VC_0437	cgtA	Obg family GTPase CgtA	CDS	-0.0746352	0.649624	0.999875	282.496	326.849	310.42	322.037	297.921	253.464
VC_RS02210	VC_0438		threonine/serine exporter ThrE family protein	CDS	-0.321478	0.211476	0.999875	243.058	212.277	245.55	165.606	133.378	261.37
VC_RS02215	VC_0439		hypothetical protein	CDS	-0.280338	0.325781	0.999875	118.642	97.9849	115.642	77.3608	64.0478	131.56
VC_RS02220	VC_0440	folA	type 3 dihydrofolate reductase	CDS	-0.292144	0.188634	0.999875	170.685	138.266	154.916	116.671	95.3454	166.381
VC_RS02225	VC_0441		symmetrical bis(5'-nucleosyl)-tetraphosphatase	CDS	-0.173372	0.154118	0.999875	96.1171	114.432	117.74	94.5421	96.2698	100.179
VC_RS02230	VC_0442	apaG	Co2+/Mg2+ efflux protein ApaG	CDS	-0.084592	0.592499	0.999875	66.5176	72.6176	79.1365	67.2859	74.0842	64.6333
VC_RS02235	VC_0443	rsmA	16S rRNA (adenine(1518)-N(6)/adenine(1519)-N(6))-dimethyltransferase RsmA	CDS	-0.130656	0.57698	0.999875	182.557	204.333	219.786	181.798	183.956	188.348
VC_RS02240	VC_0444	pdxA	4-hydroxythreonine-4-phosphate dehydrogenase PdxA	CDS	-0.131271	0.540356	0.999875	185.648	178.268	204.933	171.993	161.506	185.813
VC_RS02245	VC_0445	surA	peptidylprolyl isomerase SurA	CDS	-0.152495	0.518373	0.999875	196.3	212.417	232.542	173.252	211.292	192.512
VC_RS02250	VC_0446	lptD	LPS assembly protein LptD	CDS	-0.12021	0.478873	0.999875	361.374	397.097	406.76	322.486	373.59	375.971
VC_RS02255	VC_0447	djlA	co-chaperone DjlA	CDS	0.000643964	0.996843	0.999875	50.1728	36.0997	41.0369	42.0987	38.2966	47.0115
VC_RS02285	VC_0449		methyl-accepting chemotaxis protein	CDS	-0.0454227	0.767581	0.999875	54.8079	57.9825	44.4776	41.0192	51.2382	59.8054
VC_RS02310	VC_0450	mltC	membrane-bound lytic murein transglycosylase MltC	CDS	-0.30926	0.0110285	0.525872	103.517	120.704	131.754	90.8539	101.684	94.8076
VC_RS02315	VC_0451		oxidative damage protection protein	CDS	0.0239389	0.902467	0.999875	82.2118	59.7945	49.4288	57.3009	66.821	70.6078
VC_RS02320	VC_0452	mutY	A/G-specific adenine glycosylase	CDS	0.012556	0.964207	0.999875	65.7044	52.8254	56.0585	45.8767	49.5215	80.3239
VC_RS02325	VC_0453	trmB	tRNA (guanosine(46)-N7)-methyltransferase TrmB	CDS	0.247515	0.170123	0.999875	96.3611	76.3808	72.7586	91.3037	90.0631	110.015
VC_RS02330	VC_0454	glsB	glutaminase B	CDS	0.0706854	0.497802	0.999875	57.3287	53.383	54.464	57.7507	55.332	60.3486
VC_RS02335	VC_0455	hemW	radical SAM family heme chaperone HemW	CDS	0.0509808	0.650581	0.999875	92.0512	80.2835	81.2345	82.5781	83.9885	96.0749
VC_RS02340	VC_0456		XTP/dITP diphosphatase	CDS	-0.0015428	0.987096	0.999875	63.7528	63.5578	66.8842	60.8092	62.4631	70.6078
VC_RS02345	VC_0457		DUF4426 domain-containing protein	CDS	-0.0913283	0.420366	0.999875	78.3086	85.0225	96.1723	74.3023	86.7617	82.6172
VC_RS02350	VC_0458		YggU family protein	CDS	-0.0191685	0.880674	0.999875	42.529	33.4515	44.3937	43.0881	33.4105	42.3043
VC_RS02355	VC_0459		YggT family protein	CDS	-0.0311982	0.765119	0.999875	122.301	119.31	146.86	126.566	118.455	135.12
VC_RS02360	VC_0460		pyrroline-5-carboxylate reductase	CDS	-0.110052	0.332673	0.999875	134.255	116.383	131.503	114.872	105.778	133.31
VC_RS02365	VC_0461		YggS family pyridoxal phosphate-dependent enzyme	CDS	-0.121416	0.244058	0.999875	97.0929	107.602	115.558	105.966	92.8363	95.5318
VC_RS02370	VC_0462		type IV pilus twitching motility protein PilT	CDS	-0.0448212	0.748101	0.999875	97.7435	116.104	120.761	98.4101	127.171	99.032
VC_RS02375	VC_0463		PilT/PilU family type 4a pilus ATPase	CDS	-0.0411751	0.741301	0.999875	76.4383	78.6109	90.7175	83.7475	74.8765	80.2032
VC_RS02380	VC_0464		helix-turn-helix transcriptional regulator	CDS	0.0419651	0.814073	0.999875	39.7642	29.27	27.6097	32.0238	25.4871	41.6405
VC_RS02385	VC_0465	tyrS	tyrosine--tRNA ligase	CDS	0.0642166	0.599331	0.999875	14.8811	19.9315	19.0498	18.5306	17.1675	20.2771
VC_RS02390	VC_0466	ruvX	Holliday junction resolvase RuvX	CDS	-0.293511	0.0296707	0.823184	45.1311	42.2325	38.0157	39.8498	32.8823	29.6311
VC_RS02395	VC_0467		YqgE/AlgH family protein	CDS	-0.0339314	0.698153	0.999875	134.743	131.715	138.971	131.963	130.076	133.974
VC_RS02400	VC_0468	gshB	glutathione synthase	CDS	0.0037884	0.971547	0.999875	211.506	179.941	206.275	203.477	180.654	215.143
VC_RS02405	VC_0469	rsmE	16S rRNA (uracil(1498)-N(3))-methyltransferase	CDS	0.113171	0.424401	0.999875	104.086	89.9008	86.9411	97.0608	83.4602	122.99
VC_RS02410	VC_0470	xds	extracellular deoxyribonuclease Dns	CDS	0.139005	0.401405	0.999875	22.1183	22.5797	22.4905	28.6055	23.5062	21.9065
VC_RS02415	VC_0471		SprT family zinc-dependent metalloprotease	CDS	0.185444	0.434614	0.999875	11.4657	8.36287	7.04928	8.63562	9.37607	12.4318
VC_RS02420	VC_0472	metK	methionine adenosyltransferase	CDS	0.173657	0.426364	0.999875	401.382	389.152	361.443	373.401	394.455	531.188
VC_RS02425	VC_0473	tkt	transketolase	CDS	0.0515416	0.757219	0.999875	939.541	761.3	808.737	727.821	790.363	1082.53
VC_RS02430	VC_0474		LysR family transcriptional regulator	CDS	0.00629274	0.972782	0.999875	89.1238	117.498	126.551	120.539	109.608	104.403
VC_RS02435	VC_0475		ligand-gated channel protein	CDS	0.0971561	0.662431	0.999875	1290.99	1213.87	1432.01	1231.39	955.171	2024.03
VC_RS02440	VC_0476	epd	erythrose-4-phosphate dehydrogenase	CDS	-0.247274	0.0918832	0.999875	441.797	463.582	464.749	349.833	377.024	427.328
VC_RS02445	VC_0477		phosphoglycerate kinase	CDS	-0.234643	0.372698	0.999875	4921.57	3844.97	4229.48	2743.7	3264.19	5037.11
VC_RS02450	VC_0478	fbaA	class II fructose-bisphosphate aldolase	CDS	-0.21744	0.301824	0.999875	5316.85	4071.18	4209.51	3170.89	3750.03	4774.11
VC_RS02455	VC_0480	mscS	small-conductance mechanosensitive channel MscS	CDS	0.0939657	0.356411	0.999875	475.788	450.758	534.15	503.745	506.308	548.991
VC_RS02460	VC_0481		amino acid transporter	CDS	0.0547902	0.749306	0.999875	13.2547	16.1682	13.4272	15.2023	15.1866	14.0009
VC_RS02465	VC_0482		LysR family transcriptional regulator ArgP	CDS	0.207105	0.132056	0.999875	23.4194	26.0643	26.6026	31.1242	29.3167	27.3982
VC_RS02470	VC_0483		oxidative stress defense protein	CDS	0.377727	0.00155105	0.204337	81.3987	78.4716	84.4235	113.163	109.343	95.1093
VC_RS02475	VC_0485	pykF	pyruvate kinase PykF	CDS	-0.270398	0.335599	0.999875	3139.01	2126.12	2225.14	1489.37	1674.22	3046.15
VC_RS02480	VC_0486		DeoR/GlpR transcriptional regulator	CDS	0.719014	0.0912636	0.999875	155.479	66.9029	69.9892	111.274	94.6851	275.069
VC_RS02485	VC_0487	glmS	glutamine--fructose-6-phosphate transaminase (isomerizing)	CDS	0.150836	0.655789	0.999875	777.882	368.384	363.457	428.813	385.607	861.415
VC_RS02490	VC_0488		TRAP transporter substrate-binding protein	CDS	-0.0648952	0.753809	0.999875	51.9618	46.2745	44.7293	47.1361	50.578	39.2869
VC_RS02495	VC_0489		GNAT family N-acetyltransferase	CDS	-0.0976744	0.645445	0.999875	10.7339	13.6593	12.2523	11.6941	13.2057	9.47472
VC_RS02500	VC_0490		DUF3732 domain-containing protein	CDS	-0.343954	0.139978	0.999875	803.985	1060.27	1180.33	747.791	1032.03	619.357
VC_RS02505	VC_0491		hypothetical protein	CDS	-0.525838	0.0310031	0.841816	142.387	165.864	213.912	106.056	162.695	94.6265
VC_RS02510	VC_0492		hypothetical protein	CDS	-0.41031	0.0653995	0.985703	626.306	781.649	794.806	493.85	715.751	448.269
VC_RS02515	VC_0493		MarR family transcriptional regulator	CDS	-0.0999025	0.50599	0.999875	87.4162	96.4517	82.4094	81.4087	99.9674	67.4093
VC_RS02520	VC_0494		inovirus Gp2 family protein	CDS	0.0453752	0.866751	0.999875	8.53832	12.9624	11.497	13.763	13.866	6.69869
VC_RS02525	VC_0495		inovirus Gp2 family protein	CDS	-0.0681205	0.761539	0.999875	4.39114	7.24782	7.21712	6.83653	5.94258	5.12963
VC_RS02530	VC_0496		inovirus Gp2 family protein	CDS	-0.141143	0.443117	0.999875	5.6109	5.1571	6.88144	6.47672	5.41435	4.3451
VC_RS02535	VC_0497		AlpA family transcriptional regulator	CDS	-0.433221	0.165139	0.999875	2.84611	2.09072	2.26584	1.88904	2.50909	1.26732
VC_RS02540	VC_0498		ribonuclease HI	CDS	-0.0822724	0.804103	0.999875	2.11425	1.53319	1.2588	1.25936	2.11292	1.44837
VC_RS02545	VC_0499		IS3 family transposase	CDS	-0.105604	0.650367	0.999875	17.0766	21.7435	20.5604	21.4991	22.8459	11.2852
VC_RS02550	VC_0501		IS5 family transposase	CDS	0.153951	0.548978	0.999875	15.0437	20.2103	19.3855	24.2877	22.5818	14.1216
VC_RS02555	VC_0502		type II secretion system protein	CDS	-0.0304074	0.888372	0.999875	96.1171	122.795	109.348	122.788	125.19	73.7459
VC_RS02560	CDS		zinc ABC transporter solute-binding protein	CDS	0.202796	0.365441	0.999875	5.93617	7.10844	6.46184	8.2758	8.9799	5.43137
VC_RS02565	VC_0503		peptidoglycan DD-metalloendopeptidase family protein	CDS	-0.0823813	0.655627	0.999875	59.0364	78.3322	71.7516	75.3818	70.1224	52.0808
VC_RS02570	VC_0504		hypothetical protein	CDS	-0.00157174	0.989665	0.999875	33.0962	32.7546	32.9805	34.9023	37.3722	26.7948
VC_RS02575	VC_0505		hypothetical protein	CDS	0.0173094	0.914522	0.999875	24.2326	19.9315	22.7423	26.1767	22.0536	19.734
VC_RS02580	VC_0506		WYL domain-containing protein	CDS	0.204805	0.532514	0.999875	63.1023	116.523	111.53	140.959	132.321	62.5211
VC_RS02585	VC_0508		DUF2787 domain-containing protein	CDS	0.514958	0.124691	0.999875	11.8723	16.8651	18.3785	28.3356	26.5435	12.8542
VC_RS02590	VC_0509		DUF2787 domain-containing protein	CDS	0.640585	0.0817174	0.999875	3.57796	3.34515	4.27992	7.19635	7.65932	3.25882
VC_RS02595	VC_0510	radC	DNA repair protein RadC	CDS	-0.192011	0.480909	0.999875	3.98455	3.90267	4.27992	4.67763	3.30143	2.77603
VC_RS02605	VC_0513		helix-turn-helix transcriptional regulator	CDS	-0.701888	0.221844	0.999875	0.406587	0.696905	0.50352	0.359818	0.264115	0.301743
VC_RS02610	VC_0514		methyl-accepting chemotaxis protein	CDS	-0.912587	0.029854	0.823184	0.894491	1.39381	0.839199	0.629681	0.924401	0.241394
VC_RS02615	VC_0515		EAL domain-containing protein	CDS	-0.354653	0.593105	0.999875	0.650539	0.836287	0.75528	0.629681	1.45263	0.0603486
VC_RS02620	VC_0516		tyrosine-type recombinase/integrase	CDS	-0.122653	0.341332	0.999875	109.778	105.651	98.3542	91.3037	107.627	89.4969
VC_RS02630	VC_0517	rpoD	RNA polymerase sigma factor RpoD	CDS	0.152322	0.476705	0.999875	1280.75	934.829	938.98	1038.97	997.165	1469.55
VC_RS02635	VC_0518	dnaG	DNA primase	CDS	0.00416845	0.9817	0.999875	237.284	239.457	223.814	231.633	247.607	223.41
VC_RS02640	VC_0519		GatB/YqeY domain-containing protein	CDS	0.153884	0.563328	0.999875	1887.05	1546.99	1241.26	1593.54	1587.06	2020.77
VC_RS02645	VC_0520	rpsU	30S ribosomal protein S21	CDS	0.285089	0.279509	0.999875	309.738	276.95	217.185	329.053	259.625	390.395
VC_RS02650	VC_0521	tsaD	tRNA (adenosine(37)-N6)-threonylcarbamoyltransferase complex transferase subunit TsaD	CDS	-0.121051	0.373712	0.999875	118.479	144.538	141.489	135.022	123.606	113.274
VC_RS02655	VC_0522		alpha/beta fold hydrolase	CDS	-0.044354	0.822647	0.999875	207.034	136.175	124.537	129.174	129.944	194.262
VC_RS02660	VC_0523	plsY	glycerol-3-phosphate 1-O-acyltransferase PlsY	CDS	-0.0370542	0.73494	0.999875	71.478	72.1994	80.3953	81.1389	68.6698	68.6163
VC_RS02665	VC_0524	folB	bifunctional dihydroneopterin aldolase/7,8-dihydroneopterin epimerase	CDS	0.025735	0.863056	0.999875	50.0102	41.1174	33.7358	41.469	42.3904	43.2699
VC_RS02670	VC_0525	folK	2-amino-4-hydroxy-6-hydroxymethyldihydropteridine diphosphokinase	CDS	0.169854	0.215269	0.999875	70.0142	58.6794	61.3455	68.5452	58.8976	86.057
VC_RS02675	VC_0526		undecaprenyl-diphosphate phosphatase	CDS	-0.0332015	0.802375	0.999875	126.123	110.39	106.83	111.004	99.9674	124.378
VC_RS02680	VC_0527	ftsB	cell division protein FtsB	CDS	0.00437646	0.97787	0.999875	45.0498	41.8143	43.0509	39.1302	42.5225	48.5806
VC_RS02685	VC_0528	ispD	2-C-methyl-D-erythritol 4-phosphate cytidylyltransferase	CDS	-0.0662088	0.710993	0.999875	76.6009	67.1817	58.8279	60.3594	48.5971	83.9448
VC_RS02690	VC_0529	ispF	2-C-methyl-D-erythritol 2,4-cyclodiphosphate synthase	CDS	-0.0207319	0.845126	0.999875	59.443	60.0733	59.4153	56.3114	53.4832	66.3231
VC_RS02695	VC_0530	truD	tRNA pseudouridine(13) synthase TruD	CDS	-0.00925868	0.944393	0.999875	162.309	139.939	147.699	141.408	143.678	161.976
VC_RS02700	VC_0531	surE	5'/3'-nucleotidase SurE	CDS	0.0632454	0.616262	0.999875	97.4995	91.7128	96.0883	98.8599	89.4028	109.653
VC_RS02705	VC_0532		protein-L-isoaspartate(D-aspartate) O-methyltransferase	CDS	-0.0905338	0.457141	0.999875	86.6843	102.584	93.5707	86.2663	86.4975	92.635
VC_RS02710	VC_0533	nlpD	murein hydrolase activator NlpD	CDS	0.0941257	0.766987	0.999875	351.86	645.195	624.952	681.854	724.334	325.46
VC_RS02715	VC_0534	rpoS	RNA polymerase sigma factor RpoS	CDS	0.153222	0.66201	0.999875	373.409	745.828	765.35	898.464	819.416	378.084
VC_RS02720	VC_0535	mutS	DNA mismatch repair protein MutS	CDS	0.109005	0.353861	0.999875	123.114	104.815	114.215	118.74	109.343	140.793
VC_RS02725	VC_0537	cysM	cysteine synthase CysM	CDS	0.251133	0.171712	0.999875	102.053	63.6972	76.7028	96.3411	79.4985	112.791
VC_RS02730	VC_0538	cysP	sulfate ABC transporter substrate-binding protein	CDS	1.02817	0.00568508	0.381544	194.918	67.0423	92.5637	305.485	191.087	227.936
VC_RS02735	VC_0539	cysT	sulfate/thiosulfate ABC transporter permease CysT	CDS	1.31914	0.000186249	0.0602261	54.4013	23.416	27.4418	112.173	64.3119	87.3244
VC_RS02740	VC_0540	cysW	sulfate ABC transporter permease subunit CysW	CDS	1.27901	5.85e-06	0.00520482	27.7292	22.301	22.3227	82.5781	44.5033	48.7013
VC_RS02745	VC_0541		sulfate/molybdate ABC transporter ATP-binding protein	CDS	0.98083	0.000228752	0.0678059	44.6432	37.0754	44.8133	125.396	60.3502	64.2712
VC_RS02750	VC_0542	pncC	nicotinamide-nucleotide amidase	CDS	0.26647	0.086584	0.999875	18.459	17.1439	16.3644	19.9699	18.7521	23.5963
VC_RS02755	VC_0543	recA	recombinase RecA	CDS	-0.0264299	0.843749	0.999875	290.222	247.262	242.864	239.549	232.289	294.199
VC_RS02760	VC_0544	recX	recombination regulator RecX	CDS	0.0764877	0.668641	0.999875	10.5713	9.05977	7.46888	9.89498	7.39521	10.9834
VC_RS02765	VC_0545	alaS	alanine--tRNA ligase	CDS	0.0598566	0.726612	0.999875	778.207	637.669	683.864	662.154	630.97	895.391
VC_RS02770	VC_0547		aspartate kinase	CDS	-0.223332	0.196355	0.999875	673.47	787.085	801.016	614.568	636.252	686.284
VC_RS02775	VC_0548	csrA	carbon storage regulator CsrA	CDS	-0.0101198	0.966283	0.999875	361.7	271.514	263.593	298.289	311.391	281.104
VC_RS02820	VC_0549		oxaloacetate decarboxylase subunit gamma	CDS	-0.201999	0.257921	0.999875	52.9376	52.8254	52.6178	45.6968	51.7665	40.4939
VC_RS02825	VC_0550	oadA	sodium-extruding oxaloacetate decarboxylase subunit alpha	CDS	-0.146014	0.41017	0.999875	350.071	354.864	392.494	325.905	336.746	329.201
VC_RS02830	VC_0551		sodium ion-translocating decarboxylase subunit beta	CDS	-0.0125375	0.942246	0.999875	157.105	117.777	140.986	141.138	131.133	140.19
VC_RS02835	VC_0552		NADP-dependent oxidoreductase	CDS	-0.0374153	0.718866	0.999875	237.203	225.658	225.745	234.151	208.519	228.238
VC_RS02840	VC_0553		DedA family protein	CDS	-0.0864957	0.361419	0.999875	37.406	38.1904	38.5193	35.6219	34.3349	37.4161
VC_RS02845	VC_0554		insulinase family protein	CDS	-0.0529528	0.739899	0.999875	199.065	207.678	262.753	213.102	208.519	223.772
VC_RS02850	VC_0556		glutamate--cysteine ligase	CDS	0.0573632	0.731071	0.999875	386.339	271.514	332.743	304.945	288.017	437.708
VC_RS02855	VC_0557	luxS	S-ribosylhomocysteine lyase	CDS	0.034794	0.818334	0.999875	372.433	287.125	347.596	332.471	275.207	423.888
VC_RS02860	VC_0558		HlyC/CorC family transporter	CDS	-0.0278828	0.819883	0.999875	187.599	159.173	153.154	154.092	146.584	189.494
VC_RS02865	VC_0559		inner membrane protein YpjD	CDS	0.00787354	0.955685	0.999875	81.8053	69.133	63.6952	69.7146	64.0478	81.8326
VC_RS02870	VC_0560	ffh	signal recognition particle protein	CDS	-0.0245377	0.827211	0.999875	331.368	304.966	315.287	300.178	289.734	345.556
VC_RS02875	VC_0561	rpsP	30S ribosomal protein S16	CDS	-0.261369	0.18898	0.999875	633.706	636.693	615.301	517.238	528.229	527.748
VC_RS02880	VC_0562	rimM	ribosome maturation factor RimM	CDS	-0.229846	0.240576	0.999875	2467.98	3020.53	3267.42	2567.84	2406.88	2491.61
VC_RS02885	VC_0563	trmD	tRNA (guanosine(37)-N1)-methyltransferase TrmD	CDS	-0.231821	0.23876	0.999875	2734.54	3175.66	3436.77	2708.44	2363.3	2887.56
VC_RS02890	VC_0564	rplS	50S ribosomal protein L19	CDS	-0.279435	0.144099	0.999875	2009.84	2201.39	2416.47	1911.62	1703.67	1845.28
VC_RS02895	VC_0565	degS	outer membrane-stress sensor serine endopeptidase DegS	CDS	0.0141382	0.91025	0.999875	230.453	255.346	242.277	268.694	250.909	215.686
VC_RS02900	VC_0566		DegQ family serine endoprotease	CDS	-0.228725	0.299271	0.999875	153.039	194.576	258.725	177.3	155.828	184.184
VC_RS02905	VC_0567		DUF1043 family protein	CDS	-0.0987784	0.418764	0.999875	292.986	306.638	326.113	284.796	309.939	269.879
VC_RS02910	VC_0568		cell division protein ZapE	CDS	-0.1031	0.404678	0.999875	142.631	155.967	151.895	145.726	140.245	133.431
VC_RS02915	VC_0570	rplM	50S ribosomal protein L13	CDS	-0.0204681	0.915545	0.999875	2094	2277.21	2305.36	2233.84	2342.43	2006.35
VC_RS02920	VC_0571	rpsI	30S ribosomal protein S9	CDS	-0.0276743	0.901994	0.999875	2200.85	2111.07	2378.54	2380.91	1855.14	2327.16
VC_RS02925	VC_0573	petA	ubiquinol-cytochrome c reductase iron-sulfur subunit	CDS	-0.0439577	0.80246	0.999875	313.56	243.638	223.143	226.955	241.137	288.768
VC_RS02930	VC_0574		cytochrome bc complex cytochrome b subunit	CDS	-0.0384654	0.830461	0.999875	668.51	510.971	533.647	498.707	527.041	642.29
VC_RS02935	VC_0575		cytochrome c1	CDS	-0.0532935	0.72283	0.999875	329.904	292.561	287.678	269.144	294.488	313.511
VC_RS02940	VC_0576	sspA	stringent starvation protein A	CDS	0.181729	0.424002	0.999875	333.076	230.397	221.8	268.424	255.531	366.617
VC_RS02945	VC_0577	sspB	ClpXP protease specificity-enhancing factor	CDS	0.133501	0.427625	0.999875	265.582	217.156	205.688	244.226	213.933	296.794
VC_RS02950	VC_0578		BON domain-containing protein	CDS	0.0409683	0.709024	0.999875	102.135	93.8035	113.208	103.627	96.9301	117.438
VC_RS02955	VC_0579		phosphoheptose isomerase	CDS	0.00430588	0.970255	0.999875	101.484	88.9251	95.5009	86.1763	89.799	110.679
VC_RS02960	VC_0580		YraN family protein	CDS	-0.0125378	0.90504	0.999875	49.5223	48.9228	47.4987	42.7283	50.8421	51.1152
VC_RS02965	VC_0581		penicillin-binding protein activator	CDS	-0.127494	0.215085	0.999875	319.577	355.979	356.492	288.754	333.313	322.684
VC_RS02970	VC_0582	rsmI	16S rRNA (cytidine(1402)-2'-O)-methyltransferase	CDS	0.0203402	0.858763	0.999875	130.596	118.056	121.096	114.962	115.946	143.931
VC_RS02975	VC_0583		TetR/AcrR family transcriptional regulator	CDS	0.229308	0.261165	0.999875	314.292	269.006	359.177	406.324	351.272	347.487
VC_RS02980	VC_0585	hpt	hypoxanthine phosphoribosyltransferase	CDS	0.173058	0.382104	0.999875	62.777	47.1108	37.0926	52.3535	48.0689	65.0557
VC_RS02985	VC_0586	can	carbonate dehydratase	CDS	0.0649599	0.729263	0.999875	222.647	156.804	160.791	168.305	160.45	236.204
VC_RS02990	VC_0587		SulP family inorganic anion transporter	CDS	-0.10592	0.376627	0.999875	54.8892	51.0135	58.8279	46.6863	46.088	60.1072
VC_RS02995	VC_0589		ABC transporter ATP-binding protein	CDS	0.323031	0.57187	0.999875	80.5855	50.1772	53.8766	67.5557	49.5215	113.455
VC_RS03000	VC_0590		ABC transporter permease	CDS	0.226086	0.376936	0.999875	74.8933	42.0931	44.4776	53.163	51.2382	84.3673
VC_RS03005	VC_0591	panC	pantoate--beta-alanine ligase	CDS	-0.241998	0.147657	0.999875	209.636	212.417	235.228	181.798	166.92	206.875
VC_RS03010	VC_0592	panB	3-methyl-2-oxobutanoate hydroxymethyltransferase	CDS	-0.266727	0.103733	0.999875	140.923	135.2	150.217	105.067	119.116	130.172
VC_RS03015	VC_0593	folK	2-amino-4-hydroxy-6-hydroxymethyldihydropteridine diphosphokinase	CDS	-0.246009	0.0843863	0.999875	66.2736	81.5379	67.8912	53.0731	65.1043	63.547
VC_RS03020	VC_0594	pcnB	polynucleotide adenylyltransferase PcnB	CDS	-0.0166023	0.875659	0.999875	189.876	174.366	169.267	165.516	165.864	195.891
VC_RS03025	VC_0595		tRNA glutamyl-Q(34) synthetase GluQRS	CDS	-0.0171406	0.905419	0.999875	63.5089	57.5644	54.9676	58.1105	55.0679	60.7106
VC_RS03030	VC_0596	dksA	RNA polymerase-binding protein DksA	CDS	0.126383	0.460569	0.999875	377.069	335.49	345.247	387.523	353.253	413.81
VC_RS03035	VC_0597	sfsA	DNA/RNA nuclease SfsA	CDS	0.0993602	0.532654	0.999875	46.4322	52.6861	44.6454	50.1945	48.0689	55.4
VC_RS03040	VC_0600		alpha/beta fold hydrolase	CDS	0.0973141	0.542068	0.999875	10.3273	9.89606	12.4202	13.1333	9.50813	12.1904
VC_RS03045	VC_0601	hrpB	ATP-dependent helicase HrpB	CDS	0.051224	0.674655	0.999875	91.5633	80.9804	82.9129	88.3352	77.2535	98.9113
VC_RS03050	VC_0602	mrcB	penicillin-binding protein 1B	CDS	-0.0221387	0.820045	0.999875	130.758	125.164	142.412	134.302	121.361	136.569
VC_RS03055	VC_0603		hypothetical protein	CDS	-0.0552244	0.664977	0.999875	250.051	301.481	337.442	300.268	295.412	259.982
VC_RS03060	VC_0604	acnB	bifunctional aconitate hydratase 2/2-methylisocitrate dehydratase	CDS	-0.137398	0.257455	0.999875	1382.07	1340.15	1498.47	1207.46	1249.92	1379.87
VC_RS03065	VC_0605		hypothetical protein	CDS	0.105796	0.433535	0.999875	22.5249	24.8098	20.1408	24.3776	26.2794	21.9669
VC_RS03070	VC_0606	glnK	P-II family nitrogen regulator	CDS	0.674887	0.0201624	0.678119	3.90323	4.4602	3.3568	6.1169	5.15024	7.06078
VC_RS03075	VC_0607		ammonium transporter	CDS	0.756108	0.00303227	0.292539	12.7668	9.89606	7.72064	15.2023	16.5072	19.5529
VC_RS03080	VC_0608		Fe(3+) ABC transporter substrate-binding protein	CDS	0.0597721	0.827224	0.999875	893.108	651.188	678.073	613.849	547.642	1154.41
VC_RS03085	VC_0609		iron ABC transporter permease	CDS	0.218836	0.269228	0.999875	211.994	154.155	162.469	191.423	171.807	251.835
VC_RS03090	VC_0610		ABC transporter ATP-binding protein	CDS	-0.141138	0.369049	0.999875	111.323	112.341	115.222	110.284	89.1387	107.662
VC_RS03095	VC_0611		phosphoglucomutase/phosphomannomutase family protein	CDS	-0.292848	0.0126359	0.539838	38.3818	38.3298	40.0298	31.6639	32.6182	31.0795
VC_RS03100	VC_0612		N,N'-diacetylchitobiose phosphorylase	CDS	-0.168732	0.242347	0.999875	56.2716	56.5887	67.6395	50.2845	58.7655	51.7791
VC_RS03105	VC_0613		beta-N-acetylhexosaminidase	CDS	0.0401167	0.843133	0.999875	16.6701	16.8651	17.6232	18.0808	15.8469	18.527
VC_RS03110	VC_0614		glucosamine kinase GspK	CDS	-0.203616	0.442869	0.999875	4.87904	6.82967	7.21712	5.84703	4.75406	5.61242
VC_RS03115	VC_0615		hypothetical protein	CDS	-0.035522	0.802721	0.999875	15.2877	16.447	14.4342	16.6416	14.6584	13.6991
VC_RS03120	VC_0616		ABC transporter ATP-binding protein	CDS	0.063377	0.731673	0.999875	5.20431	5.01772	5.62264	6.29681	5.41435	4.94858
VC_RS03125	VC_0617		ABC transporter ATP-binding protein	CDS	-0.0634087	0.72372	0.999875	6.18012	6.41153	6.54576	6.56667	5.81052	5.91416
VC_RS03130	VC_0618		ABC transporter permease	CDS	-0.141327	0.452762	0.999875	3.41533	3.34515	4.44776	3.50822	3.16938	3.50022
VC_RS03135	VC_0619		ABC transporter permease	CDS	0.015366	0.929412	0.999875	5.20431	6.82967	6.46184	6.56667	5.81052	6.15555
VC_RS03140	VC_0620		ABC transporter substrate-binding protein	CDS	-0.026121	0.826623	0.999875	49.5223	49.7591	52.1982	47.2261	48.7292	52.7446
VC_RS03145	VC_0622		response regulator	CDS	-0.162162	0.221986	0.999875	179.63	193.879	178.917	148.875	169.033	175.675
VC_RS03150	VC_0623	rsmC	16S rRNA (guanine(1207)-N(2))-methyltransferase RsmC	CDS	-0.0119368	0.923319	0.999875	73.6735	59.6551	69.4018	63.9576	61.2746	75.7978
VC_RS03155	VC_0624		AI-2E family transporter	CDS	0.0185758	0.909092	0.999875	121.488	89.4827	77.1224	88.1553	92.5722	111.041
VC_RS03160	VC_0625		hypothetical protein	CDS	0.255917	0.349159	0.999875	6.18012	7.94472	7.80456	9.53516	10.4325	6.45729
VC_RS03165	VC_0626	hemL	glutamate-1-semialdehyde 2,1-aminomutase	CDS	0.0230444	0.860837	0.999875	274.039	262.315	241.438	242.247	259.493	288.466
VC_RS03170	VC_0627	erpA	iron-sulfur cluster insertion protein ErpA	CDS	0.104061	0.516319	0.999875	62.2078	53.9405	58.4083	62.3384	52.8229	72.2372
VC_RS03175	VC_0628	vexE	multidrug efflux RND transporter periplasmic adaptor subunit VexE	CDS	0.0875746	0.60981	0.999875	85.8711	73.7326	73.5139	81.7685	64.3119	101.205
VC_RS03180	VC_0629	vexF	multidrug efflux RND transporter permease subunit VexF	CDS	0.27311	0.0919993	0.999875	141.492	126.279	144.258	165.426	140.641	191.667
VC_RS03185	VC_0630		peptidoglycan DD-metalloendopeptidase family protein	CDS	0.0025541	0.986285	0.999875	55.1332	53.1042	50.268	49.0251	53.087	56.6069
VC_RS03190	VC_0631		tyrosine--tRNA ligase	CDS	0.1051	0.557758	0.999875	427.729	327.964	333.582	340.657	337.274	493.47
VC_RS03195	VC_0632	dacB	serine-type D-Ala-D-Ala carboxypeptidase	CDS	-0.145528	0.218587	0.999875	89.6117	82.9318	80.8988	68.0955	80.9511	80.1429
VC_RS03200	VC_0633	ompU	porin OmpU	CDS	-0.12438	0.309768	0.999875	30901.3	32182	33618.1	27517.9	30845.8	30350
VC_RS03205	VC_0634	greA	transcription elongation factor GreA	CDS	0.00796242	0.948576	0.999875	150.6	148.441	137.797	138.89	152.526	147.854
VC_RS03210	VC_0635	yhbY	ribosome assembly RNA-binding protein YhbY	CDS	0.0590548	0.692604	0.999875	130.677	125.861	99.7808	115.591	142.226	113.576
VC_RS03215	VC_0636	rlmE	23S rRNA (uridine(2552)-2'-O)-methyltransferase RlmE	CDS	-0.0843222	0.529771	0.999875	233.381	216.598	295.482	220.118	221.064	261.973
VC_RS03220	VC_0637	ftsH	ATP-dependent zinc metalloprotease FtsH	CDS	0.000294853	0.997958	0.999875	1826.14	2123.89	2320.47	2177.98	1960.26	2133.44
VC_RS03225	VC_0638	folP	dihydropteroate synthase	CDS	-0.0334996	0.795396	0.999875	96.9303	102.445	97.515	98.68	99.5712	91.8505
VC_RS03230	VC_0639	glmM	phosphoglucosamine mutase	CDS	-0.026918	0.829289	0.999875	392.031	419.258	410.201	399.218	392.078	407.534
VC_RS03235	VC_0640	secG	preprotein translocase subunit SecG	CDS	0.126422	0.566998	0.999875	699.492	514.316	496.554	553.219	542.624	771.013
VC_RS03250	VC_0641	rimP	ribosome maturation factor RimP	CDS	0.0499801	0.804297	0.999875	175.076	155.549	151.14	164.527	164.675	169.579
VC_RS03255	VC_0642	nusA	transcription termination/antitermination protein NusA	CDS	-0.133723	0.491658	0.999875	938.24	982.915	947.876	847.37	872.899	894.728
VC_RS03260	VC_0643	infB	translation initiation factor IF-2	CDS	-0.327821	0.109879	0.999875	2545.72	3353.37	3385.67	2585.92	2445.44	2366.09
VC_RS03265	VC_0644	rbfA	30S ribosome-binding factor RbfA	CDS	-0.272066	0.120075	0.999875	164.18	180.22	166.078	134.122	136.151	152.259
VC_RS03270	VC_0645	truB	tRNA pseudouridine(55) synthase TruB	CDS	-0.283739	0.162632	0.999875	248.099	294.652	300.601	233.252	188.446	270.663
VC_RS03275	VC_0646	rpsO	30S ribosomal protein S15	CDS	-0.078082	0.708484	0.999875	852.206	782.904	773.742	753.458	751.142	777.35
VC_RS03280	VC_0647	pnp	polyribonucleotide nucleotidyltransferase	CDS	-0.289684	0.0451439	0.914965	3147.31	3379.02	3555.69	2475.54	2567.59	3204.57
VC_RS03285	VC_0648	nlpI	lipoprotein NlpI	CDS	-0.141789	0.296626	0.999875	208.986	171.857	173.714	159.129	140.905	202.349
VC_RS03290	VC_0649		MarR family transcriptional regulator	CDS	-0.00548346	0.983357	0.999875	12.7668	12.8231	7.04928	10.1648	9.77224	12.1904
VC_RS03295	VC_0650	vcrM	sodium-coupled multidrug efflux MATE transporter VcrM	CDS	-0.124802	0.508128	0.999875	57.9793	57.425	51.6947	49.0251	44.8995	58.9605
VC_RS03300	VC_0651		U32 family peptidase	CDS	-0.348521	0.237401	0.999875	278.105	313.468	385.696	223.807	234.402	309.105
VC_RS03305	VC_0652		U32 family peptidase	CDS	-0.341203	0.197142	0.999875	339.744	377.165	392.578	256.46	259.889	359.134
VC_RS03310	VC_0653		bifunctional diguanylate cyclase/phosphodiesterase	CDS	-0.726871	0.0107363	0.525872	366.741	990.303	428.915	361.347	366.327	350.866
VC_RS03315	VC_0654		SCP2 domain-containing protein	CDS	-0.588913	0.00805413	0.477476	209.88	317.51	303.119	158.05	198.086	195.891
VC_RS03320	VC_0655		N-acetyltransferase	CDS	-0.305586	0.171378	0.999875	192.478	190.952	216.178	140.329	128.492	215.867
VC_RS03325	VC_0656		DNA polymerase III subunit psi	CDS	-0.231429	0.279012	0.999875	102.216	100.354	117.572	84.1073	70.1224	117.981
VC_RS03330	VC_0657	rimI	ribosomal protein S18-alanine N-acetyltransferase	CDS	-0.154103	0.325473	0.999875	51.3926	54.6374	63.1917	50.9142	45.9559	55.0379
VC_RS03335	VC_0658		EAL domain-containing protein	CDS	0.015859	0.943592	0.999875	51.7178	73.0357	69.8214	68.995	79.7626	48.2788
VC_RS03340	VC_0659	prfC	peptide chain release factor 3	CDS	0.0424327	0.812304	0.999875	200.773	196.945	164.315	170.464	181.975	226.066
VC_RS03345	VC_0660	srmB	ATP-dependent RNA helicase SrmB	CDS	0.113252	0.458759	0.999875	98.5566	90.8765	98.2703	92.1133	102.212	116.835
VC_RS03350	VC_0661		tRNA1(Val) (adenine(37)-N6)-methyltransferase	CDS	-0.0775944	0.567444	0.999875	12.9295	14.635	13.595	12.8635	14.2622	11.949
VC_RS03355	VC_0662	brnQ	branched-chain amino acid transport system II carrier protein	CDS	-0.0452412	0.88371	0.999875	336.329	150.671	170.945	185.486	160.45	291.604
VC_RS03360	VC_0663	prfB	peptide chain release factor 2	CDS	0.157201	0.304108	0.999875	348.364	304.269	306.224	326.265	381.646	361.488
VC_RS03365	VC_0664	lysS	lysine--tRNA ligase	CDS	0.198299	0.236477	0.999875	654.035	540.659	568.054	621.945	678.378	722.251
VC_RS03370	VC_0665		sigma-54-dependent Fis family transcriptional regulator	CDS	0.558466	0.033289	0.870502	394.877	310.123	301.105	416.849	342.161	722.191
VC_RS03375	VC_0666		hypothetical protein	CDS	-0.0718335	0.687468	0.999875	59.9309	54.2192	44.058	53.163	51.7665	45.6839
VC_RS03380	VC_0667		NADP(H)-dependent aldo-keto reductase	CDS	-0.0120434	0.94565	0.999875	498.313	410.199	422.285	405.334	381.514	532.697
VC_RS03385	VC_0668	mutH	DNA mismatch repair endonuclease MutH	CDS	-0.124984	0.453464	0.999875	26.3468	26.343	22.0709	19.0703	20.6009	28.4845
VC_RS03390	VC_0671	rppH	RNA pyrophosphohydrolase	CDS	-0.0640034	0.578948	0.999875	152.795	176.456	196.289	179.639	160.714	162.338
VC_RS03395	VC_0672	ptsP	phosphoenolpyruvate--protein phosphotransferase	CDS	-0.0312514	0.782156	0.999875	349.665	387.34	405.837	394.54	362.894	360.884
VC_RS03400	VC_0673		sulfite exporter TauE/SafE family protein	CDS	-0.0327413	0.797141	0.999875	61.7199	72.8963	68.6465	67.1959	66.9531	64.4523
VC_RS03405	VC_0674	lgt	prolipoprotein diacylglyceryl transferase	CDS	-0.0616129	0.556195	0.999875	128.969	136.872	137.293	126.926	136.019	123.413
VC_RS03410	VC_0675		thymidylate synthase	CDS	0.00458901	0.968945	0.999875	190.12	167.397	171.113	179.099	186.069	165.355
VC_RS03415	VC_0676		Na/Pi cotransporter family protein	CDS	0.0402428	0.853645	0.999875	11.0592	15.3319	9.56687	11.2443	16.2431	9.59542
VC_RS03420	VC_0677	nhaR	transcriptional activator NhaR	CDS	0.144235	0.43199	0.999875	92.1326	110.947	75.1084	83.6576	116.475	107.058
VC_RS03425	VC_0678		winged helix-turn-helix transcriptional regulator	CDS	0.00344125	0.975987	0.999875	163.692	179.105	161.378	170.464	179.07	155.88
VC_RS03430	VC_0679	rpsT	30S ribosomal protein S20	CDS	-0.0377098	0.828564	0.999875	1336.61	1261.26	1189.9	1204.22	1164.88	1320.85
VC_RS03435	VC_0680	murJ	murein biosynthesis integral membrane protein MurJ	CDS	0.108388	0.227939	0.999875	81.3174	78.0534	80.2275	83.2978	86.3655	88.652
VC_RS03440	VC_0681	ribF	bifunctional riboflavin kinase/FAD synthetase	CDS	0.0238083	0.856984	0.999875	265.095	217.713	236.486	227.315	213.405	290.397
VC_RS03445	VC_0682	ileS	isoleucine--tRNA ligase	CDS	0.0662893	0.678125	0.999875	1308.07	1070.03	1188.47	1165.99	1082.08	1486.08
VC_RS03450	VC_0683	lspA	lipoprotein signal peptidase	CDS	0.0287399	0.862627	0.999875	213.133	175.341	170.19	185.846	165.6	218.281
VC_RS03455	VC_0684	fkpB	FKBP-type peptidyl-prolyl cis-trans isomerase	CDS	0.0133624	0.928622	0.999875	62.1265	50.7347	51.7786	49.6548	48.0689	68.1939
VC_RS03460	VC_0685	ispH	4-hydroxy-3-methylbut-2-enyl diphosphate reductase	CDS	0.036925	0.844783	0.999875	119.699	102.863	100.452	105.696	87.4219	137.836
VC_RS03465	VC_0687		carbon starvation protein A	CDS	-0.636157	0.0786234	0.999875	301.281	366.851	440.244	245.396	211.688	255.878
VC_RS03470	VC_0688		DUF2799 domain-containing protein	CDS	-0.216956	0.374079	0.999875	42.7729	46.1351	38.2675	36.5215	42.6545	30.476
VC_RS03475	VC_0689		sodium:proton antiporter	CDS	-0.0850541	0.498417	0.999875	138.809	161.961	166.497	153.282	139.849	147.25
VC_RS03480	VC_0690	murQ	N-acetylmuramic acid 6-phosphate etherase	CDS	-0.0440854	0.758583	0.999875	59.6056	66.7635	68.8144	60.8092	64.1799	64.2712
VC_RS03485	VC_0691		anhydro-N-acetylmuramic acid kinase	CDS	-0.248502	0.0530142	0.936889	95.06	112.202	105.991	88.695	92.4401	82.5568
VC_RS03490	VC_0692	nagZ	beta-N-acetylhexosaminidase	CDS	0.11072	0.551406	0.999875	118.805	87.1132	86.8571	97.0608	80.2909	138.379
VC_RS03495	VC_0693	yehT	two-component system response regulator BtsR	CDS	-0.285572	0.0372253	0.870502	37.8939	35.124	37.764	28.2457	26.4115	35.9677
VC_RS03500	VC_0694		sensor histidine kinase	CDS	-0.156616	0.41014	0.999875	55.2145	79.4472	60.758	50.9142	72.6315	51.8394
VC_RS03505	VC_0695		3-deoxy-7-phosphoheptulonate synthase	CDS	0.10114	0.713573	0.999875	1398.41	822.767	862.361	919.334	764.48	1623.32
VC_RS03510	VC_0696	tyrA	bifunctional chorismate mutase/prephenate dehydrogenase	CDS	0.05755	0.802029	0.999875	1523.72	1085.08	1082.06	1049.14	970.489	1821.08
VC_RS03515	VC_0697		PilZ domain-containing protein	CDS	0.150623	0.35039	0.999875	99.3698	80.841	76.1993	86.9859	76.7253	120.516
VC_RS03520	VC_0698	ettA	energy-dependent translational throttle protein EttA	CDS	0.135355	0.310883	0.999875	527.262	467.763	457.448	490.611	506.836	597.813
VC_RS03525	VC_0700	sltY	murein transglycosylase	CDS	0.322059	0.0113981	0.525872	108.071	91.9915	90.2979	121.259	117.531	124.258
VC_RS03530	VC_0701	trpR	trp operon repressor	CDS	0.115834	0.29633	0.999875	47.8959	47.2502	50.6876	53.163	46.4842	58.176
VC_RS03535	VC_0702	yjjX	non-canonical purine NTP phosphatase	CDS	-0.00421734	0.966125	0.999875	122.22	149.138	130.076	123.417	141.037	135.664
VC_RS03540	VC_0703		GGDEF and EAL domain-containing protein	CDS	0.104906	0.481208	0.999875	139.134	200.291	186.134	199.519	212.084	153.647
VC_RS03545	VC_0704		extracellular solute-binding protein	CDS	0.174308	0.304703	0.999875	101.403	144.399	107.334	129.174	153.186	115.99
VC_RS03550	VC_0705	pheA	prephenate dehydratase	CDS	-0.204374	0.179605	0.999875	210.856	218.689	225.493	164.796	175.768	227.695
VC_RS03555	VC_0706	raiA	ribosome-associated translation inhibitor RaiA	CDS	-0.159861	0.71959	0.999875	2992.97	5530.5	4193.56	3822.88	5748.59	1812.21
VC_RS03560	VC_0708		outer membrane protein assembly factor BamD	CDS	-0.0483011	0.697677	0.999875	196.137	182.032	153.322	168.125	153.451	192.15
VC_RS03565	VC_0709	rluD	23S rRNA pseudouridine(1911/1915/1917) synthase RluD	CDS	0.00391011	0.969584	0.999875	260.947	262.873	264.516	269.503	258.436	262.516
VC_RS03570	VC_0710	pgeF	peptidoglycan editing factor PgeF	CDS	0.0407046	0.737724	0.999875	149.543	172.554	178.33	175.861	174.184	164.691
VC_RS03575	VC_0711	clpB	ATP-dependent chaperone ClpB	CDS	0.149331	0.418109	0.999875	373.084	314.026	332.575	343.176	323.012	464.503
VC_RS03605	VC_0714		DUF1904 domain-containing protein	CDS	0.0378448	0.833269	0.999875	72.6977	84.1862	71.6676	77.6306	95.0813	62.2194
VC_RS03610	VC_0715	nfsA	oxygen-insensitive NADPH nitroreductase	CDS	0.00652848	0.966143	0.999875	163.285	178.965	195.533	191.423	187.257	161.674
VC_RS03615	VC_0716		YfhL family 4Fe-4S dicluster ferredoxin	CDS	0.0493174	0.764326	0.999875	25.6963	23.8342	26.183	28.1557	26.4115	23.9584
VC_RS03620	VC_0717		tRNA 5-hydroxyuridine modification protein YegQ	CDS	0.0755671	0.663218	0.999875	146.94	125.722	118.747	129.444	132.321	150.63
VC_RS03625	VC_0718	rdgC	recombination-associated protein RdgC	CDS	0.121419	0.558615	0.999875	105.55	91.9915	78.2134	83.0279	95.8736	120.818
VC_RS03630	VC_0719	phoB	phosphate regulon transcriptional regulatory protein PhoB	CDS	0.0792197	0.664557	0.999875	52.4497	35.5422	37.8479	40.4795	40.1454	52.3222
VC_RS03635	VC_0720	phoR	phosphate regulon sensor histidine kinase PhoR	CDS	0.136196	0.335503	0.999875	42.529	34.2877	38.3514	36.7913	36.9761	52.6239
VC_RS03640	VC_0721		phosphate ABC transporter substrate-binding protein	CDS	0.13573	0.255887	0.999875	28.2171	23.5554	26.5187	27.9758	26.1473	31.864
VC_RS03645	VC_0722	ppx	exopolyphosphatase	CDS	-0.0241946	0.826373	0.999875	109.778	127.534	134.104	124.227	125.719	115.326
VC_RS03650	VC_0723	ppk1	polyphosphate kinase 1	CDS	-0.0386297	0.743551	0.999875	134.336	140.078	137.461	127.555	149.489	124.137
VC_RS03655	VC_0724		ABC transporter permease subunit	CDS	-0.021241	0.876934	0.999875	56.9221	68.8543	70.8284	71.2439	66.5569	56.0035
VC_RS03660	VC_0725	pstA	phosphate ABC transporter permease PstA	CDS	0.0361434	0.789391	0.999875	44.318	45.717	52.6178	54.4224	50.71	41.3991
VC_RS03665	VC_0726	pstB	phosphate ABC transporter ATP-binding protein	CDS	-0.0083245	0.944672	0.999875	48.1399	58.4007	66.5485	58.8302	61.1425	52.2618
VC_RS03670	VC_0727	phoU	phosphate signaling complex protein PhoU	CDS	0.224699	0.0633531	0.979089	48.5465	47.9471	48.8414	57.5708	51.5024	60.5899
VC_RS03675	VC_0728	ppk2	polyphosphate kinase 2	CDS	-0.0171904	0.891706	0.999875	65.0539	72.1994	77.9616	74.0325	70.3866	68.2542
VC_RS03680	VC_0730		copper homeostasis protein CutC	CDS	-0.0597835	0.689467	0.999875	22.7689	25.7855	29.0363	24.9174	27.3359	22.3893
VC_RS03685	VC_0731		peroxiredoxin C	CDS	0.300149	0.040881	0.875986	1193.98	1071.28	1035.4	1420.29	1399.68	1244.21
VC_RS03690	VC_0732		hydrogen peroxide-inducible genes activator	CDS	-0.109826	0.33143	0.999875	85.7898	91.9915	97.6828	88.9649	84.1205	82.1947
VC_RS03695	VC_0734		malate synthase A	CDS	-0.777226	0.0478181	0.924615	47.5707	36.936	45.7364	17.9009	17.1675	40.1318
VC_RS03700	VC_0736	aceA	isocitrate lyase	CDS	-0.466157	0.184163	0.999875	74.6493	69.8299	75.9476	50.0146	51.1062	58.357
VC_RS03705	VC_0737		CBS domain-containing protein	CDS	-0.153073	0.565283	0.999875	50.3354	75.9627	78.7169	73.3128	67.0851	44.1751
VC_RS03710	VC_0739	queA	tRNA preQ1(34) S-adenosylmethionine ribosyltransferase-isomerase QueA	CDS	-0.138185	0.490213	0.999875	102.622	111.505	111.11	91.0338	89.799	114.361
VC_RS03715	VC_0741	tgt	tRNA guanosine(34) transglycosylase Tgt	CDS	-0.195933	0.152631	0.999875	346.656	398.072	437.643	344.345	347.443	340.426
VC_RS03720	VC_0742	yajC	preprotein translocase subunit YajC	CDS	-0.14471	0.222103	0.999875	255.255	215.065	199.058	190.973	198.086	216.41
VC_RS03725	VC_0743	secD	protein translocase subunit SecD	CDS	0.0259886	0.90929	0.999875	767.798	571.881	547.074	556.008	505.647	859.062
VC_RS03730	VC_0744	secF	protein translocase subunit SecF	CDS	-0.00921621	0.957341	0.999875	416.182	385.249	346.422	355.23	334.897	450.14
VC_RS03735	VC_0745	suhB	inositol-1-monophosphatase	CDS	0.249589	0.296157	0.999875	157.593	164.052	114.383	172.533	155.696	189.675
VC_RS03740	VC_0746	trmJ	tRNA (cytosine(32)/uridine(32)-2'-O)-methyltransferase TrmJ	CDS	-0.0756394	0.681083	0.999875	71.9659	69.6905	87.1928	69.7146	60.8784	86.2984
VC_RS03745	VC_0747	iscR	Fe-S cluster assembly transcriptional regulator IscR	CDS	0.389927	0.145102	0.999875	161.74	114.711	103.054	177.3	132.453	187.382
VC_RS03750	VC_0748		IscS subfamily cysteine desulfurase	CDS	0.47095	0.0925476	0.999875	411.872	280.156	307.986	485.394	338.331	562.207
VC_RS03755	VC_0749	iscU	Fe-S cluster assembly scaffold IscU	CDS	0.441461	0.0931736	0.999875	165.562	147.326	160.287	228.394	173.127	240.851
VC_RS03760	VC_0750	iscA	iron-sulfur cluster assembly protein IscA	CDS	0.438084	0.134065	0.999875	125.473	108.857	123.614	180.898	138.396	165.657
VC_RS03765	VC_0751	hscB	co-chaperone HscB	CDS	0.2546	0.336242	0.999875	80.2602	69.5512	72.8425	100.209	71.7071	93.5403
VC_RS03770	VC_0752	hscA	Fe-S protein assembly chaperone HscA	CDS	0.204989	0.469778	0.999875	224.192	222.313	240.85	256.64	204.293	330.951
VC_RS03775	VC_0753	fdx	ISC system 2Fe-2S type ferredoxin	CDS	0.165039	0.597388	0.999875	43.2608	48.644	53.0374	53.253	49.6536	59.383
VC_RS03780	VC_0754	iscX	Fe-S cluster assembly protein IscX	CDS	0.213992	0.5003	0.999875	22.1996	24.2523	26.183	32.4735	24.2985	27.3379
VC_RS03785	VC_0755	pepB	aminopeptidase PepB	CDS	-0.177885	0.282536	0.999875	623.298	502.19	549.256	436.998	416.509	626.72
VC_RS03790	VC_0756	ndk	nucleoside-diphosphate kinase	CDS	-0.154166	0.248817	0.999875	250.376	286.846	282.391	239.638	259.757	237.17
VC_RS03795	VC_0757	trmG/rlmN	bifunctional tRNA (adenosine(37)-C2)-methyltransferase TrmG/ribosomal RNA large subunit methyltransferase RlmN	CDS	0.0697016	0.692058	0.999875	89.937	82.653	93.4868	92.9229	83.0641	103.136
VC_RS03800	VC_0758	rodZ	cytoskeleton protein RodZ	CDS	-0.0224505	0.861448	0.999875	229.478	190.116	179.673	174.781	184.748	230.35
VC_RS03805	VC_0759	ispG	flavodoxin-dependent (E)-4-hydroxy-3-methylbut-2-enyl-diphosphate synthase	CDS	-0.0543008	0.636207	0.999875	302.826	272.769	296.489	272.022	263.586	304.217
VC_RS03810	VC_0760	hisS	histidine--tRNA ligase	CDS	0.0288039	0.838842	0.999875	348.201	329.636	352.38	319.428	389.833	341.935
VC_RS03815	VC_0761		YfgM family protein	CDS	-0.0636001	0.705849	0.999875	296.564	343.853	329.302	308.274	319.05	300.536
VC_RS03820	VC_0762	bamB	outer membrane protein assembly factor BamB	CDS	-0.0257503	0.884486	0.999875	398.618	358.209	393.081	396.609	308.75	424.009
VC_RS03825	VC_0763	der	ribosome biogenesis GTPase Der	CDS	0.0483407	0.746582	0.999875	366.416	342.599	372.017	387.973	329.615	400.171
VC_RS03830	VC_0764		alanyl-tRNA editing protein	CDS	-0.350995	0.0293982	0.823184	122.871	120.983	131.922	92.4731	89.1387	112.791
VC_RS03835	VC_0765		hypothetical protein	CDS	-0.281102	0.248293	0.999875	57.4914	70.1087	63.6952	50.4644	60.2181	46.8908
VC_RS03840	VC_0766	xseA	exodeoxyribonuclease VII large subunit	CDS	-0.099053	0.466921	0.999875	138.402	157.082	156.007	135.921	143.678	141.879
VC_RS03845	VC_0767	guaB	IMP dehydrogenase	CDS	0.0606763	0.769161	0.999875	455.865	456.752	382.423	405.694	437.11	507.652
VC_RS03850	VC_0768	guaA	glutamine-hydrolyzing GMP synthase	CDS	0.0861188	0.695323	0.999875	773.979	750.01	591.216	651.09	759.99	834.077
VC_RS03855	VC_0769		carbohydrate-binding protein	CDS	0.141406	0.350078	0.999875	20.8172	20.9072	20.5604	23.658	20.0727	24.7429
VC_RS03860	VC_0770		hypothetical protein	CDS	0.210737	0.293419	0.999875	158.406	166.142	126.551	185.936	193.2	143.026
VC_RS03865	VC_0771	vibB	vibriobactin biosynthesis bifunctional isochorismatase/aryl carrier protein VibB	CDS	0.105191	0.606051	0.999875	1076.64	809.386	872.767	860.144	738.2	1368.77
VC_RS03870	VC_0772		(2,3-dihydroxybenzoyl)adenylate synthase	CDS	0.044892	0.820822	0.999875	473.674	450.34	567.802	514.179	431.167	593.468
VC_RS03875	VC_0773		isochorismate synthase MenF	CDS	0.0222795	0.919336	0.999875	403.985	403.23	477.001	419.097	360.781	524.067
VC_RS03880	VC_0774		2,3-dihydro-2,3-dihydroxybenzoate dehydrogenase	CDS	0.150529	0.492211	0.999875	413.905	367.548	449.979	437.628	369.232	559.793
VC_RS03885	VC_0775	vibH	norspermidine-2,3-dihydroxybenzoate synthase VibH	CDS	-0.207458	0.37634	0.999875	477.17	706.941	450.314	475.769	396.436	542.654
VC_RS03890	VC_0776	fepB	Fe2+-enterobactin ABC transporter substrate-binding protein	CDS	0.305636	0.105414	0.999875	115.877	98.9606	112.704	143.387	112.645	148.699
VC_RS03895	VC_0777		iron ABC transporter permease	CDS	0.284871	0.155302	0.999875	91.8886	73.7326	90.13	115.322	83.8564	112.369
VC_RS03900	VC_0778		Fe(3+)-siderophore ABC transporter permease	CDS	-0.00612578	0.975506	0.999875	79.691	53.9405	70.6606	71.6936	52.0306	79.5997
VC_RS03905	VC_0779		ABC transporter ATP-binding protein	CDS	0.00364662	0.985391	0.999875	64.9726	58.9582	61.6812	68.8151	45.8239	71.0302
VC_RS03910	VC_0780		4'-phosphopantetheinyl transferase superfamily protein	CDS	-0.0715776	0.767076	0.999875	40.8213	36.2391	36.2534	41.469	31.0335	35.2436
VC_RS03915	VC_0781		LysR family transcriptional regulator	CDS	-0.132144	0.275179	0.999875	91.726	95.1973	85.0109	91.3037	74.4803	82.1344
VC_RS03920	VC_0783		alkyl/aryl-sulfatase	CDS	-0.216982	0.187916	0.999875	13.9866	17.8408	16.4483	12.5936	14.6584	14.1819
VC_RS03925	VC_0784		alanine:cation symporter family protein	CDS	-0.0451599	0.839432	0.999875	105.713	61.4671	56.8977	70.2544	57.1808	89.5572
VC_RS03930	VC_0786		D-amino acid dehydrogenase	CDS	0.660097	0.011954	0.538232	21.7117	13.7987	14.2664	27.0763	24.4306	27.4586
VC_RS03935	VC_0787		LysR family transcriptional regulator	CDS	0.0868925	0.621973	0.999875	20.492	16.8651	18.3785	16.9114	19.6765	22.6307
VC_RS03940	VC_0788		DOPA 4,5-dioxygenase	CDS	0.0717419	0.622114	0.999875	20.9799	24.5311	23.6654	25.2772	26.6756	20.8806
VC_RS03945	VC_0789		hypothetical protein	CDS	0.117325	0.527766	0.999875	11.3031	9.33853	13.3433	13.2233	12.4134	11.5266
VC_RS03950	VC_0790		response regulator	CDS	-0.338397	0.198499	0.999875	40.9026	30.2457	42.0439	26.1767	28.1282	35.2436
VC_RS03955	VC_0791		sensor histidine kinase	CDS	-0.362307	0.186725	0.999875	28.6237	27.3187	35.1625	19.8799	18.0919	32.4072
VC_RS03960	VC_0792		sodium ion-translocating decarboxylase subunit beta	CDS	-0.0646039	0.824455	0.999875	2.3582	3.34515	4.27992	3.68813	3.03732	2.83638
VC_RS03965	VC_0793m	oadA	sodium-extruding oxaloacetate decarboxylase subunit alpha	CDS	-0.236148	0.314472	0.999875	4.55377	3.62391	4.36384	3.86804	3.43349	3.43987
VC_RS03970	VC_0794		OadG family protein	CDS	-0.198956	0.585182	0.999875	1.05713	1.81195	1.00704	1.25936	1.32057	0.784531
VC_RS03975	VC_0795		citrate:sodium symporter	CDS	-0.227459	0.15742	0.999875	19.1909	19.2346	19.8051	14.9324	14.1301	20.3375
VC_RS03980	VC_0796	citC	[citrate (pro-3S)-lyase] ligase	CDS	0.688013	0.126144	0.999875	0.487904	0.418143	1.09096	1.52922	0.660287	1.08627
VC_RS03990	VC_0798	citE	citrate (pro-3S)-lyase subunit beta	CDS	0.811665	0.0184449	0.676377	1.05713	1.95134	1.51056	2.78859	3.30143	1.87081
VC_RS03995	VC_0799	citF	citrate lyase subunit alpha	CDS	0.0419219	0.875129	0.999875	3.09006	3.06638	4.11208	3.23836	4.48995	3.13812
VC_RS04000	VC_0800	citX	citrate lyase holo-[acyl-carrier protein] synthase	CDS	0.0150532	0.961816	0.999875	1.38239	1.67257	2.01408	1.70913	2.11292	1.44837
VC_RS04005	VC_0801	citG	triphosphoribosyl-dephospho-CoA synthase CitG	CDS	0.0461017	0.867156	0.999875	2.43952	3.34515	2.76936	3.23836	3.96172	1.87081
VC_RS04010	VC_0802		ACT domain-containing protein	CDS	0.0358088	0.848991	0.999875	6.26144	5.71462	6.21008	6.1169	6.99904	5.73311
VC_RS04015	VC_0803		RNA methyltransferase	CDS	0.158009	0.368549	0.999875	21.4678	22.301	25.0921	23.9279	25.2229	27.6396
VC_RS04020	VC_0804		ferredoxin family protein	CDS	0.140742	0.644287	0.999875	3.7406	4.04205	2.5176	3.05845	3.30143	4.64684
VC_RS04025	VC_0806		NAD(P)/FAD-dependent oxidoreductase	CDS	0.000269377	0.998709	0.999875	67.0868	66.7635	58.2404	59.6398	60.2181	71.9958
VC_RS04030	VC_0807		MFS transporter	CDS	0.0285699	0.881727	0.999875	29.1116	20.489	20.3086	23.1183	17.8277	30.0536
VC_RS04035	VC_0809		SWIM zinc finger domain-containing protein	CDS	0.0136615	0.926624	0.999875	49.9289	40.8387	45.8203	38.1407	40.8057	58.7191
VC_RS04040	VC_0810		hypothetical protein	CDS	0.0725571	0.781787	0.999875	3.98455	7.10844	5.8744	6.1169	7.92344	3.983
VC_RS04045	VC_0811		NERD domain-containing protein	CDS	-0.243415	0.5595	0.999875	51.3926	78.7503	77.7938	57.0311	95.2133	24.5619
VC_RS04050	VC_0812		DEAD/DEAH box helicase family protein	CDS	-0.157689	0.255969	0.999875	181.175	200.291	207.366	166.236	202.972	158.898
VC_RS04055	VC_0813		class I SAM-dependent methyltransferase	CDS	0.0878756	0.478616	0.999875	48.3838	46.4139	38.6871	43.0881	48.7292	49.9686
VC_RS04060	VC_0814		helix-turn-helix domain-containing protein	CDS	-0.121937	0.631077	0.999875	33.0962	54.2192	57.653	48.9352	53.2191	31.3812
VC_RS04065	VC_0815		type II toxin-antitoxin system HipA family toxin	CDS	-0.197754	0.415824	0.999875	85.4645	153.04	145.937	129.714	125.322	80.2636
VC_RS04070	VC_0817		IS481-like element ISVch1 family transposase	CDS	0.193289	0.254145	0.999875	25.2084	28.7125	26.183	34.9923	31.2976	25.3464
VC_RS04075	VC_0818		IS5 family transposase	CDS	-0.000115659	0.999466	0.999875	7.31856	7.94472	7.21712	8.00594	8.84784	5.85381
VC_RS04080	VC_0819		aldehyde dehydrogenase	CDS	-0.206555	0.348838	0.999875	6.91197	8.22348	5.8744	6.1169	7.39521	4.82788
VC_RS04085	VC_0820		peptidase M66	CDS	-0.184085	0.462801	0.999875	44.2366	50.1772	58.9957	41.7388	60.7464	33.2521
VC_RS04095	VC_0823		hypothetical protein	CDS	-0.127647	0.476313	0.999875	131.084	148.023	144.51	124.767	154.375	108.929
VC_RS04100	VC_0824	tpx	thiol peroxidase	CDS	-0.0766933	0.479461	0.999875	165.969	166.839	179.169	163.087	177.617	145.018
VC_RS04105	VC_0825	tcpI	toxin-coregulated pilus methyl-accepting chemotaxis protein TcpI	CDS	0.0331706	0.884281	0.999875	21.7931	30.6638	22.9941	26.0868	31.4296	19.7943
VC_RS04110	VC_0826	tcpP	toxin-coregulated pilus transcriptional regulator TcpP	CDS	0.307106	0.154812	0.999875	283.472	301.76	276.684	351.902	433.808	280.983
VC_RS04115	VC_0827	tcpH	toxin-coregulated pilus protein TcpH	CDS	0.321665	0.112928	0.999875	134.011	142.726	139.559	170.733	198.218	151.535
VC_RS04120	VC_0828	tcpA	toxin-coregulated pilus major pilin TcpA	CDS	0.134744	0.433153	0.999875	18.6217	18.1195	16.8679	21.1393	20.8651	17.0183
VC_RS04125	VC_0829	tcpB	toxin-coregulated pilus minor pilin TcpB	CDS	0.178627	0.339468	0.999875	7.9691	8.36287	8.47591	10.4347	10.9608	7.00043
VC_RS04130	VC_0830	tcpQ	toxin-coregulated pilus protein TcpQ	CDS	0.319628	0.265807	0.999875	4.87904	6.13277	5.8744	5.84703	10.5646	5.12963
VC_RS04135	VC_0831	tcpC	toxin-coregulated pilus secretin TcpC	CDS	0.117634	0.631242	0.999875	14.7184	17.4226	17.791	17.4512	26.0153	11.4059
VC_RS04140	VC_0832	tcpR	toxin-coregulated pilus protein TcpR	CDS	0.286584	0.529023	0.999875	1.70766	3.34515	3.44072	3.41827	6.07464	1.44837
VC_RS04145	VC_0833	tcpD	toxin-coregulated pilus protein TcpD	CDS	0.0588462	0.848062	0.999875	11.4657	11.708	12.8398	12.2338	19.1483	7.00043
VC_RS04150	VC_0834	tcpS	toxin-coregulated pilus protein TcpS	CDS	0.168054	0.587704	0.999875	4.87904	4.87834	6.37792	5.30731	9.50813	4.04335
VC_RS04155	VC_0835	tcpT	toxin-coregulated pilus assembly ATPase TcpT	CDS	-0.0208864	0.94399	0.999875	18.703	18.5377	20.3086	19.1603	28.2603	10.2593
VC_RS04160	VC_0836	tcpE	toxin-coregulated pilus assembly protein TcpE	CDS	-0.0817187	0.758984	0.999875	13.58	18.3983	16.8679	14.1228	22.1856	10.38
VC_RS04165	VC_0837	tcpF	colonization factor TcpF	CDS	-0.131721	0.550171	0.999875	77.7394	99.7969	91.8923	82.4882	109.476	54.5551
VC_RS04170	VC_0838	toxT	pilus/toxin transcriptional regulator ToxT	CDS	0.177134	0.682046	0.999875	6.26144	6.96905	5.70656	6.56667	12.4134	3.25882
VC_RS04175	VC_0839	tcpJ	toxin-coregulated pilus pre-pilin peptidase TcpJ	CDS	-0.383267	0.213943	0.999875	8.61964	7.10844	6.96536	6.1169	7.26315	4.40544
VC_RS04180	VC_0840	acfB	methyl-accepting chemotaxis protein AcfB	CDS	0.0771154	0.790377	0.999875	49.8475	60.2126	52.1982	57.7507	78.5741	35.4849
VC_RS04185	VC_0841	acfC	accessory colonization factor AcfC	CDS	0.0592995	0.816381	0.999875	26.6721	39.863	40.1137	40.5694	49.7856	21.3634
VC_RS04190	VC_0842		RDD family protein	CDS	-0.0760817	0.790475	0.999875	5.69221	7.66596	6.79752	6.1169	8.58373	4.70719
VC_RS04195	VC_0843		M23 family metallopeptidase	CDS	-0.177153	0.455258	0.999875	10.1647	11.4292	8.81159	9.44521	9.9043	7.60392
VC_RS04200	VC_0844	acfA	accessory colonization factor AcfA	CDS	-0.0108053	0.974051	0.999875	7.39988	13.2412	11.0774	10.5247	15.1866	6.15555
VC_RS04205	VC_0845	acfD	accessory colonization factor AcfD	CDS	0.0634785	0.713936	0.999875	170.197	206.981	210.471	205.546	240.608	168.191
VC_RS04210	CDS		tyrosine-type recombinase/integrase	CDS	0.143327	0.633743	0.999875	2.52084	3.62391	2.68544	2.69863	4.35789	2.77603
VC_RS04215	/pseudo		transposase	CDS	-0.294783	0.0292865	0.823184	19.8414	25.9249	22.4066	18.8005	17.4316	19.0701
VC_RS04220	VC_0847		tyrosine-type recombinase/integrase	CDS	-0.223771	0.0938785	0.999875	86.4403	105.511	107.418	73.5827	90.4593	92.2126
VC_RS04225	tmRNA	ssrA	transfer-messenger RNA	tmRNA	0.0620165	0.730168	0.999875	22578.9	15732.5	20000.2	22766.6	18977.8	19128.7
VC_RS04230	VC_0848	smpB	SsrA-binding protein SmpB	CDS	-0.032952	0.758351	0.999875	165.887	154.295	159.616	154.811	146.848	167.226
VC_RS04235	VC_0849		type II toxin-antitoxin system RatA family toxin	CDS	-0.00674969	0.965482	0.999875	33.2588	29.4094	27.1901	29.3251	29.7129	30.4157
VC_RS04240	VC_0850		RnfH family protein	CDS	0.258266	0.0994593	0.999875	16.2635	15.4713	14.4342	19.79	14.2622	20.8203
VC_RS04245	VC_0851	bamE	outer membrane protein assembly factor BamE	CDS	0.0839529	0.535361	0.999875	68.8758	73.5932	67.2199	70.0745	65.7645	85.9967
VC_RS04250	VC_0852	recN	DNA repair protein RecN	CDS	-0.185022	0.095641	0.999875	54.8079	68.7149	64.7862	58.0206	52.2947	55.0982
VC_RS04255	VC_0853	nadK	NAD(+) kinase	CDS	-0.0105267	0.914944	0.999875	108.315	117.916	117.068	116.851	115.022	108.929
VC_RS04260	VC_0854	grpE	nucleotide exchange factor GrpE	CDS	0.0571931	0.774282	0.999875	275.097	193.6	190.498	200.688	186.069	298.846
VC_RS04265	VC_0855	dnaK	molecular chaperone DnaK	CDS	0.116871	0.563835	0.999875	1874.04	1473.26	1533.3	1553.69	1516.94	2221.61
VC_RS04270	VC_0856	dnaJ	molecular chaperone DnaJ	CDS	0.156615	0.478071	0.999875	205.082	136.315	137.797	166.955	134.038	232.885
VC_RS04275	VC_0857		type IV pilin protein	CDS	-0.197899	0.239349	0.999875	14.7998	17.9802	16.4483	14.5726	15.0545	13.2767
VC_RS04280	VC_0858		prepilin-type N-terminal cleavage/methylation domain-containing protein	CDS	0.126166	0.683111	0.999875	2.52084	1.95134	1.84624	3.05845	2.24497	1.75011
VC_RS04285	VC_0859		pilus assembly protein PilW	CDS	0.228514	0.421895	0.999875	3.00874	3.06638	2.43368	3.41827	3.56555	3.01743
VC_RS04290	VC_0860		hypothetical protein	CDS	-0.103564	0.691635	0.999875	4.87904	7.52658	5.53872	5.57717	7.52727	3.80196
VC_RS04295	VC_0861		prepilin-type N-terminal cleavage/methylation domain-containing protein	CDS	0.103338	0.74068	0.999875	1.78898	1.25443	1.6784	1.70913	1.71675	1.75011
VC_RS04300	VC_0863		AbgT family transporter	CDS	-0.0866646	0.688924	0.999875	298.435	212.696	226.5	184.586	203.5	306.329
VC_RS04305	VC_0864	tadA	tRNA adenosine(34) deaminase TadA	CDS	0.125824	0.432491	0.999875	23.826	23.416	23.078	21.5891	26.4115	28.6656
VC_RS04310	VC_0866	mltF	membrane-bound lytic murein transglycosylase MltF	CDS	-0.00718739	0.969894	0.999875	83.025	61.3277	64.7023	61.5288	57.1808	89.0141
VC_RS04315	VC_0868		hypothetical protein	CDS	-0.323956	0.237286	0.999875	1.54503	1.95134	1.59448	1.34932	1.71675	1.08627
VC_RS04320	VC_0869	purL	phosphoribosylformylglycinamidine synthase	CDS	0.0711839	0.773709	0.999875	1615.53	1563.86	1273.07	1481.37	1474.16	1721.93
VC_RS04325	VC_0870		IS200/IS605-like element IS1004 family transposase	CDS	-0.0538992	0.861803	0.999875	3.82192	3.06638	2.34976	3.86804	2.24497	2.71568
VC_RS04330	VC_0871		DUF4250 domain-containing protein	CDS	-0.261763	0.264532	0.999875	284.204	202.799	245.046	193.042	141.169	275.974
VC_RS04335	VC_0872		YaeP family protein	CDS	-0.306782	0.14086	0.999875	62.3704	50.3166	58.2404	44.3475	32.8823	60.5296
VC_RS04340	VC_0873		DUF533 domain-containing protein	CDS	-1.20462	8.92e-06	0.00550553	54.7266	65.091	65.4576	28.4256	30.5052	21.6651
VC_RS04345	VC_0875		proline--tRNA ligase	CDS	0.11023	0.577955	0.999875	426.753	313.329	306.811	341.017	336.35	452.554
VC_RS04350	VC_0876	tsaA	tRNA (N6-threonylcarbamoyladenosine(37)-N6)-methyltransferase TrmO	CDS	-0.0363951	0.743791	0.999875	44.2366	41.2568	43.4705	41.8288	38.2966	45.5028
VC_RS04355	VC_0878		type B 50S ribosomal protein L31	CDS	-0.0335844	0.836688	0.999875	26.7534	22.1616	24.3368	24.7375	20.733	26.0102
VC_RS04360	VC_0879	rpmJ	50S ribosomal protein L36	CDS	0.169789	0.410386	0.999875	17.3206	11.1505	13.679	15.832	13.2057	18.4063
VC_RS04365	VC_0880		AbgT family transporter	CDS	-0.180436	0.710181	0.999875	144.989	97.0092	87.2767	68.5452	50.578	170.304
VC_RS04370	VC_0881		YaiI/YqxD family protein	CDS	-0.0754945	0.695298	0.999875	46.6762	40.8387	45.6525	38.6804	33.4105	53.8913
VC_RS04375	VC_0882		hypothetical protein	CDS	-0.19114	0.497666	0.999875	20.492	29.4094	21.987	17.5411	27.2038	18.346
VC_RS04380	VC_0884		GNAT family N-acetyltransferase	CDS	0.0180545	0.904499	0.999875	30.738	26.6218	23.4137	31.484	24.4306	25.8292
VC_RS04385	VC_0885		DUF3301 domain-containing protein	CDS	0.279575	0.159802	0.999875	9.8394	7.24782	9.31511	11.2443	7.52727	13.0956
VC_RS04390	VC_0886		DUF3549 family protein	CDS	0.22198	0.334707	0.999875	62.533	47.8077	46.2399	50.3745	43.843	87.8071
VC_RS04395	VC_0887		hypothetical protein	CDS	0.139517	0.514155	0.999875	12.4416	10.593	8.81159	10.7046	8.58373	15.3285
VC_RS04400	VC_0888	truC	tRNA pseudouridine(65) synthase TruC	CDS	0.186822	0.295757	0.999875	26.1842	23.416	20.4765	25.0973	23.3741	31.0192
VC_RS04405	VC_0889	dxs	1-deoxy-D-xylulose-5-phosphate synthase	CDS	-0.00141127	0.992367	0.999875	254.523	250.328	275.174	251.512	248.4	279.293
VC_RS04410	VC_0890	ispA	(2E,6E)-farnesyl diphosphate synthase	CDS	-0.0772528	0.657215	0.999875	105.55	89.622	88.032	76.5512	83.7243	107.964
VC_RS04415	VC_0891	xseB	exodeoxyribonuclease VII small subunit	CDS	-0.111285	0.573208	0.999875	25.8589	25.5067	22.9941	19.5201	20.0727	28.8466
VC_RS04420	VC_0892	pomA	flagellar motor protein PomA	CDS	-0.0488613	0.771582	0.999875	71.3966	102.445	107.25	105.337	97.3262	69.2198
VC_RS04425	VC_0893		flagellar motor protein MotB	CDS	-0.114145	0.617878	0.999875	79.6097	120.425	154.664	131.064	113.041	83.8241
VC_RS04430	VC_0894	thiI	tRNA 4-thiouridine(8) synthase ThiI	CDS	0.088769	0.690481	0.999875	110.592	93.6641	87.9481	99.2197	91.3837	119.913
VC_RS04435	VC_0896		transcriptional regulator GcvA	CDS	-0.00770764	0.959741	0.999875	47.8146	40.8387	40.2816	37.6009	40.6737	49.8479
VC_RS04440	VC_0897		DUF423 domain-containing protein	CDS	0.049238	0.756043	0.999875	24.3139	17.0045	19.5533	19.6101	20.0727	23.4152
VC_RS04445	VC_0898	xni	flap endonuclease Xni	CDS	-0.067402	0.555342	0.999875	61.0693	53.2436	57.2334	51.0941	50.9741	61.5555
VC_RS04450	VC_0899		LOG family protein	CDS	-0.368057	0.0485473	0.924615	1121.61	1259.59	1300.51	872.108	952.133	1028.34
VC_RS04455	VC_0900		GGDEF domain-containing protein	CDS	-0.0439631	0.664051	0.999875	221.834	211.999	202.079	198.709	208.651	209.47
VC_RS04460	VC_0901		tetratricopeptide repeat protein	CDS	-0.0878051	0.462233	0.999875	64.566	62.164	65.5415	57.0311	62.5952	61.3745
VC_RS04465	VC_0902	queF	NADPH-dependent 7-cyano-7-deazaguanine reductase QueF	CDS	-0.0141346	0.923886	0.999875	38.1378	30.6638	32.477	29.6849	33.9387	36.7523
VC_RS04470	VC_0903	syd	SecY-interacting protein	CDS	0.190401	0.248981	0.999875	25.2897	19.374	18.4624	20.5096	23.7703	27.7603
VC_RS04475	VC_0904		Zn-ribbon-containing protein	CDS	0.106963	0.500088	0.999875	34.7225	28.7125	28.6167	30.9443	27.732	40.1921
VC_RS04480	VC_0905	metQ	MetQ/NlpA family lipoprotein	CDS	0.106476	0.600938	0.999875	342.753	323.922	311.93	323.026	307.694	422.561
VC_RS04485	VC_0906		ABC transporter permease	CDS	0.0941083	0.55739	0.999875	51.7992	47.3896	44.1419	50.3745	43.843	58.4777
VC_RS04490	VC_0907	metN	methionine ABC transporter ATP-binding protein MetN	CDS	-0.0470768	0.844117	0.999875	81.3987	57.8432	44.4776	53.5229	49.9177	74.0477
VC_RS04495	VC_0908	gmhB	D-glycero-beta-D-manno-heptose 1,7-bisphosphate 7-phosphatase	CDS	-0.0428162	0.705231	0.999875	101.891	93.9429	86.6893	85.4567	91.7798	96.9801
VC_RS04500	VC_0909	treR	HTH-type transcriptional regulator TreR	CDS	-0.02146	0.879503	0.999875	105.55	88.9251	87.6963	86.4462	80.555	110.74
VC_RS04505	VC_0910	treB	PTS trehalose transporter subunit IIBC	CDS	0.101581	0.526464	0.999875	12.6042	12.4049	11.4131	13.763	14.1301	11.3455
VC_RS04510	VC_0911	treC	alpha,alpha-phosphotrehalase	CDS	0.254603	0.0941298	0.999875	16.3448	17.9802	19.889	21.679	24.8268	18.4667
VC_RS04540	VC_0913	vexG	vibriobactin export RND transporter periplasmic adaptor subunit VexG	CDS	-0.0730147	0.575751	0.999875	42.2037	37.2148	44.6454	37.511	38.5607	41.9422
VC_RS04545	VC_0914	vexH	vibriobactin export RND transporter permease subunit VexH	CDS	-0.0700724	0.535464	0.999875	90.4249	94.7791	107.166	93.2827	91.5157	93.7213
VC_RS04550	VC_0916		low molecular weight phosphotyrosine protein phosphatase	CDS	0.94176	0.00840719	0.482329	78.146	67.7392	50.1002	96.1612	85.7052	193.719
VC_RS04555	VC_0917	wecB	UDP-N-acetylglucosamine 2-epimerase (non-hydrolyzing)	CDS	1.08459	0.0132579	0.539838	139.215	109.414	84.8431	150.943	118.587	436.622
VC_RS04560	VC_0918	wecC	UDP-N-acetyl-D-mannosamine dehydrogenase	CDS	1.16884	0.0133939	0.539838	172.149	126.419	110.355	188.454	153.715	576.329
VC_RS04565	VC_0919		serine acetyltransferase	CDS	1.01047	0.0241576	0.747366	61.1506	45.0201	34.7429	63.4178	43.711	175.554
VC_RS04570	VC_0920		glycosyltransferase family 4 protein	CDS	0.97812	0.00877144	0.495238	64.1594	52.6861	46.8273	80.869	64.7081	175.976
VC_RS04575	VC_0921		lipopolysaccharide biosynthesis protein	CDS	0.841641	0.00994007	0.525872	50.742	42.5112	36.1695	55.5019	55.9923	119.671
VC_RS04580	VC_0922		hypothetical protein	CDS	0.375693	0.131411	0.999875	56.5156	56.1706	49.7645	60.9891	55.5961	93.5403
VC_RS04585	VC_0923		serine acetyltransferase	CDS	0.355064	0.131146	0.999875	48.0586	48.9228	52.366	53.4329	46.6162	90.2814
VC_RS04590	VC_0924		phenylacetate--CoA ligase family protein	CDS	0.39667	0.0898273	0.999875	139.947	139.799	132.174	147.705	136.811	257.145
VC_RS04595	VC_0925		glycosyltransferase family 4 protein	CDS	0.332182	0.141236	0.999875	97.9061	96.0336	89.123	97.2407	91.3837	167.105
VC_RS04600	VC_0926		hypothetical protein	CDS	0.303069	0.186806	0.999875	142.631	133.388	129.488	128.545	128.096	243.084
VC_RS04605	VC_0927		WecB/TagA/CpsF family glycosyltransferase	CDS	0.332532	0.265113	0.999875	152.551	118.613	96.0883	100.929	110.664	250.145
VC_RS04610	VC_0928		hypothetical protein	CDS	0.460101	0.136401	0.999875	1036.31	733.005	602.965	748.87	812.02	1702.01
VC_RS04615	VC_0929		hypothetical protein	CDS	0.337832	0.212625	0.999875	47.2454	54.0799	43.3866	57.9306	78.0459	47.2529
VC_RS04620	VC_0930		hemolysin	CDS	0.436689	0.243879	0.999875	668.022	514.316	506.96	533.25	528.89	1223.75
VC_RS04625	VC_0931		O-antigen ligase family protein	CDS	0.570465	0.14421	0.999875	10.1647	8.22348	6.54576	7.91599	9.37607	19.0701
VC_RS04630	VC_0932		hypothetical protein	CDS	0.889222	0.0523666	0.936889	28.3798	21.1859	18.9659	23.568	20.9971	81.3498
VC_RS04635	VC_0934		undecaprenyl-phosphate glucose phosphotransferase	CDS	1.41578	0.036125	0.870502	24.0699	12.2655	7.46888	16.0119	12.8096	87.083
VC_RS04640	VC_0935		outer membrane beta-barrel protein	CDS	1.14544	0.0499736	0.931851	33.0962	23.2766	16.784	27.706	19.9407	112.912
VC_RS04645	VC_0936		polysaccharide export protein	CDS	1.07488	0.0468802	0.924615	10.3273	8.0841	7.1332	9.62512	8.0555	34.8815
VC_RS04650	VC_0937		polysaccharide biosynthesis tyrosine autokinase	CDS	0.566605	0.123503	0.999875	51.2299	45.4382	37.0087	44.9772	42.3904	109.714
VC_RS04655	VC_0938		hypothetical protein	CDS	0.693832	0.104523	0.999875	10.4899	7.24782	7.5528	10.7945	5.28229	23.8377
VC_RS04660	VC_0939		VanZ family protein	CDS	0.142261	0.456339	0.999875	26.0216	24.5311	23.2458	24.3776	24.8268	31.9847
VC_RS04665	VC_0940		YitT family protein	CDS	-0.0373776	0.859313	0.999875	12.6042	9.47791	8.14023	9.62512	7.65932	11.8887
VC_RS04670	VC_0941		serine hydroxymethyltransferase	CDS	0.140177	0.501982	0.999875	1820.7	1567.06	1489.41	1575.73	1570.56	2228.31
VC_RS04675	VC_0942		hypothetical protein	CDS	0.133283	0.41083	0.999875	77.0075	60.6308	51.1912	64.5872	69.8583	72.72
VC_RS04680	VC_0943	lipA	lipoyl synthase	CDS	0.164788	0.300405	0.999875	237.935	183.704	180.092	213.822	211.424	249.3
VC_RS04685	VC_0944	lipB	lipoyl(octanoyl) transferase LipB	CDS	0.121054	0.472843	0.999875	147.022	116.523	112.704	135.921	122.549	150.63
VC_RS04690	VC_0945		YbeD family protein	CDS	0.163132	0.470271	0.999875	19.5162	14.0775	19.1337	16.5516	19.2804	23.3549
VC_RS04695	VC_0947		serine hydrolase	CDS	-0.0726268	0.716069	0.999875	420.736	367.687	381.5	327.254	328.295	456.718
VC_RS04700	VC_0948		septal ring lytic transglycosylase RlpA family protein	CDS	-0.119836	0.504304	0.999875	90.4249	118.892	111.362	102.368	110.004	82.8586
VC_RS04705	VC_0949	mrdB	peptidoglycan glycosyltransferase MrdB	CDS	-0.0406226	0.817665	0.999875	59.2803	61.4671	60.4224	59.9096	60.0861	56.1845
VC_RS04710	VC_0950	mrdA	penicillin-binding protein 2	CDS	-0.00173857	0.992625	0.999875	117.26	117.08	118.243	111.364	118.323	122.447
VC_RS04715	VC_0951	rlmH	23S rRNA (pseudouridine(1915)-N(3))-methyltransferase RlmH	CDS	-0.0455387	0.774753	0.999875	57.2474	57.425	58.66	52.1735	48.8612	66.5645
VC_RS04720	VC_0952	rsfS	ribosome silencing factor	CDS	0.0993571	0.5929	0.999875	59.0364	44.1838	47.8344	50.9142	49.9177	61.0124
VC_RS04725	VC_0953	holA	DNA polymerase III subunit delta	CDS	0.0810881	0.564092	0.999875	90.2623	83.0711	75.444	80.869	83.0641	99.032
VC_RS04730	VC_0954		luciferase	CDS	0.0446114	0.79911	0.999875	90.8315	76.1021	63.6952	69.7146	75.0086	92.9368
VC_RS04735	VC_0956	leuS	leucine--tRNA ligase	CDS	0.101657	0.636608	0.999875	991.015	744.295	756.287	756.876	787.59	1128.88
VC_RS04740	VC_0957		zinc ribbon-containing protein	CDS	-0.203296	0.591937	0.999875	79.5284	169.766	169.434	151.843	137.868	74.1684
VC_RS04745	VC_0958	lnt	apolipoprotein N-acyltransferase	CDS	-0.165091	0.404916	0.999875	138.727	108.996	123.446	109.654	97.5904	123.715
VC_RS04750	VC_0959	corC	CNNM family magnesium/cobalt transport protein CorC	CDS	-0.18724	0.327841	0.999875	480.748	458.982	513.926	422.786	427.337	426.664
VC_RS04755	VC_0960	ybeY	rRNA maturation RNase YbeY	CDS	-0.227384	0.254311	0.999875	93.515	107.184	116.565	92.1133	97.5904	81.4705
VC_RS04760	VC_0961		PhoH family protein	CDS	-0.281977	0.0966566	0.999875	187.843	212.696	244.962	181.978	177.749	171.209
VC_RS04765	VC_0962	miaB	tRNA (N6-isopentenyl adenosine(37)-C2)-methylthiotransferase MiaB	CDS	-0.0723245	0.749469	0.999875	213.214	188.304	210.387	175.861	176.957	229.023
VC_RS04770	VC_0963		2-octaprenyl-3-methyl-6-methoxy-1,4-benzoquinol hydroxylase	CDS	-0.0398093	0.752218	0.999875	71.8845	62.164	69.6536	64.1375	58.5014	75.3753
VC_RS04775	VC_0964	crr	PTS glucose transporter subunit IIA	CDS	0.223626	0.171148	0.999875	960.521	771.474	872.767	1023.59	875.276	1142.58
VC_RS04780	VC_0965	ptsI	phosphoenolpyruvate-protein phosphotransferase PtsI	CDS	-0.0317458	0.85623	0.999875	2961.82	2757.65	3005.17	2328.11	2745.6	3460.93
VC_RS04785	VC_0966		HPr family phosphocarrier protein	CDS	0.00573526	0.975217	0.999875	1061.11	1082.85	1056.38	880.294	1123.41	1209.32
VC_RS04790	VC_0968	cysK	cysteine synthase A	CDS	0.456492	0.0661731	0.991652	854.564	440.305	513.087	957.115	737.012	787.247
VC_RS04795	VC_0969	cysZ	sulfate transporter CysZ	CDS	0.0810285	0.528409	0.999875	84.9766	67.1817	76.8707	77.1809	72.8956	92.1522
VC_RS04800	VC_0970	zipA	cell division protein ZipA	CDS	-0.0208579	0.867665	0.999875	225.33	176.596	177.407	178.02	176.957	215.987
VC_RS04805	VC_0971	ligA	NAD-dependent DNA ligase LigA	CDS	0.0990898	0.447022	0.999875	97.2556	77.6353	87.4446	87.1658	91.5157	102.411
VC_RS04810	VC_0972	chiP	chitoporin	CDS	-0.0841899	0.777248	0.999875	127.912	231.373	258.977	219.669	233.874	129.991
VC_RS04815	VC_0973		hypothetical protein	CDS	-0.0244199	0.92692	0.999875	84.0821	120.983	118.075	99.9393	146.452	71.9355
VC_RS04820	VC_0974	cueR	Cu(I)-responsive transcriptional regulator	CDS	0.0436981	0.64706	0.999875	56.0277	53.1042	56.8138	56.4014	57.709	57.0294
VC_RS04825	VC_0975		NfeD family protein	CDS	-0.0405839	0.74426	0.999875	342.834	296.185	344.407	283.176	296.073	376.816
VC_RS04830	VC_0976		SPFH/Band 7/PHB domain protein	CDS	-0.0193047	0.882436	0.999875	737.467	643.104	720.285	611.51	667.022	794.368
VC_RS04835	VC_0977		co-chaperone YbbN	CDS	0.290189	0.249021	0.999875	167.432	116.244	103.222	133.492	129.944	209.409
VC_RS04840	VC_0979		SDR family oxidoreductase	CDS	0.0444827	0.723628	0.999875	40.0895	41.2568	42.8831	43.5379	41.0698	43.451
VC_RS04845	VC_0980		TIGR01777 family protein	CDS	-0.0519952	0.692272	0.999875	57.7353	72.8963	65.2897	58.8302	65.8966	64.0902
VC_RS04850	VC_0981	yfcE	phosphodiesterase	CDS	-0.137205	0.368623	0.999875	66.8429	90.5977	80.1435	77.9005	73.688	64.3316
VC_RS04855	VC_0982		SelT/SelW/SelH family protein	CDS	-0.142675	0.386958	0.999875	55.7024	72.06	65.3736	54.6023	66.9531	53.4688
VC_RS04860	VC_0983	toxS	transmembrane regulator ToxS	CDS	-0.106063	0.277041	0.999875	118.561	114.292	123.95	101.379	112.909	117.257
VC_RS04865	VC_0984		transcriptional regulator	CDS	-0.103986	0.305858	0.999875	151.982	153.737	151.979	130.794	157.148	138.077
VC_RS04870	VC_0985	htpG	molecular chaperone HtpG	CDS	0.0498463	0.793405	0.999875	394.714	294.373	332.323	310.343	310.071	436.803
VC_RS04875	VC_0986	adk	adenylate kinase	CDS	-0.0258488	0.880513	0.999875	566.945	533.551	403.907	452.291	481.349	543.861
VC_RS04880	VC_0987	hemH	ferrochelatase	CDS	0.129794	0.307239	0.999875	97.4182	83.768	81.2345	89.3247	98.3827	99.5148
VC_RS04885	VC_0988	dtpA	dipeptide/tripeptide permease DtpA	CDS	0.251327	0.208452	0.999875	143.119	87.6707	86.8571	116.041	118.059	144.173
VC_RS04890	VC_0990	rfaH	transcription/translation regulatory transformer protein RfaH	CDS	0.0904157	0.434498	0.999875	45.2124	41.1174	39.5263	42.0087	43.711	48.2185
VC_RS04895	VC_0991	asnB	asparagine synthase B	CDS	0.298718	0.342149	0.999875	2023.26	1516.05	1289.68	1392.49	1583.37	2963.6
VC_RS04900	VC_0992		cation:proton antiporter	CDS	-0.074137	0.663791	0.999875	140.191	107.881	99.6969	96.9708	101.288	131.922
VC_RS04905	VC_0993		ROK family protein	CDS	-0.147915	0.232007	0.999875	207.685	256.461	250.165	223.357	218.951	202.349
VC_RS04910	VC_0994	nagA	N-acetylglucosamine-6-phosphate deacetylase	CDS	-0.0726513	0.836858	0.999875	81.8053	200.709	200.904	188.994	193.728	77.3065
VC_RS04915	VC_0995		PTS transporter subunit EIIC	CDS	-0.262145	0.251308	0.999875	393.739	617.598	702.41	521.196	484.386	423.405
VC_RS04920	VC_0997	glnS	glutamine--tRNA ligase	CDS	0.101092	0.595052	0.999875	652.816	461.909	488.162	515.978	511.854	691.353
VC_RS04925	VC_0998		hypothetical protein	CDS	-0.197954	0.18103	0.999875	514.007	666.66	663.639	518.857	591.881	497.151
VC_RS04930	VC_0999	truA	tRNA pseudouridine(38-40) synthase TruA	CDS	0.163132	0.206762	0.999875	47.9772	51.7104	50.1841	56.3114	49.2574	61.9176
VC_RS04935	VC_1000		acetyl-CoA carboxylase carboxyltransferase subunit beta	CDS	0.124012	0.576479	0.999875	342.265	228.027	224.822	263.656	252.626	350.142
VC_RS04940	VC_1001	folC	bifunctional tetrahydrofolate synthase/dihydrofolate synthase	CDS	-0.0147524	0.918986	0.999875	242.814	199.315	217.269	195.741	191.483	265.292
VC_RS04945	VC_1002		SPOR domain-containing protein	CDS	-0.122462	0.282117	0.999875	115.145	108.299	117.991	94.2722	97.8545	121.361
VC_RS04950	VC_1003		bacteriocin production protein	CDS	-0.0571048	0.772986	0.999875	177.353	171.996	139.139	135.471	157.28	176.58
VC_RS04955	VC_1004	purF	amidophosphoribosyltransferase	CDS	0.0875791	0.674436	0.999875	473.267	397.654	352.296	388.243	387.72	523.584
VC_RS04960	VC_1005		Na+/H+ antiporter family protein	CDS	-0.0645119	0.71182	0.999875	160.927	127.255	134.859	123.238	104.986	175.916
VC_RS04965	VC_1006	rnt	ribonuclease T	CDS	0.0125059	0.940673	0.999875	67.0055	53.1042	50.7716	46.6863	54.8038	70.7285
VC_RS04970	VC_1008		OmpA family protein	CDS	-0.0623666	0.637599	0.999875	155.804	130.182	156.427	146.086	132.189	145.5
VC_RS04975	VC_1009		DUF2753 domain-containing protein	CDS	0.037933	0.835079	0.999875	267.941	240.154	290.279	256.82	211.028	351.47
VC_RS04980	VC_1010	gloA	lactoylglutathione lyase	CDS	-0.139366	0.23722	0.999875	132.791	129.764	123.362	118.65	125.322	106.576
VC_RS04985	VC_1011	nth	endonuclease III	CDS	-0.110215	0.409938	0.999875	58.8738	74.2901	75.1084	67.3758	62.8593	62.5814
VC_RS04990	VC_1012		electron transport complex subunit E	CDS	-0.0951499	0.468092	0.999875	75.1372	88.507	98.7738	81.8585	84.1205	79.7204
VC_RS04995	VC_1013	rsxG	electron transport complex subunit RsxG	CDS	-0.0354067	0.806172	0.999875	34.2346	42.3719	40.7851	41.6489	37.2402	35.5453
VC_RS05000	VC_1014	rsxD	electron transport complex subunit RsxD	CDS	0.0513421	0.702372	0.999875	53.9947	46.2745	51.6108	54.4224	51.7665	51.3566
VC_RS05005	VC_1015	rsxC	electron transport complex subunit RsxC	CDS	0.158138	0.155463	0.999875	126.936	114.292	132.51	138.62	130.341	148.095
VC_RS05010	VC_1016	rsxB	electron transport complex subunit RsxB	CDS	0.0360544	0.787291	0.999875	35.5357	30.5245	27.8614	33.1032	28.5244	34.5194
VC_RS05015	VC_1017	rsxA	electron transport complex subunit RsxA	CDS	0.0538485	0.69536	0.999875	35.7796	27.5975	28.1971	30.4945	31.4296	33.2521
VC_RS05025	VC_1018	uvrB	excinuclease ABC subunit UvrB	CDS	0.0400815	0.682111	0.999875	204.513	192.625	218.528	208.514	192.672	231.738
VC_RS05030	VC_1021		sigma-54-dependent Fis family transcriptional regulator	CDS	-0.0139041	0.897345	0.999875	225.249	253.534	257.802	246.745	255.135	227.695
VC_RS05035	VC_1022		Hpt domain-containing protein	CDS	-0.0339535	0.776555	0.999875	39.7642	49.7591	54.9676	47.6758	47.9368	45.5028
VC_RS05040	VC_1023		YvcK family protein	CDS	0.0419231	0.635027	0.999875	81.7239	82.2348	84.927	89.1448	86.2334	80.9274
VC_RS05045	VC_1024	moaA	GTP 3',8-cyclase MoaA	CDS	-0.230331	0.334796	0.999875	89.0425	74.1507	69.5696	55.6818	50.1818	91.9108
VC_RS05050	VC_1025	moaB	molybdenum cofactor biosynthesis protein B	CDS	-0.245114	0.327705	0.999875	66.4363	55.4737	61.9329	45.5169	37.2402	71.7544
VC_RS05055	VC_1026	moaC	cyclic pyranopterin monophosphate synthase MoaC	CDS	-0.21099	0.399476	0.999875	44.7245	32.0577	34.4911	29.3251	24.5627	41.8819
VC_RS05060	VC_1027	moaD	molybdopterin synthase sulfur carrier subunit	CDS	-0.180242	0.34804	0.999875	14.6371	11.5686	10.8257	8.72558	9.50813	14.1819
VC_RS05065	VC_1028	moaE	molybdopterin synthase catalytic subunit MoaE	CDS	-0.156478	0.437963	0.999875	32.5269	24.9492	23.078	22.8484	20.4689	28.7259
VC_RS05070	VC_1029		GGDEF domain-containing protein	CDS	0.0321453	0.869203	0.999875	30.6566	29.6882	23.4976	30.7644	22.978	31.5623
VC_RS05075	VC_1031		CBS domain-containing protein	CDS	0.390595	0.137156	0.999875	9.43281	11.4292	9.39903	16.2817	11.3569	11.768
VC_RS05080	VC_1033		zinc/cadmium/mercury/lead-transporting ATPase	CDS	0.126765	0.605098	0.999875	309.331	358.349	335.764	415.769	464.71	215.625
VC_RS05085	VC_1034	udp	uridine phosphorylase	CDS	-0.432294	0.226649	0.999875	247.286	418.84	473.98	333.011	330.275	181.951
VC_RS05090	VC_1035		hypothetical protein	CDS	-0.278337	0.388694	0.999875	8.53832	12.8231	13.2594	12.4137	10.9608	5.49172
VC_RS05095	VC_1036	metG	methionine--tRNA ligase	CDS	0.0942657	0.637702	0.999875	447.896	345.247	356.156	355.32	371.609	499.867
VC_RS05100	VC_1037	apbC	iron-sulfur cluster carrier protein ApbC	CDS	0.0903628	0.594986	0.999875	105.143	85.3012	110.187	111.453	87.1578	121.361
VC_RS05105	VC_1038	udk	uridine kinase	CDS	0.0173127	0.911751	0.999875	104.411	73.5932	81.2345	76.5512	78.442	107.3
VC_RS05110	VC_1039		AsmA family protein	CDS	0.00533934	0.973793	0.999875	229.315	186.631	209.716	170.554	194.124	263.18
VC_RS05115	VC_1040	cobO	cob(I)yrinic acid a,c-diamide adenosyltransferase	CDS	0.181292	0.546722	0.999875	78.9591	48.644	79.0526	67.106	52.6909	114.24
VC_RS05120	VC_1041		low molecular weight phosphotyrosine protein phosphatase	CDS	0.224346	0.229721	0.999875	15.6129	13.1018	12.1684	14.1228	14.6584	18.8287
VC_RS05125	VC_1042		outer membrane protein transport protein	CDS	0.302957	0.073004	0.999875	23.9073	18.8164	15.9448	25.8169	20.3368	26.0706
VC_RS05130	VC_1043		outer membrane protein transport protein	CDS	0.0177299	0.918352	0.999875	324.05	361.415	339.708	332.561	363.026	342.237
VC_RS05135	VC_1044		DUF3379 domain-containing protein	CDS	0.152742	0.500595	0.999875	39.195	43.2081	38.0157	48.5754	42.6545	42.4854
VC_RS05140	VC_1045		sigma-70 family RNA polymerase sigma factor	CDS	0.24184	0.371005	0.999875	33.5027	34.4271	33.3162	39.2201	42.2583	38.3213
VC_RS05145	VC_1046	fadI	acetyl-CoA C-acyltransferase FadI	CDS	-0.366506	0.0614536	0.967215	67.9813	120.147	68.143	62.9681	63.3875	71.6941
VC_RS05150	VC_1047	fadJ	fatty acid oxidation complex subunit alpha FadJ	CDS	-0.054495	0.651406	0.999875	103.192	107.045	113.208	98.4101	100.496	112.429
VC_RS05155	VC_1048		NAD(P)H nitroreductase	CDS	0.0682085	0.714492	0.999875	206.221	256.043	280.377	311.152	239.816	227.574
VC_RS05160	VC_1049		LysR family transcriptional regulator	CDS	-0.082165	0.655865	0.999875	340.801	311.238	337.274	277.239	251.701	405.241
VC_RS05165	VC_1050		response regulator	CDS	0.130744	0.422525	0.999875	43.0982	50.1772	43.2188	52.0836	53.8794	43.5113
VC_RS05170	VC_1052		YbaN family protein	CDS	-0.00939214	0.960836	0.999875	70.5021	62.8609	51.6108	57.211	53.087	73.0821
VC_RS05175	VC_1053	apt	adenine phosphoribosyltransferase	CDS	-0.0527305	0.694081	0.999875	126.53	111.505	106.243	98.0503	109.476	124.318
VC_RS05180	VC_1054	dnaX	DNA polymerase III subunit gamma/tau	CDS	-0.119365	0.380595	0.999875	399.106	356.397	380.913	334.36	293.96	417.612
VC_RS05185	VC_1055		YbaB/EbfC family nucleoid-associated protein	CDS	0.0468662	0.815643	0.999875	131.734	100.354	99.5291	97.5106	101.156	143.69
VC_RS05190	VC_1056	recR	recombination protein RecR	CDS	0.0525358	0.782769	0.999875	239.561	186.213	173.127	189.984	169.033	261.792
VC_RS05195	VC_1057		YkgJ family cysteine cluster protein	CDS	0.0633722	0.745538	0.999875	6.0988	7.94472	6.12616	6.56667	7.79138	6.63834
VC_RS05200	VC_1058		YcgN family cysteine cluster protein	CDS	0.133751	0.623327	0.999875	19.5162	12.2655	10.7418	12.9534	16.2431	17.6218
VC_RS05205	VC_1059		YciK family oxidoreductase	CDS	-0.121777	0.307355	0.999875	228.339	214.368	188.82	174.781	185.276	220.152
VC_RS05210	VC_1060	sohB	protease SohB	CDS	0.0413536	0.664681	0.999875	121.244	116.523	112.201	128.275	113.041	118.766
VC_RS05215	VC_1061		PLP-dependent cysteine synthase family protein	CDS	1.1832	0.0106655	0.525872	78.7152	97.4274	131.67	290.912	313.9	95.3507
VC_RS05220	VC_1062		Lrp/AsnC family transcriptional regulator	CDS	-0.123304	0.459901	0.999875	26.5908	21.6041	21.6513	20.1498	19.0163	24.8033
VC_RS05225	VC_1063	tesB	acyl-CoA thioesterase II	CDS	0.139463	0.482359	0.999875	107.745	89.3433	101.04	101.289	101.42	125.646
VC_RS05230	VC_1064		hypothetical protein	CDS	0.178273	0.315827	0.999875	71.7219	75.6839	82.3255	88.1553	99.4392	72.72
VC_RS05235	VC_1065		MGMT family protein	CDS	0.059583	0.671628	0.999875	19.8414	16.5864	17.6232	21.769	18.356	16.4148
VC_RS05240	VC_1066		hypothetical protein	CDS	-0.124819	0.565309	0.999875	55.1332	73.7326	78.7169	80.779	61.0105	48.6409
VC_RS05245	VC_1067		GGDEF domain-containing protein	CDS	-0.0979671	0.554694	0.999875	68.7945	79.8654	78.9687	71.5137	84.2526	57.2708
VC_RS05250	ncRNA	ffs	signal recognition particle sRNA small type	ncRNA	0.156281	0.565265	0.999875	9.8394	8.36287	5.28696	9.71507	5.94258	10.0782
VC_RS05255	VC_1068		metalloregulator ArsR/SmtB family transcription factor	CDS	-0.164216	0.335954	0.999875	6.50539	7.24782	7.5528	6.02694	5.67846	7.12113
VC_RS05260	VC_1069		ArsJ-associated glyceraldehyde-3-phosphate dehydrogenase	CDS	-0.127214	0.239268	0.999875	60.2562	60.2126	59.8349	49.9247	52.6909	62.2797
VC_RS05265	VC_1070		phosphatase	CDS	-0.0736721	0.567505	0.999875	21.2238	20.7678	21.7353	18.5306	20.733	21.303
VC_RS05270	VC_1071	arsJ	organoarsenical effux MFS transporter ArsJ	CDS	-0.20962	0.255754	0.999875	20.6546	17.1439	18.6302	15.2922	13.734	19.5529
VC_RS05275	VC_1073		chitinase	CDS	0.435671	0.00278968	0.292539	15.8569	19.2346	20.3086	26.2667	26.0153	22.6911
VC_RS05280	VC_1074		CPBP family intramembrane metalloprotease	CDS	-0.132536	0.722403	0.999875	79.3657	50.8741	41.5404	38.5904	32.6182	84.6087
VC_RS05285	VC_1075		YbhB/YbcL family Raf kinase inhibitor-like protein	CDS	0.038997	0.808681	0.999875	12.1163	10.593	14.1825	13.5831	11.621	12.7939
VC_RS05290	VC_1076		helix-turn-helix transcriptional regulator	CDS	-0.131042	0.357824	0.999875	14.3119	11.1505	14.5182	12.8635	11.8852	11.949
VC_RS05295	VC_1077		hypothetical protein	CDS	-0.192754	0.331794	0.999875	433.015	346.641	308.406	271.212	272.566	407.896
VC_RS05300	VC_1079		threonylcarbamoyl-AMP synthase	CDS	-0.058172	0.775164	0.999875	87.6601	80.9804	85.3466	76.1914	75.1406	92.454
VC_RS05305	VC_1080		Hpt domain-containing protein	CDS	-0.126898	0.741302	0.999875	11.5471	26.0643	32.8127	27.0763	24.8268	12.9146
VC_RS05310	VC_1081		HDOD domain-containing protein	CDS	-0.325608	0.383274	0.999875	64.9726	152.344	156.762	113.702	131.133	54.193
VC_RS05315	VC_1082		response regulator	CDS	0.076155	0.842425	0.999875	17.158	30.9426	37.6801	32.3836	43.1827	15.6303
VC_RS05320	VC_1083		chemotaxis protein CheC	CDS	0.052405	0.890427	0.999875	34.3972	67.4605	74.3531	69.6247	80.1588	33.4934
VC_RS05325	VC_1084		PAS domain-containing protein	CDS	0.0356252	0.930803	0.999875	40.8213	84.8831	90.4657	85.3667	103.005	33.9159
VC_RS05330	VC_1085		two-component sensor histidine kinase	CDS	0.238659	0.521286	0.999875	22.1996	40.1418	43.4705	48.9352	51.1062	25.1653
VC_RS05335	VC_1086		EAL domain-containing protein	CDS	0.167796	0.624354	0.999875	50.4168	62.5821	66.8003	72.953	89.1387	40.6146
VC_RS05340	VC_1087		two-component system response regulator	CDS	0.148293	0.450986	0.999875	79.6097	79.8654	93.6547	97.4206	111.72	71.9958
VC_RS05345	VC_1088		HAMP domain-containing protein	CDS	0.0725795	0.689721	0.999875	20.6546	24.6705	24.9242	28.3356	25.7512	19.915
VC_RS05350	VC_1089		phosphate/phosphite/phosphonate ABC transporter substrate-binding protein	CDS	0.228816	0.30983	0.999875	10.246	11.708	13.9307	15.742	17.1675	9.65577
VC_RS05355	VC_1091		peptide ABC transporter substrate-binding protein	CDS	-0.248001	0.130226	0.999875	2860.42	2258.11	2420.17	1837.59	1942.7	2567.65
VC_RS05360	VC_1092	oppB	oligopeptide ABC transporter permease OppB	CDS	-0.207331	0.408862	0.999875	510.348	319.461	346.505	282.547	264.379	471.624
VC_RS05365	VC_1093	oppC	oligopeptide ABC transporter permease OppC	CDS	-0.191834	0.449129	0.999875	372.84	234.857	257.97	203.297	218.159	336.262
VC_RS05370	VC_1094		ABC transporter ATP-binding protein	CDS	-0.158058	0.47937	0.999875	294.206	249.353	266.614	223.447	218.687	283.819
VC_RS05375	VC_1095	oppF	ABC transporter ATP-binding protein	CDS	-0.0903229	0.671128	0.999875	282.74	235.833	264.18	238.019	212.48	284.604
VC_RS05380	VC_1096		glutathione S-transferase family protein	CDS	-0.155485	0.34655	0.999875	11.7097	13.3806	13.4272	11.874	10.0364	12.4318
VC_RS05385	VC_1097	pta	phosphate acetyltransferase	CDS	-0.065865	0.66464	0.999875	2321.94	2035.94	2172.02	1830.84	1968.31	2439.23
VC_RS05390	VC_1098		acetate kinase	CDS	0.0140538	0.93712	0.999875	1042.73	883.676	902.811	764.162	878.049	1214.51
VC_RS05395	VC_1099		DUF412 domain-containing protein	CDS	0.139496	0.445389	0.999875	63.8341	77.4959	86.8571	99.5795	80.4229	71.3923
VC_RS05400	VC_1100		DNA-binding protein VF530	CDS	0.150933	0.331752	0.999875	35.4544	45.0201	39.2745	50.6443	47.5406	34.8211
VC_RS05405	VC_1101		ABC transporter substrate-binding protein	CDS	-0.120406	0.357411	0.999875	111.486	87.3919	88.6195	87.4357	79.4985	97.4629
VC_RS05410	VC_1102		ABC transporter permease	CDS	0.0541853	0.749709	0.999875	44.2366	30.1063	32.2253	37.6009	27.732	45.0804
VC_RS05415	VC_1103		ABC transporter ATP-binding protein	CDS	0.152969	0.318944	0.999875	39.7642	29.6882	38.0997	41.1991	32.0899	46.227
VC_RS05420	VC_1104		sensor domain-containing diguanylate cyclase	CDS	0.112083	0.400361	0.999875	35.4544	36.0997	35.7499	38.4105	44.1071	33.7348
VC_RS05425	VC_1105	dusC	tRNA dihydrouridine(16) synthase DusC	CDS	0.135945	0.376255	0.999875	29.5995	23.5554	22.9101	28.3356	24.4306	30.7174
VC_RS05430	VC_1106		YecA family protein	CDS	-0.0716262	0.654467	0.999875	33.1775	27.1793	33.1484	26.0868	30.5052	32.5279
VC_RS05435	VC_1107	lolA	outer membrane lipoprotein chaperone LolA	CDS	0.118501	0.157072	0.999875	68.4692	71.6419	66.2968	76.0115	74.7444	73.2631
VC_RS05440	VC_1108		replication-associated recombination protein A	CDS	0.084962	0.475721	0.999875	94.2468	85.58	86.4375	99.3996	81.0832	101.748
VC_RS05445	VC_1110	serS	serine--tRNA ligase	CDS	0.0313965	0.800826	0.999875	540.191	451.455	477.84	480.176	466.823	554.784
VC_RS05450	VC_1111	bioA	adenosylmethionine--8-amino-7-oxononanoate transaminase	CDS	0.0499948	0.862806	0.999875	23.9073	18.5377	21.987	18.0808	14.5263	33.4934
VC_RS05455	VC_1112	bioB	biotin synthase BioB	CDS	0.0467914	0.903115	0.999875	88.7985	76.2415	80.731	65.037	55.5961	132.344
VC_RS05460	VC_1113	bioF	8-amino-7-oxononanoate synthase	CDS	0.654258	0.123731	0.999875	75.5438	58.4007	67.9752	59.9096	150.149	108.688
VC_RS05465	VC_1114	bioC	malonyl-ACP O-methyltransferase BioC	CDS	-0.134208	0.382905	0.999875	116.934	166.839	154.161	110.824	135.491	152.38
VC_RS05470	VC_1115	bioD	dethiobiotin synthase	CDS	-0.155114	0.476369	0.999875	312.096	331.866	338.533	256.19	244.438	381.282
VC_RS05475	VC_1117	htpX	protease HtpX	CDS	0.105223	0.382407	0.999875	70.4208	69.8299	76.7028	76.4612	72.3674	84.4276
VC_RS05480	VC_1118		nuclear transport factor 2 family protein	CDS	0.195708	0.496549	0.999875	30.9819	55.7524	56.2264	57.3909	72.1033	34.6401
VC_RS05485	VC_1119		SDR family oxidoreductase	CDS	0.0725719	0.727662	0.999875	53.4255	76.3808	104.648	96.701	79.1023	70.8492
VC_RS05490	VC_1120		NAD(P)/FAD-dependent oxidoreductase	CDS	-0.0017582	0.993555	0.999875	121.325	179.105	223.647	185.486	193.464	144.716
VC_RS05495	VC_1121		DUF1365 domain-containing protein	CDS	-0.106123	0.689559	0.999875	55.7024	87.5313	107.25	87.6156	84.2526	61.0727
VC_RS05500	VC_1122		class I SAM-dependent methyltransferase	CDS	0.193003	0.493866	0.999875	192.559	286.707	304.378	319.608	370.157	206.392
VC_RS05505	VC_1123		DUF2878 domain-containing protein	CDS	0.128898	0.604151	0.999875	52.3684	72.8963	79.7239	86.4462	86.1014	51.9601
VC_RS05510	VC_1124		hypothetical protein	CDS	0.319916	0.209223	0.999875	23.3381	26.343	29.9594	38.1407	38.9569	22.8118
VC_RS05515	VC_1125		DUF3833 domain-containing protein	CDS	-0.0393556	0.892307	0.999875	32.2017	50.456	45.065	45.427	55.332	24.0187
VC_RS05520	VC_1126	purB	adenylosuccinate lyase	CDS	0.247169	0.341933	0.999875	413.58	307.057	241.606	322.397	350.348	469.15
VC_RS05525	VC_1127	hflD	high frequency lysogenization protein HflD	CDS	0.0950727	0.596783	0.999875	112.055	103.281	81.2345	92.1133	97.9865	126.31
VC_RS05530	VC_1128	mnmA	tRNA 2-thiouridine(34) synthase MnmA	CDS	-0.0139677	0.933247	0.999875	235.495	192.625	188.232	180.718	194.256	235.359
VC_RS05535	VC_1129		inosine/guanosine kinase	CDS	-0.00827464	0.957532	0.999875	44.4806	39.1661	35.4981	39.7598	40.4095	38.3817
VC_RS05540	VC_1130		H-NS histone family protein	CDS	-0.0893355	0.519415	0.999875	563.041	563.378	513.926	498.887	627.14	416.164
VC_RS05545	VC_1131		Na+/H+ antiporter NhaC family protein	CDS	0.260309	0.320101	0.999875	52.3684	37.2148	29.5398	38.6804	37.3722	66.142
VC_RS05550	VC_1132	hisG	ATP phosphoribosyltransferase	CDS	-0.152591	0.270326	0.999875	98.7193	77.4959	93.8225	76.7311	68.9339	97.1008
VC_RS05555	VC_1133	hisD	histidinol dehydrogenase	CDS	-0.114763	0.497529	0.999875	132.629	111.087	125.796	103.358	84.9129	152.501
VC_RS05560	VC_1134		histidinol-phosphate transaminase	CDS	-0.0354208	0.826201	0.999875	111.486	84.3256	103.222	83.5676	79.7626	128.18
VC_RS05565	VC_1135	hisB	bifunctional histidinol-phosphatase/imidazoleglycerol-phosphate dehydratase HisB	CDS	-0.185324	0.128942	0.999875	127.343	106.627	118.159	95.7115	94.421	119.43
VC_RS05570	VC_1136	hisH	imidazole glycerol phosphate synthase subunit HisH	CDS	-0.19137	0.0779196	0.999875	92.5391	86.4163	97.2632	73.4028	80.9511	87.5657
VC_RS05575	VC_1137	hisA	1-(5-phosphoribosyl)-5-[(5-phosphoribosylamino)methylideneamino]imidazole-4-carboxamide isomerase	CDS	-0.12936	0.271	0.999875	85.7898	72.7569	79.8918	65.037	71.0468	81.893
VC_RS05580	VC_1138	hisF	imidazole glycerol phosphate synthase subunit HisF	CDS	-0.187402	0.0838496	0.999875	81.9679	70.8056	69.4857	61.7087	60.7464	72.5993
VC_RS05585	VC_1139		bifunctional phosphoribosyl-AMP cyclohydrolase/phosphoribosyl-ATP diphosphatase HisIE	CDS	-0.188809	0.114966	0.999875	107.42	88.7858	82.0737	75.6516	78.31	90.1004
VC_RS05590	VC_1140	rluE	23S rRNA pseudouridine(2457) synthase RluE	CDS	0.0432788	0.70845	0.999875	48.1399	51.9891	40.9529	50.3745	48.2009	46.6494
VC_RS05595	VC_1141		NADP-dependent isocitrate dehydrogenase	CDS	-0.0867138	0.488436	0.999875	1664.48	1497.37	1575.26	1315.4	1458.71	1686.62
VC_RS05600	VC_1142	cspD	cold shock domain-containing protein CspD	CDS	0.210006	0.510224	0.999875	22.037	19.5134	10.1543	18.1708	27.6	14.4837
VC_RS05605	VC_1143	clpS	ATP-dependent Clp protease adapter ClpS	CDS	-0.128809	0.393168	0.999875	162.797	183.704	165.406	149.234	187.786	131.439
VC_RS05610	VC_1144	clpA	ATP-dependent Clp protease ATP-binding subunit ClpA	CDS	0.158186	0.359363	0.999875	667.453	764.505	881.495	843.592	941.569	796.541
VC_RS05615	VC_1145		aspartate:alanine antiporter	CDS	0.0257909	0.875999	0.999875	122.301	93.1066	90.5496	103.178	98.5148	109.834
VC_RS05620	VC_1146		GrxA family glutaredoxin	CDS	-0.102224	0.593147	0.999875	145.07	163.494	144.678	147.255	154.903	120.214
VC_RS05625	VC_1147		iron-containing alcohol dehydrogenase	CDS	-0.18362	0.550753	0.999875	126.042	195.97	186.89	173.702	163.619	110.86
VC_RS05630	VC_1148		MurR/RpiR family transcriptional regulator	CDS	-0.272846	0.150629	0.999875	283.96	429.433	405.921	334.45	326.974	264.99
VC_RS05635	VC_1149	panP	putative pyridoxal-dependent aspartate 1-decarboxylase	CDS	0.00903478	0.950053	0.999875	222.566	189.001	190.75	186.116	195.577	224.376
VC_RS05640	VC_1150		hypothetical protein	CDS	-0.167089	0.117192	0.999875	122.952	121.262	114.131	97.9603	106.306	114.783
VC_RS05645	VC_1151		lysine exporter LysO family protein	CDS	0.0160793	0.948658	0.999875	93.1897	64.6728	58.5761	60.1795	55.2	102.955
VC_RS05650	VC_1152		HDOD domain-containing protein	CDS	0.00670143	0.953957	0.999875	156.292	135.757	140.398	138.89	133.246	162.217
VC_RS05655	VC_1153		TfoX/Sxy family DNA transformation protein	CDS	0.0305569	0.887059	0.999875	55.2145	84.0468	70.9124	81.4987	81.3473	51.8998
VC_RS05660	VC_1154		hypothetical protein	CDS	-0.00992973	0.96114	0.999875	430.657	301.481	318.308	308.274	309.674	425.216
VC_RS05665	VC_1155		response regulator	CDS	-0.203389	0.399776	0.999875	34.3159	40.8387	35.2464	32.7434	33.1464	29.9329
VC_RS05670	VC_1156		cyclic nucleotide-binding domain-containing protein	CDS	-0.404385	0.103071	0.999875	111.161	160.149	161.714	107.945	125.058	94.3248
VC_RS05675	VC_1158		YdgA family protein	CDS	0.0579431	0.629752	0.999875	552.714	567.978	590.88	584.883	615.915	580.975
VC_RS05680	VC_1159	serC	3-phosphoserine/phosphohydroxythreonine transaminase	CDS	0.045585	0.763829	0.999875	605.977	473.338	457.364	485.394	449.787	650.618
VC_RS05685	VC_1160		alpha-L-glutamate ligase-like protein	CDS	0.0217801	0.840135	0.999875	66.7615	69.8299	71.7516	68.8151	67.7454	74.8322
VC_RS05690	VC_1161		inactive transglutaminase family protein	CDS	0.0477496	0.676558	0.999875	90.3436	83.0711	83.2486	85.0968	85.8373	94.3248
VC_RS05695	VC_1162		ATP-dependent Zn protease	CDS	0.189629	0.133225	0.999875	41.0653	40.0024	38.6871	41.1991	48.9933	46.4684
VC_RS05700	VC_1163	cmoB	tRNA 5-methoxyuridine(34)/uridine 5-oxyacetic acid(34) synthase CmoB	CDS	-0.0393703	0.750711	0.999875	41.1466	42.6506	36.0856	38.6804	38.5607	39.2869
VC_RS05705	VC_1164	cmoA	carboxy-S-adenosyl-L-methionine synthase CmoA	CDS	-0.160796	0.318766	0.999875	27.7292	27.5975	28.0293	23.8379	22.3177	28.1828
VC_RS05710	VC_1165		DUF72 domain-containing protein	CDS	0.0592756	0.719388	0.999875	28.5424	20.489	20.8121	21.3192	20.8651	30.4157
VC_RS05715	VC_1166	aspS	aspartate--tRNA ligase	CDS	0.0281889	0.876422	0.999875	891.97	696.766	697.459	657.926	661.871	1011.26
VC_RS05720	VC_1167		thymidine kinase	CDS	0.0466622	0.845051	0.999875	52.775	41.1174	34.8268	35.9818	38.2966	58.2967
VC_RS05725	VC_1168		dicarboxylate/amino acid:cation symporter	CDS	0.0995137	0.795676	0.999875	196.381	123.631	91.8923	109.564	101.552	229.506
VC_RS05730	VC_1169	trpA	tryptophan synthase subunit alpha	CDS	0.159513	0.225609	0.999875	904.33	877.125	879.985	943.621	978.809	1050.13
VC_RS05735	VC_1170	trpB	tryptophan synthase subunit beta	CDS	0.195542	0.162069	0.999875	1605.94	1663.79	1665.14	1703.38	1894.49	2053.24
VC_RS05740	VC_1171	trpCF	bifunctional indole-3-glycerol-phosphate synthase TrpC/phosphoribosylanthranilate isomerase TrpF	CDS	0.240256	0.182239	0.999875	1202.28	922.145	963.149	1041.22	998.75	1606.84
VC_RS05745	VC_1172	trpD	anthranilate phosphoribosyltransferase	CDS	0.231887	0.294264	0.999875	1014.92	693.839	704.088	795.017	754.84	1283.49
VC_RS05750	VC_1173		aminodeoxychorismate/anthranilate synthase component II	CDS	0.241074	0.36033	0.999875	624.029	387.061	376.465	466.324	404.888	768.418
VC_RS05755	VC_1174		anthranilate synthase component 1	CDS	0.336538	0.2028	0.999875	1687.42	1108.64	938.812	1307.85	1408.52	1999.65
VC_RS05760	VC_1176		hypothetical protein	CDS	0.386962	0.104118	0.999875	152.063	165.724	104.564	185.126	226.082	141.216
VC_RS05765	VC_1177		PHP domain-containing protein	CDS	-0.0584848	0.640654	0.999875	61.3946	68.1574	55.7228	58.6503	63.9157	55.3396
VC_RS05770	VC_1178		threonylcarbamoyl-AMP synthase	CDS	-0.0284365	0.817299	0.999875	131.734	140.217	144.426	154.092	124.134	129.93
VC_RS05775	VC_1179	rluB	23S rRNA pseudouridine(2605) synthase RluB	CDS	-0.0659178	0.653815	0.999875	230.616	239.735	247.816	224.076	207.198	254.611
VC_RS05780	VC_1180	cydC	cysteine/glutathione ABC transporter ATP-binding protein/permease CydC	CDS	0.0455931	0.653839	0.999875	131.002	142.587	148.37	149.054	144.867	141.578
VC_RS05785	VC_1181	cydD	cysteine/glutathione ABC transporter permease/ATP-binding protein CydD	CDS	0.00660409	0.946026	0.999875	108.965	118.892	109.683	108.305	104.589	125.887
VC_RS05790	VC_1182	trxB	thioredoxin-disulfide reductase	CDS	0.149628	0.352063	0.999875	206.546	156.107	177.575	182.068	174.448	242.662
VC_RS05795	VC_1183		2OG-Fe dioxygenase family protein	CDS	-0.204642	0.332539	0.999875	18.2151	25.3674	29.1202	21.769	22.978	18.4667
VC_RS05800	VC_1184		cysteine desulfurase-like protein	CDS	-0.0474982	0.781493	0.999875	28.6237	38.4692	45.2329	39.2201	35.5234	33.9159
VC_RS05805	VC_1185		GGDEF domain-containing protein	CDS	-0.426887	0.00272261	0.292539	28.5424	31.7789	33.7358	25.9069	21.7895	22.2083
VC_RS05810	VC_1186		vancomycin high temperature exclusion protein	CDS	-0.0945045	0.429311	0.999875	38.2192	42.6506	43.3866	38.0507	43.5789	34.9418
VC_RS05815	VC_1187		DUF3392 domain-containing protein	CDS	0.0689376	0.718208	0.999875	17.7272	12.4049	14.7699	13.1333	14.6584	19.3115
VC_RS05820	VC_1188		NAD-dependent malic enzyme	CDS	0.0259587	0.848835	0.999875	429.6	365.457	386.2	336.249	382.966	483.392
VC_RS05825	VC_1189		hypothetical protein	CDS	0.144999	0.326357	0.999875	124.416	145.374	154.497	175.861	157.941	135.422
VC_RS05830	VC_1190	purC	phosphoribosylaminoimidazolesuccinocarboxamide synthase	CDS	0.049431	0.805346	0.999875	499.695	465.672	384.186	408.213	460.352	527.869
VC_RS05835	VC_1191		hypothetical protein	CDS	0.265644	0.120277	0.999875	13.9053	13.6593	12.588	16.5516	19.5445	12.5525
VC_RS05840	VC_1193		hypothetical protein	CDS	0.0324815	0.890501	0.999875	9.67676	11.5686	9.48295	12.6836	11.8852	7.06078
VC_RS05845	VC_1194		J domain-containing protein	CDS	-0.119031	0.402842	0.999875	29.8435	34.4271	26.0991	28.6055	29.4488	25.105
VC_RS05850	VC_1195		OmpA family protein	CDS	0.0500528	0.809802	0.999875	60.2562	56.0312	51.1072	51.8137	46.2201	74.7115
VC_RS05855	VC_1196		DUF2786 domain-containing protein	CDS	-0.037784	0.837934	0.999875	42.0411	36.3785	32.8966	35.532	33.9387	38.8645
VC_RS05860	VC_1197		DUF3334 family protein	CDS	-0.0272632	0.875766	0.999875	188.982	208.235	196.121	189.624	222.385	170.424
VC_RS05865	VC_1198		FAD-binding oxidoreductase	CDS	0.0156973	0.934364	0.999875	432.364	320.716	377.136	333.551	314.825	494.013
VC_RS05870	VC_1199		isoprenylcysteine carboxylmethyltransferase family protein	CDS	-0.215103	0.135974	0.999875	46.5135	48.2259	48.7575	38.1407	39.8813	45.4425
VC_RS05875	VC_1200	vesB	GlyGly-anchored extracellular serine protease VesB	CDS	-0.0268647	0.797587	0.999875	146.615	135.06	133.684	130.524	124.926	152.078
VC_RS05880	VC_1201		DUF3581 domain-containing protein	CDS	0.070709	0.656211	0.999875	159.301	129.764	121.852	139.339	121.229	170.726
VC_RS05885	VC_1202	hutH	histidine ammonia-lyase	CDS	-0.0790956	0.652726	0.999875	28.8677	27.0399	37.0926	28.1557	25.0909	34.6401
VC_RS05890	VC_1203		urocanate hydratase	CDS	-0.178588	0.296782	0.999875	35.617	36.2391	43.8062	30.4945	29.7129	41.7008
VC_RS05895	VC_1204		formimidoylglutamase	CDS	-0.250512	0.190333	0.999875	12.9295	15.7501	16.6161	11.5142	14.1301	12.4922
VC_RS05900	VC_1205		imidazolonepropionase	CDS	-0.120762	0.384732	0.999875	13.7426	13.2412	14.7699	13.2233	11.0928	13.9405
VC_RS05905	VC_1206	hutC	histidine utilization repressor	CDS	0.0421365	0.858291	0.999875	9.92072	12.1262	13.8468	12.8635	15.1866	9.29368
VC_RS05910	VC_1207		DUF3187 family protein	CDS	-0.0626149	0.834212	0.999875	31.5511	58.4007	57.8208	55.7717	58.8976	27.2172
VC_RS05915	VC_1208		YciU family protein	CDS	0.194887	0.384679	0.999875	129.62	111.644	107.25	133.043	117.795	147.914
VC_RS05920	VC_1209	yeiP	elongation factor P-like protein YeiP	CDS	0.125538	0.563921	0.999875	219.394	167.257	170.022	189.984	178.938	238.256
VC_RS05925	VC_1210		nucleotidyltransferase	CDS	-0.171264	0.200592	0.999875	47.2454	47.1108	48.5057	42.2786	38.1646	46.227
VC_RS05930	VC_1211		PTS sugar transporter subunit IIC/EAL domain-containing protein	CDS	0.0282217	0.798825	0.999875	24.1513	28.8519	29.4559	30.5845	25.7512	27.5793
VC_RS05935	VC_1212		DNA polymerase II	CDS	-0.0682088	0.445598	0.999875	41.7158	39.3055	42.7153	41.2891	38.1646	38.6231
VC_RS05940	VC_1213	uvrY	UvrY/SirA/GacA family response regulator transcription factor	CDS	0.151438	0.32823	0.999875	298.841	260.364	236.486	287.224	247.74	348.513
VC_RS05945	VC_1214	uvrC	excinuclease ABC subunit UvrC	CDS	-0.0297717	0.811772	0.999875	141.248	127.812	138.048	128.455	119.248	150.932
VC_RS05950	VC_1215	pgsA	CDP-diacylglycerol--glycerol-3-phosphate 3-phosphatidyltransferase	CDS	-0.0507301	0.718257	0.999875	78.146	65.6485	71.1641	64.9471	60.6143	81.7723
VC_RS05975	VC_1216		GGDEF domain-containing protein	CDS	-0.300271	0.218641	0.999875	134.987	214.368	208.289	168.395	153.186	131.198
VC_RS05980	VC_1217		GNAT family N-acetyltransferase	CDS	-0.105989	0.429018	0.999875	29.3556	30.1063	25.6795	26.4466	24.0344	28.3638
VC_RS05985	VC_1219	pheS	phenylalanine--tRNA ligase subunit alpha	CDS	0.0346606	0.879341	0.999875	273.226	181.056	187.141	182.068	192.275	282.552
VC_RS05990	VC_1220	pheT	phenylalanine--tRNA ligase subunit beta	CDS	0.10743	0.640036	0.999875	585.241	438.354	464.497	471.361	449.523	682.059
VC_RS05995	VC_1222	ihfA	integration host factor subunit alpha	CDS	0.257479	0.228579	0.999875	181.256	141.89	171.365	224.706	205.481	161.432
VC_RS06000	VC_1224		phosphoribosylglycinamide formyltransferase	CDS	-0.239179	0.210738	0.999875	80.3415	109.693	105.991	86.0863	80.687	83.8241
VC_RS06005	VC_1226		thiopurine S-methyltransferase	CDS	-0.115302	0.640424	0.999875	47.8146	32.8939	37.0926	29.2352	25.8832	53.1067
VC_RS06010	VC_1228	purT	phosphoribosylglycinamide formyltransferase 2	CDS	0.215017	0.471867	0.999875	384.55	280.853	243.955	297.389	281.678	476.09
VC_RS06015	VC_1229		AEC family transporter	CDS	0.170303	0.254723	0.999875	8.78227	10.0354	9.23119	10.0749	9.37607	11.8283
VC_RS06020	VC_1231	cdd	cytidine deaminase	CDS	0.0575621	0.883923	0.999875	57.9793	125.443	127.307	139.159	134.831	49.7876
VC_RS06025	VC_1232		LrgB family protein	CDS	0.192095	0.0854262	0.999875	22.037	22.301	23.3297	27.706	22.978	26.493
VC_RS06030	VC_1233		CidA/LrgA family protein	CDS	0.117776	0.326497	0.999875	14.4745	14.0775	12.7558	14.2128	15.1866	15.3889
VC_RS06035	VC_1234	sbcB	exodeoxyribonuclease I	CDS	0.115846	0.264668	0.999875	93.8402	82.7924	85.8501	85.1868	94.421	104.825
VC_RS06040	VC_1235		L-cystine transporter	CDS	0.467915	0.156074	0.999875	398.374	154.852	232.71	372.501	274.151	440.846
VC_RS06045	VC_1236	msrB	peptide-methionine (R)-S-oxide reductase MsrB	CDS	0.370625	0.146665	0.999875	9.75808	13.1018	10.9935	16.9114	16.3751	10.561
VC_RS06050	VC_1237	cobT	nicotinate-nucleotide--dimethylbenzimidazole phosphoribosyltransferase	CDS	0.273529	0.169588	0.999875	26.6721	23.6948	26.183	33.8228	32.222	26.7948
VC_RS06055	VC_1238		adenosylcobinamide-GDP ribazoletransferase	CDS	0.0886115	0.620728	0.999875	20.6546	22.1616	21.3157	20.7795	26.6756	20.9409
VC_RS06060	VC_1239	cobU	bifunctional adenosylcobinamide kinase/adenosylcobinamide-phosphate guanylyltransferase	CDS	-0.00373679	0.986001	0.999875	9.92072	15.3319	12.5041	15.3822	10.5646	11.3455
VC_RS06065	VC_1240		alpha-ribazole-5'-phosphate phosphatase	CDS	-0.0484862	0.765256	0.999875	19.1096	26.7612	22.6584	22.4886	24.5627	19.1908
VC_RS06070	VC_1242		succinylglutamate desuccinylase	CDS	-0.115259	0.260864	0.999875	106.932	114.292	113.963	106.866	101.948	100.601
VC_RS06075	VC_1244	btuC	vitamin B12 ABC transporter permease BtuC	CDS	0.0879835	0.633766	0.999875	39.5202	25.228	28.1971	33.2831	25.6191	39.7697
VC_RS06080	VC_1245	btuD	vitamin B12 ABC transporter ATP-binding protein BtuD	CDS	0.06318	0.542941	0.999875	30.3314	30.2457	35.4981	32.7434	31.2976	36.2695
VC_RS06085	VC_1246		nucleoside triphosphate pyrophosphohydrolase family protein	CDS	0.238498	0.323532	0.999875	102.785	75.9627	68.4787	85.3667	81.7435	124.258
VC_RS06090	VC_1247		DUF2750 domain-containing protein	CDS	0.310369	0.0514788	0.936889	177.678	231.791	188.988	231.183	291.847	219.065
VC_RS06095	VC_1248		methyl-accepting chemotaxis protein	CDS	0.0922663	0.815254	0.999875	23.2568	41.3962	42.967	43.1781	52.4268	19.734
VC_RS06100	VC_1249		glycine cleavage system protein R	CDS	-0.295428	0.412797	0.999875	219.15	437.099	449.895	344.705	372.138	184.787
VC_RS06105	VC_1250		DUF3943 domain-containing protein	CDS	0.111091	0.350024	0.999875	168.083	133.527	136.454	156.431	156.62	160.225
VC_RS06110	VC_1252		CinA family nicotinamide mononucleotide deamidase-related protein	CDS	0.030352	0.791571	0.999875	99.0445	100.773	117.068	110.464	112.513	100.842
VC_RS06115	CDS		hypothetical protein	CDS	0.0937919	0.557312	0.999875	18.2151	19.2346	16.1126	19.0703	17.8277	20.0357
VC_RS06120	VC_1254		2Fe-2S iron-sulfur cluster binding domain-containing protein	CDS	-0.155091	0.401213	0.999875	51.0673	36.0997	38.0157	36.5215	30.1091	45.5632
VC_RS06125	VC_1255	nrdB	ribonucleotide-diphosphate reductase subunit beta	CDS	-0.192748	0.242961	0.999875	352.348	314.304	342.309	262.217	276.396	344.047
VC_RS06130	VC_1256	nrdA	ribonucleoside-diphosphate reductase subunit alpha	CDS	-0.0565353	0.767272	0.999875	746.005	625.821	645.932	505.993	593.598	840.414
VC_RS06135	VC_1257		bifunctional 3-demethylubiquinone 3-O-methyltransferase/2-octaprenyl-6-hydroxy phenol methylase	CDS	-0.113736	0.426179	0.999875	87.0096	71.0844	72.5068	64.6772	62.199	85.9967
VC_RS06140	VC_1258	gyrA	DNA topoisomerase (ATP-hydrolyzing) subunit A	CDS	0.0170308	0.906142	0.999875	2310.23	2082.07	2123.01	2070.57	1948.24	2573.68
VC_RS06145	VC_1259		rhodanese-related sulfurtransferase	CDS	-0.0305333	0.899883	0.999875	41.0653	33.1727	37.764	35.1722	29.3167	44.8993
VC_RS06150	VC_1260		AraC family transcriptional regulator	CDS	0.131052	0.435092	0.999875	18.6217	19.0952	24.8403	24.2877	25.6191	19.0098
VC_RS06155	VC_1261		MFS transporter	CDS	-0.00646435	0.967761	0.999875	9.92072	8.92039	11.497	10.0749	11.621	8.87124
VC_RS06160	VC_1263		GTP cyclohydrolase II	CDS	0.272383	0.0321673	0.854854	164.912	135.757	144.51	188.275	169.694	179.839
VC_RS06165	VC_1264		peptidase	CDS	-0.158061	0.424035	0.999875	652.653	652.861	627.386	502.395	495.347	734.2
VC_RS06170	VC_1265		c-type cytochrome	CDS	-0.159799	0.365749	0.999875	199.309	194.018	199.478	168.844	161.242	200.357
VC_RS06175	VC_1266		iron-regulated protein A	CDS	-0.20738	0.265355	0.999875	153.608	162.658	169.35	144.017	113.833	162.338
VC_RS06180	VC_1267		DUF1513 domain-containing protein	CDS	-0.219732	0.17068	0.999875	159.301	167.397	184.708	155.711	120.436	162.7
VC_RS06185	VC_1268		murein L,D-transpeptidase	CDS	0.0870595	0.347215	0.999875	58.9551	68.018	70.9124	71.4238	69.8583	68.8577
VC_RS06190	VC_1269		DUF882 domain-containing protein	CDS	0.148947	0.452448	0.999875	27.6479	26.6218	26.6026	33.7329	35.6555	20.8203
VC_RS06195	VC_1270		MBL fold metallo-hydrolase	CDS	0.162338	0.331069	0.999875	89.937	60.352	76.1154	77.9905	72.4995	102.894
VC_RS06200	VC_1271		DUF2982 domain-containing protein	CDS	0.0597927	0.766049	0.999875	15.369	8.92039	9.90255	11.874	11.0928	12.8542
VC_RS06205	VC_1272		hypothetical protein	CDS	-0.348741	0.143407	0.999875	12.6042	14.0775	13.8468	9.71507	7.1311	14.363
VC_RS06210	VC_1273		TRAP transporter substrate-binding protein	CDS	-0.00552641	0.978763	0.999875	3.82192	4.32081	4.36384	4.76758	3.69761	3.92266
VC_RS06215	VC_1274		TRAP transporter small permease subunit	CDS	0.204915	0.294302	0.999875	21.6304	11.9868	14.0146	16.0119	16.5072	22.51
VC_RS06220	VC_1275		TRAP transporter large permease subunit	CDS	0.230678	0.171389	0.999875	38.7884	24.6705	35.4142	35.1722	35.2593	45.8045
VC_RS06225	VC_1276		sensor histidine kinase	CDS	-0.126523	0.286567	0.999875	31.2259	30.3851	29.9594	28.0658	24.6947	30.8985
VC_RS06230	VC_1277		response regulator transcription factor	CDS	-0.0881887	0.53173	0.999875	22.7689	23.6948	20.7282	21.679	17.2995	23.8377
VC_RS06235	VC_1278		MarR family transcriptional regulator	CDS	0.106015	0.622752	0.999875	28.8677	25.0886	28.9524	27.526	21.5253	39.7093
VC_RS06240	VC_1279		BCCT family transporter	CDS	-0.066983	0.662513	0.999875	54.4826	66.6242	62.4364	56.4914	54.5397	63.8488
VC_RS06245	VC_1280	cod	chitin oligosaccharide deacetylase	CDS	-0.080557	0.732794	0.999875	38.951	45.717	51.359	49.5649	49.7856	29.7518
VC_RS06250	VC_1281		PTS sugar transporter subunit IIB	CDS	-0.266841	0.350656	0.999875	15.0437	19.7921	18.5463	15.1123	19.5445	10.1386
VC_RS06255	VC_1282		PTS sugar transporter subunit IIC	CDS	-0.061838	0.769087	0.999875	30.494	33.5908	35.5821	31.484	38.9569	25.4671
VC_RS06260	VC_1283		PTS lactose/cellobiose transporter subunit IIA	CDS	0.0329283	0.898969	0.999875	6.83066	9.75668	10.49	8.81553	11.2249	7.84531
VC_RS06265	VC_1284		6-phospho-beta-glucosidase	CDS	0.00819261	0.969949	0.999875	35.7796	44.3232	47.2469	45.8767	47.6727	34.7608
VC_RS06270	VC_1285	chbG	chitin disaccharide deacetylase	CDS	0.0592056	0.758543	0.999875	34.3972	38.3298	38.6871	42.4585	45.1636	28.8466
VC_RS06275	VC_1286		LacI family DNA-binding transcriptional regulator	CDS	-0.0180022	0.893283	0.999875	65.6231	70.6662	74.1852	74.4822	63.9157	69.3405
VC_RS06280	VC_1287	mdoH	glucans biosynthesis glucosyltransferase MdoH	CDS	0.0292197	0.812516	0.999875	189.957	192.903	185.883	191.423	196.501	192.452
VC_RS06285	VC_1288		glucan biosynthesis protein	CDS	0.0130456	0.909931	0.999875	332.751	366.851	379.822	373.401	391.286	324.675
VC_RS06290	VC_1289		methyl-accepting chemotaxis protein	CDS	0.153324	0.459309	0.999875	334.458	294.652	262.502	309.353	302.939	379.11
VC_RS06295	VC_1290		3'-5' exonuclease	CDS	0.0281846	0.827036	0.999875	27.6479	25.7855	24.6725	23.8379	25.4871	30.1743
VC_RS06300	VC_1291		cyclic nucleotide-binding/CBS domain-containing protein	CDS	0.0106903	0.940061	0.999875	176.865	163.076	174.721	155.261	161.77	201.323
VC_RS06305	VC_1293		aspartate/tyrosine/aromatic aminotransferase	CDS	0.10533	0.700602	0.999875	1002.16	592.927	651.387	646.232	601.653	1168.47
VC_RS06310	VC_1295		HD domain-containing protein	CDS	0.164422	0.214195	0.999875	34.4786	32.4758	35.0785	39.0402	34.8631	40.3732
VC_RS06315	VC_1296	thiD	bifunctional hydroxymethylpyrimidine kinase/phosphomethylpyrimidine kinase	CDS	0.076215	0.549097	0.999875	85.5459	89.7614	94.9135	98.5	90.7234	95.5921
VC_RS06320	VC_1297	asnS	asparagine--tRNA ligase	CDS	0.180223	0.385704	0.999875	654.686	489.506	471.546	545.843	506.044	778.617
VC_RS06325	VC_1298		methyl-accepting chemotaxis protein	CDS	-0.277995	0.240777	0.999875	48.3025	74.0114	76.535	60.9891	66.1607	37.2351
VC_RS06330	VC_1299	queD	6-carboxytetrahydropterin synthase QueD	CDS	0.218836	0.244086	0.999875	24.8018	20.2103	16.5322	22.6685	26.2794	22.8721
VC_RS06335	VC_1300		L-serine ammonia-lyase	CDS	-0.0165961	0.937665	0.999875	133.198	118.613	126.971	100.119	111.324	162.7
VC_RS06340	VC_1301		serine transporter	CDS	0.0331998	0.940819	0.999875	268.266	176.735	185.043	117.121	139.188	387.619
VC_RS06345	VC_1302		CoA pyrophosphatase	CDS	-0.321023	0.0382878	0.870502	17.158	24.3917	23.9172	19.7	16.6392	15.932
VC_RS06350	VC_1303	pabB	aminodeoxychorismate synthase component 1	CDS	-0.0710702	0.50479	0.999875	103.436	95.6154	102.047	91.9334	95.2133	99.5148
VC_RS06355	VC_1304		fumarate hydratase	CDS	-0.0693537	0.80789	0.999875	399.024	673.489	650.547	618.706	678.511	345.254
VC_RS06360	VC_1305		hypothetical protein	CDS	0.0347388	0.838966	0.999875	55.2145	49.7591	64.1148	58.5603	55.332	59.4433
VC_RS06365	VC_1306		YcjX family protein	CDS	-0.214394	0.0956157	0.999875	92.1326	102.306	110.355	92.2932	88.7425	81.7119
VC_RS06370	VC_1307		TIGR01620 family protein	CDS	-0.136955	0.413257	0.999875	48.3838	59.6551	65.038	58.2005	59.6899	39.7697
VC_RS06375	VC_1308	tyrR	transcriptional regulator TyrR	CDS	-0.0535761	0.634426	0.999875	126.448	143.702	151.811	136.911	121.097	148.337
VC_RS06380	VC_1309	rimJ	ribosomal protein S5-alanine N-acetyltransferase	CDS	0.013067	0.921717	0.999875	42.8542	39.5842	51.1912	44.5274	44.1071	46.3477
VC_RS06385	VC_1310		DUF2947 domain-containing protein	CDS	-0.0353661	0.807078	0.999875	58.6298	58.8188	62.3525	56.4014	56.1244	62.8228
VC_RS06390	VC_1311		DMT family transporter	CDS	-0.0409288	0.81306	0.999875	26.1029	18.6771	20.8961	21.8589	16.3751	25.4067
VC_RS06395	VC_1312	alr	alanine racemase	CDS	0.0202527	0.938255	0.999875	86.8469	65.5091	48.5057	52.8932	55.7282	94.5058
VC_RS06400	VC_1313		methyl-accepting chemotaxis protein	CDS	0.161214	0.146051	0.999875	37.162	37.6329	34.4911	38.9502	38.8249	44.2355
VC_RS06405	VC_1314		SLC13 family permease	CDS	-0.469842	0.13262	0.999875	341.37	286.986	330.561	175.681	169.958	346.159
VC_RS06410	VC_1315		cyclic nucleotide-binding domain-containing protein	CDS	-0.475063	0.17007	0.999875	299.41	336.327	397.697	216.43	202.312	324.313
VC_RS06415	VC_1316		response regulator	CDS	-0.248118	0.471195	0.999875	121.082	104.815	123.95	84.5571	89.799	120.033
VC_RS06420	VC_1317		VirK/YbjX family protein	CDS	-0.15531	0.373343	0.999875	204.432	189.28	192.345	150.404	157.941	217.617
VC_RS06425	VC_1318		MipA/OmpV family protein	CDS	-0.23384	0.169191	0.999875	695.182	714.467	693.85	503.115	552.792	732.571
VC_RS06430	VC_1319		HAMP domain-containing protein	CDS	0.10588	0.513145	0.999875	65.2978	55.4737	52.7017	57.211	55.9923	73.2631
VC_RS06435	VC_1320		response regulator	CDS	0.116902	0.433086	0.999875	44.8059	38.3298	35.1625	38.4105	40.6737	49.0634
VC_RS06440	VC_1321		penicillin-binding protein	CDS	-0.00237196	0.986781	0.999875	296.076	263.709	292.293	297.479	281.282	272.051
VC_RS06445	VC_1322	nqrM	(Na+)-NQR maturation NqrM	CDS	0.111949	0.584495	0.999875	8.94491	11.4292	9.14727	11.4242	11.8852	8.62984
VC_RS06450	VC_1323		hypothetical protein	CDS	0.277465	0.393407	0.999875	4.47245	7.52658	8.30807	8.90548	10.9608	5.12963
VC_RS06455	VC_1325	mglB	galactose/glucose ABC transporter substrate-binding protein MglB	CDS	0.167476	0.480987	0.999875	11.2218	14.635	14.2664	16.1918	13.734	14.9061
VC_RS06460	VC_1327	mglA	galactose/methyl galactoside ABC transporter ATP-binding protein MglA	CDS	-0.879915	0.000148002	0.0565315	24.8018	31.2214	26.7705	15.9219	16.6392	12.5525
VC_RS06465	VC_1328	mglC	galactose/methyl galactoside ABC transporter permease MglC	CDS	0.0100875	0.960673	0.999875	8.29437	7.3872	6.21008	8.2758	7.39521	6.45729
VC_RS06470	VC_1329		outer membrane beta-barrel protein	CDS	0.125721	0.839055	0.999875	59.7683	31.3607	18.7141	23.658	21.3933	73.7459
VC_RS06475	VC_1330		DUF1460 domain-containing protein	CDS	0.103832	0.566731	0.999875	13.2547	14.4956	11.7488	13.4932	16.2431	12.7939
VC_RS06480	VC_1332		tripartite tricarboxylate transporter permease	CDS	0.0356725	0.820897	0.999875	11.3844	13.2412	14.5182	14.9324	12.8096	12.3715
VC_RS06485	VC_1333		tripartite tricarboxylate transporter TctB family protein	CDS	-0.21469	0.328302	0.999875	2.84611	2.36948	4.02816	2.33881	2.50909	3.13812
VC_RS06490	VC_1334		tripartite tricarboxylate transporter substrate binding protein	CDS	0.125248	0.606754	0.999875	6.99329	4.18143	5.4548	6.02694	3.96172	7.96601
VC_RS06495	VC_1335		GntR family transcriptional regulator	CDS	-0.0400682	0.721583	0.999875	14.1492	13.1018	15.1056	14.5726	12.4134	14.1819
VC_RS06500	VC_1336	prpB	methylisocitrate lyase	CDS	-0.0966651	0.532497	0.999875	22.037	20.9072	20.6443	18.7105	14.7904	25.4671
VC_RS06505	VC_1337	prpC	2-methylcitrate synthase	CDS	0.128399	0.436429	0.999875	17.4832	15.0532	19.6373	16.9114	15.7148	24.1998
VC_RS06510	VC_1338	acnD	Fe/S-dependent 2-methylisocitrate dehydratase AcnD	CDS	0.206848	0.18541	0.999875	21.0612	16.1682	25.9313	21.2292	25.6191	26.4327
VC_RS06515	VC_1339	prpF	2-methylaconitate cis-trans isomerase PrpF	CDS	0.102174	0.453922	0.999875	11.0592	11.5686	13.0076	12.4137	12.5454	13.2767
VC_RS06520	VC_1340		propionyl-CoA synthetase	CDS	-0.142952	0.327746	0.999875	20.9799	18.3983	23.3297	18.8005	19.2804	18.8891
VC_RS06525	VC_1341		GNAT family N-acetyltransferase	CDS	0.17042	0.464015	0.999875	39.5202	41.5356	42.1278	46.0566	47.2765	45.3218
VC_RS06530	VC_1342		NUDIX domain-containing protein	CDS	0.168174	0.29188	0.999875	68.5505	71.3631	69.4857	77.3608	74.3483	83.4017
VC_RS06535	VC_1343		M20/M25/M40 family metallo-hydrolase	CDS	-0.233477	0.506977	0.999875	1044.36	761.718	782.889	577.327	547.906	1076.44
VC_RS06540	VC_1344	hppD	4-hydroxyphenylpyruvate dioxygenase	CDS	0.238472	0.0789427	0.999875	12.3602	12.5443	14.0986	16.1918	15.5828	14.363
VC_RS06545	VC_1345		homogentisate 1,2-dioxygenase	CDS	0.0695104	0.724727	0.999875	13.58	17.4226	16.2805	18.0808	14.7904	16.4752
VC_RS06550	VC_1346		fumarylacetoacetate hydrolase family protein	CDS	0.270157	0.111968	0.999875	22.6062	18.5377	21.3157	27.0763	26.1473	22.4497
VC_RS06555	VC_1347	maiA	maleylacetoacetate isomerase	CDS	0.235474	0.288412	0.999875	23.9073	20.9072	17.1197	24.3776	20.2048	28.0017
VC_RS06560	VC_1348		two-component system response regulator	CDS	0.139178	0.482558	0.999875	17.8898	21.4647	17.6232	24.3776	22.0536	16.3545
VC_RS06565	VC_1349		response regulator	CDS	0.299557	0.0240459	0.747366	109.86	122.934	123.194	146.716	150.017	141.397
VC_RS06570	VC_1350		peroxiredoxin	CDS	-0.154448	0.405168	0.999875	296.646	243.917	295.482	229.204	215.65	306.148
VC_RS06575	VC_1353		diguanylate cyclase	CDS	0.115849	0.460248	0.999875	115.471	143.981	137.629	146.356	149.225	134.638
VC_RS06580	VC_1354		methyltransferase domain-containing protein	CDS	0.111686	0.482965	0.999875	87.0909	79.3078	69.0661	77.5407	80.1588	96.4973
VC_RS06585	VC_1355	yccX	acylphosphatase	CDS	0.0701321	0.755668	0.999875	10.246	8.0841	10.6578	11.1543	10.5646	9.05228
VC_RS06590	VC_1356		TusE/DsrC/DsvC family sulfur relay protein	CDS	0.0537195	0.755982	0.999875	12.5229	14.635	11.9166	13.4032	12.2813	14.544
VC_RS06595	VC_1358		Bax inhibitor-1/YccA family protein	CDS	0.0432146	0.835168	0.999875	400.732	308.172	339.372	365.844	290.262	423.888
VC_RS06600	VC_1359		amino acid ABC transporter ATP-binding protein	CDS	0.356518	0.17526	0.999875	15.2877	11.1505	15.693	19.3402	21.2612	14.1216
VC_RS06605	VC_1360		amino acid ABC transporter permease	CDS	0.407284	0.0579967	0.951471	11.791	13.1018	14.9378	18.8005	17.9598	16.1734
VC_RS06610	VC_1361		amino acid ABC transporter permease	CDS	0.31268	0.296306	0.999875	27.2413	25.5067	26.6026	33.1932	39.7493	26.1309
VC_RS06615	VC_1362		amino acid ABC transporter substrate-binding protein	CDS	0.460327	0.207096	0.999875	58.9551	65.2304	66.8842	90.4042	113.965	59.2019
VC_RS06620	VC_1363		siroheme synthase	CDS	0.0643161	0.55656	0.999875	56.8408	62.7215	55.4711	56.4914	62.3311	64.0298
VC_RS06625	VC_1364		Cof-type HAD-IIB family hydrolase	CDS	0.0681792	0.532125	0.999875	103.924	104.954	95.5009	100.299	106.57	112.128
VC_RS06630	VC_1365	queE	7-carboxy-7-deazaguanine synthase QueE	CDS	0.106888	0.549052	0.999875	39.5202	39.1661	35.8338	37.2411	42.5225	43.5113
VC_RS06635	VC_1366	queC	7-cyano-7-deazaguanine synthase QueC	CDS	-0.011497	0.952139	0.999875	46.8388	43.6263	45.3168	42.4585	47.6727	44.7183
VC_RS06640	VC_1367		GGDEF domain-containing protein	CDS	-0.284817	0.0361824	0.870502	183.045	229.282	217.353	177.75	189.502	149.725
VC_RS06645	VC_1368		hypothetical protein	CDS	0.075573	0.853176	0.999875	26.5095	55.8918	44.9811	58.7402	58.2373	17.6218
VC_RS06650	VC_1369		ABC transporter substrate-binding protein	CDS	0.253891	0.459452	0.999875	6.58671	11.0111	9.73471	14.2128	14.1301	4.64684
VC_RS06655	VC_1370		diguanylate cyclase	CDS	-0.145885	0.624183	0.999875	8.78227	15.4713	12.7558	12.7735	14.7904	6.2159
VC_RS06660	VC_1371		hypothetical protein	CDS	0.06831	0.674808	0.999875	28.949	34.8453	31.0504	35.7119	35.9196	27.881
VC_RS06665	VC_1372		GGDEF domain-containing protein	CDS	-0.0157877	0.900007	0.999875	41.6345	52.8254	50.9394	50.6443	52.1626	41.0974
VC_RS06670	VC_1373		hsp70 family protein	CDS	-0.251493	0.198715	0.999875	126.53	136.733	154.916	121.618	104.986	124.499
VC_RS06675	VC_1374		Hsp70 family protein	CDS	0.00805942	0.964337	0.999875	136.938	117.916	118.327	115.232	114.494	145.38
VC_RS06680	VC_1375		DUF2760 domain-containing protein	CDS	0.066089	0.759791	0.999875	41.1466	32.0577	35.9177	29.6849	38.0325	46.5287
VC_RS06685	VC_1376		diguanylate cyclase	CDS	-0.0264642	0.860367	0.999875	59.9309	74.5689	68.2269	66.0265	78.5741	54.6758
VC_RS06690	VC_1377		exonuclease domain-containing protein	CDS	0.0423005	0.756878	0.999875	23.9073	25.228	21.6513	24.2877	25.0909	23.4756
VC_RS06695	VC_1379		hypothetical protein	CDS	0.0797921	0.5377	0.999875	23.2568	23.2766	29.8755	27.706	22.7139	30.1743
VC_RS06700	VC_1380		hypothetical protein	CDS	-0.0182559	0.923414	0.999875	16.8327	21.8828	21.7353	20.9594	19.9407	18.7081
VC_RS06705	VC_1382	hrpA	ATP-dependent RNA helicase HrpA	CDS	-0.115427	0.455451	0.999875	274.771	275.556	308.322	254.391	249.985	288.164
VC_RS06710	VC_1384		porin family protein	CDS	-0.179685	0.282747	0.999875	321.041	370.057	365.555	312.502	378.212	242.541
VC_RS06715	VC_1386	yegD	molecular chaperone	CDS	-0.00416661	0.97955	0.999875	23.1754	23.1373	24.4207	24.4676	19.2804	26.493
VC_RS06720	VC_1388		lipoate--protein ligase A	CDS	-0.0136272	0.943229	0.999875	43.0982	35.6816	30.5469	30.5845	33.5426	43.9337
VC_RS06725	VC_1389		DUF2256 domain-containing protein	CDS	0.420925	0.284919	0.999875	1.38239	1.67257	0.75528	2.24886	1.18852	1.44837
VC_RS06730	VC_1390		LysR family transcriptional regulator	CDS	-0.0124129	0.947056	0.999875	7.80647	5.1571	6.12616	5.93699	5.94258	7.12113
VC_RS06735	VC_1391		MFS transporter	CDS	0.0374321	0.865032	0.999875	20.0041	14.0775	16.8679	17.721	13.2057	21.1823
VC_RS06740	VC_1392		deoxyribodipyrimidine photo-lyase	CDS	0.198578	0.207045	0.999875	26.4281	23.416	27.9453	26.7165	27.9962	34.5194
VC_RS06745	VC_1393		multidrug efflux SMR transporter	CDS	0.283925	0.227548	0.999875	14.4745	7.94472	9.65079	14.1228	11.489	13.6991
VC_RS06750	VC_1394		methyl-accepting chemotaxis protein	CDS	0.138373	0.453201	0.999875	22.9315	25.5067	24.085	29.6849	32.222	18.346
VC_RS06755	VC_1395		response regulator	CDS	0.344493	0.292163	0.999875	3.49665	3.62391	4.86736	5.03745	7.65932	3.19847
VC_RS06760	VC_1396		hypothetical protein	CDS	0.159831	0.642854	0.999875	3.17138	2.64824	3.52464	4.49772	4.88612	1.68976
VC_RS06765	VC_1397		chemotaxis protein CheA	CDS	0.0582576	0.797801	0.999875	21.6304	26.2036	25.2599	25.727	31.0335	19.6736
VC_RS06770	VC_1398		response regulator	CDS	-0.0396886	0.914514	0.999875	1.62635	3.48453	4.02816	2.69863	4.09378	2.29324
VC_RS06775	VC_1399		protein-glutamate O-methyltransferase CheR	CDS	0.36725	0.22932	0.999875	6.01748	6.13277	8.14023	10.6146	10.5646	5.55207
VC_RS06780	VC_1400		hypothetical protein	CDS	0.138793	0.629602	0.999875	8.29437	11.9868	11.0774	12.4137	14.1301	8.2074
VC_RS06785	VC_1401		chemotaxis protein CheB	CDS	-0.0050312	0.985816	0.999875	14.3932	19.374	22.7423	20.5996	21.6574	14.363
VC_RS06790	VC_1402		chemotaxis protein W	CDS	0.164059	0.605166	0.999875	20.0041	25.9249	27.9453	30.4046	37.3722	15.6906
VC_RS06795	VC_1403		methyl-accepting chemotaxis protein	CDS	0.157102	0.651327	0.999875	20.3293	31.082	32.7288	34.4525	43.5789	16.4752
VC_RS06800	VC_1405		methyl-accepting chemotaxis protein	CDS	-0.00528044	0.978995	0.999875	24.8831	35.6816	29.5398	34.1827	31.9579	23.5963
VC_RS06805	VC_1406		PAS domain S-box protein	CDS	0.152378	0.41419	0.999875	43.0169	54.6374	52.9535	57.8407	69.3301	40.6146
VC_RS06810	VC_1407		DEAD/DEAH box helicase	CDS	0.0252153	0.860713	0.999875	104.33	94.0822	80.0596	94.1822	84.7808	104.162
VC_RS06815	VC_1408	vceR	TetR family multidrug efflux transcriptional regulator VceR	CDS	0.0456324	0.828185	0.999875	13.6613	12.2655	8.97943	10.7046	14.1301	11.3455
VC_RS06820	VC_1409	vceC	multidrug efflux MFS transporter outer membrane subunit VceC	CDS	-0.0032124	0.987585	0.999875	11.2218	6.96905	8.81159	9.2653	6.86698	10.742
VC_RS06825	VC_1410	vceA	multidrug efflux MFS transporter adaptor subunit VceA	CDS	0.0508779	0.73402	0.999875	10.1647	8.50225	9.23119	8.72558	8.58373	11.4662
VC_RS06830	VC_1411	vceB	multidrug efflux MFS transporter permease subunit VceB	CDS	0.0145826	0.915772	0.999875	20.7359	21.0465	24.5885	21.5891	22.3177	23.1738
VC_RS06835	VC_1413		methyl-accepting chemotaxis protein	CDS	-0.134724	0.502945	0.999875	58.2232	44.602	40.4494	41.8288	41.2019	47.434
VC_RS06840	VC_1414		carboxypeptidase M32	CDS	0.0459506	0.711651	0.999875	520.838	494.664	541.787	493.85	543.944	569.932
VC_RS06845	VC_1415		Hcp family type VI secretion system effector	CDS	0.0930557	0.563227	0.999875	46.9201	47.9471	60.1706	57.6608	62.9913	45.2011
VC_RS06850	VC_1416	tssI	type VI secretion system tip protein VgrG	CDS	0.0812319	0.641337	0.999875	45.1311	49.7591	58.0726	53.9726	63.1234	45.1407
VC_RS06855	VC_1417		DUF4123 domain-containing protein	CDS	-0.0254855	0.890478	0.999875	26.9974	29.8276	38.8549	30.5845	38.1646	25.7688
VC_RS06860	VC_1418		lipase	CDS	-0.0630669	0.782277	0.999875	66.4363	93.8035	106.243	87.6156	106.834	61.1331
VC_RS06865	VC_1419		hypothetical protein	CDS	-0.145637	0.647983	0.999875	12.9295	17.8408	19.1337	15.2023	21.6574	8.93159
VC_RS06870	VC_1420		DUF2931 family protein	CDS	0.179678	0.358952	0.999875	7.9691	11.4292	9.65079	10.7046	14.1301	8.26775
VC_RS06875	VC_1421		LysE family translocator	CDS	0.235007	0.382314	0.999875	71.6406	42.9294	43.3027	57.121	45.5598	82.8586
VC_RS06880	VC_1422		sodium:alanine symporter family protein	CDS	0.0541121	0.801683	0.999875	100.508	57.0069	62.1008	67.016	71.443	89.7383
VC_RS06885	VC_1423		chromosome segregation ATPase	CDS	0.0170333	0.906053	0.999875	93.1084	105.511	96.8436	91.2137	120.832	87.2037
VC_RS06890	VC_1424		extracellular solute-binding protein	CDS	0.0968975	0.591881	0.999875	233.543	189.14	157.686	171.633	197.03	251.835
VC_RS06895	VC_1425		extracellular solute-binding protein	CDS	0.0868404	0.674279	0.999875	380.321	347.756	325.274	345.245	345.594	427.69
VC_RS06900	VC_1426	potC	spermidine/putrescine ABC transporter permease PotC	CDS	0.140161	0.434458	0.999875	111.974	89.622	81.4023	105.427	102.873	103.679
VC_RS06905	VC_1427	potB	spermidine/putrescine ABC transporter permease PotB	CDS	0.108159	0.478898	0.999875	111.323	93.5247	93.9903	94.5421	116.607	111.162
VC_RS06910	VC_1428	potA	spermidine/putrescine ABC transporter ATP-binding protein PotA	CDS	0.200764	0.229102	0.999875	253.141	200.848	190.582	216.97	240.608	283.216
VC_RS06915	VC_1429		hypothetical protein	CDS	-0.142293	0.282048	0.999875	46.5135	42.79	40.6173	35.7119	35.2593	46.4684
VC_RS06920	VC_1430		glucosaminidase	CDS	-0.0121947	0.901071	0.999875	56.0277	51.8498	51.2751	47.6758	55.7282	54.4947
VC_RS06925	VC_1431		DUF2987 domain-containing protein	CDS	-0.08537	0.511124	0.999875	40.74	34.8453	32.8966	32.4735	36.3158	33.6141
VC_RS06930	VC_1432	ttcA	tRNA 2-thiocytidine(32) synthetase TtcA	CDS	-0.179905	0.261547	0.999875	59.3617	80.9804	72.8425	64.3174	64.8401	58.9002
VC_RS06935	VC_1433	uspE	universal stress protein UspE	CDS	-0.357678	0.31535	0.999875	671.193	1336.8	1387.36	1011.45	1056.59	582.001
VC_RS06940	VC_1434		FNR family transcription factor	CDS	-0.0354949	0.863368	0.999875	216.548	169.766	151.559	183.867	159.789	181.106
VC_RS06945	VC_1435		sulfite exporter TauE/SafE family protein	CDS	-0.100234	0.285251	0.999875	61.3946	70.8056	70.5767	62.6982	62.0669	64.2712
VC_RS06950	VC_1436	ccoS	cbb3-type cytochrome oxidase assembly protein CcoS	CDS	-0.182308	0.320717	0.999875	22.6875	34.1484	37.8479	29.0553	32.222	22.3893
VC_RS06955	VC_1437	cadA	cadmium-translocating P-type ATPase	CDS	-0.313886	0.015961	0.610464	177.191	231.373	237.074	170.104	186.993	162.338
VC_RS06960	VC_1438		hypothetical protein	CDS	-0.340028	0.0355448	0.870502	50.0915	59.0976	65.2897	45.6968	54.9358	37.5971
VC_RS06965	VC_1439	ccoP	cytochrome-c oxidase, cbb3-type subunit III	CDS	-0.253035	0.0832847	0.999875	876.276	846.461	964.66	711.269	723.014	820.74
VC_RS06970	VC_1440		CcoQ/FixQ family Cbb3-type cytochrome c oxidase assembly chaperone	CDS	-0.321143	0.0543341	0.941541	124.985	129.903	144.007	94.4521	122.945	102.17
VC_RS06975	VC_1441	ccoO	cytochrome-c oxidase, cbb3-type subunit II	CDS	-0.231193	0.12803	0.999875	514.658	527.418	569.649	421.076	457.579	494.375
VC_RS06980	VC_1442	ccoN	cytochrome-c oxidase, cbb3-type subunit I	CDS	-0.184628	0.333358	0.999875	1296.12	1070.17	1177.23	918.344	885.973	1313.31
VC_RS06985	VC_1443		hypothetical protein	CDS	0.039849	0.81539	0.999875	47.8146	39.1661	38.4353	42.5484	37.7684	48.4599
VC_RS06990	VC_1444		histidine kinase	CDS	-0.120423	0.358786	0.999875	109.047	107.463	116.984	112.263	103.137	91.5488
VC_RS06995	VC_1445		response regulator	CDS	-0.223138	0.241478	0.999875	114.739	139.939	144.762	110.914	144.999	86.7812
VC_RS07000	VC_1446		type I secretion system permease/ATPase	CDS	-0.196512	0.302502	0.999875	18.459	22.4404	27.1061	21.4991	19.2804	18.5874
VC_RS07005	VC_1447		HlyD family type I secretion periplasmic adaptor subunit	CDS	0.14469	0.482322	0.999875	5.93617	10.0354	6.96536	9.2653	8.71578	7.12113
VC_RS07010	VC_1448	rtxB	RTX toxin T1SS ABC transporter subunit RtxB	CDS	0.128081	0.569766	0.999875	14.6371	19.9315	18.1267	22.2187	23.2421	12.4318
VC_RS07015	VC_1449		hypothetical protein	CDS	-0.0407348	0.834922	0.999875	10.0834	11.2899	11.3292	9.98494	13.6019	8.56949
VC_RS07020	VC_1450	rtxC	RTX toxin-activating lysine-acyltransferase RtxC	CDS	-0.262755	0.223591	0.999875	12.3602	10.3142	10.7418	10.5247	7.26315	9.89716
VC_RS07025	VC_1451	rtxA	MARTX multifunctional-autoprocessing repeats-in-toxin holotoxin RtxA	CDS	-0.22731	0.140281	0.999875	290.953	330.891	373.612	300.987	287.753	261.671
VC_RS07030	VC_1452		RstC protein	CDS	-0.0523906	0.893965	0.999875	2.68347	4.73896	3.52464	3.05845	5.81052	2.05185
VC_RS07035	VC_1453		hypothetical protein	CDS	-0.111727	0.663672	0.999875	4.30982	4.59958	4.11208	3.32831	4.48995	4.2244
VC_RS07040	VC_1454		hypothetical protein	CDS	0.661758	0.328188	0.999875	0.406587	0.557524	0.16784	0.359818	0.660287	0.663834
VC_RS07045	VC_1455		helix-turn-helix transcriptional regulator	CDS	-0.253136	0.600709	0.999875	1.05713	1.11505	1.2588	1.70913	0.792344	0.482788
VC_RS07050	VC_1456	ctxB	cholera enterotoxin binding subunit CtxB	CDS	-0.123644	0.724842	0.999875	3.82192	4.32081	4.6156	4.04795	5.81052	2.35359
VC_RS07055	VC_1457	ctxA	cholera enterotoxin catalytic subunit CtxA	CDS	-0.101132	0.678831	0.999875	14.3119	17.1439	16.5322	14.2128	20.2048	10.8024
VC_RS07060	VC_1458	zot	zonula occludens toxin ZOT	CDS	0.0483234	0.935868	0.999875	5.20431	4.73896	6.96536	6.02694	6.20669	5.49172
VC_RS07065	VC_1459	ace	accessory cholera enterotoxin	CDS	-0.289328	0.391645	0.999875	1.46371	1.53319	1.09096	1.16941	0.924401	1.14662
VC_RS07070	VC_1460		minor coat protein pIII	CDS	-0.151903	0.536576	0.999875	4.30982	3.20577	4.44776	2.60868	4.22583	4.1037
VC_RS07075	VC_1461		colonization factor	CDS	-0.185075	0.433331	0.999875	9.51413	11.9868	9.73471	8.72558	11.8852	7.12113
VC_RS07080	VC_1462		hypothetical protein	CDS	-0.634208	0.00710458	0.443351	3.90323	4.59958	4.27992	3.23836	2.37703	2.53464
VC_RS07095	VC_1465		DNA-binding protein	CDS	0.0961447	0.531768	0.999875	16.914	20.6284	20.8961	23.3881	21.6574	17.5011
VC_RS07125	VC_1472		hypothetical protein	CDS	0.469866	0.302275	0.999875	0.325269	0.696905	0.75528	1.34932	0.528229	0.543137
VC_RS07150	VC_1478		IS3-like element ISVch4 family transposase	CDS	0.288219	0.37583	0.999875	4.87904	4.87834	5.79048	7.19635	9.64018	2.95708
VC_RS07155	VC_1479		hypothetical protein	CDS	0.0204527	0.942708	0.999875	50.0915	77.3565	71.4159	73.2229	90.9875	38.0799
VC_RS07160	VC_1480		DUF3634 family protein	CDS	-0.0807707	0.766935	0.999875	68.5505	127.812	105.571	105.337	122.021	58.4174
VC_RS07165	VC_1481	matP	macrodomain Ter protein MatP	CDS	-0.101594	0.645077	0.999875	95.7105	125.443	112.537	101.019	131.793	78.5738
VC_RS07170	VC_1482		AAA family ATPase	CDS	0.0645712	0.667957	0.999875	189.551	176.317	179.253	172.712	199.01	198.426
VC_RS07175	VC_1483	fabA	bifunctional 3-hydroxydecanoyl-ACP dehydratase/trans-2-decenoyl-ACP isomerase	CDS	0.31303	0.0986433	0.999875	245.172	200.569	180.764	238.649	265.039	274.707
VC_RS07180	VC_1484	rmf	ribosome modulation factor	CDS	0.269259	0.332207	0.999875	71.5593	98.9606	93.6547	114.242	137.076	67.53
VC_RS07185	VC_1485		DUF3466 family protein	CDS	-0.244189	0.232434	0.999875	425.696	505.396	534.906	374.12	422.319	441.208
VC_RS07190	VC_1486		ABC transporter ATP-binding protein	CDS	-0.149786	0.271974	0.999875	237.447	243.638	245.718	203.927	218.555	232.583
VC_RS07195	VC_1487		glutaredoxin family protein	CDS	-0.0587986	0.776613	0.999875	31.1445	26.6218	25.176	22.7585	29.4488	27.5793
VC_RS07200	VC_1488	rlmKL	bifunctional 23S rRNA (guanine(2069)-N(7))-methyltransferase RlmK/23S rRNA (guanine(2445)-N(2))-methyltransferase RlmL	CDS	-0.0125219	0.921469	0.999875	259.89	229.003	221.045	215.801	231.364	256.602
VC_RS07205	VC_1490		cell division protein ZapC	CDS	0.11501	0.329992	0.999875	93.5963	93.1066	90.0461	99.9393	104.457	95.4111
VC_RS07210	VC_1491	pyrD	quinone-dependent dihydroorotate dehydrogenase	CDS	0.0667952	0.648011	0.999875	162.96	150.392	147.531	141.318	166.524	174.89
VC_RS07215	VC_1492		NAD-glutamate dehydrogenase	CDS	-0.208269	0.113356	0.999875	604.838	722.97	789.015	588.122	634.932	609.219
VC_RS07220	VC_1493		DUF2835 domain-containing protein	CDS	-0.180917	0.288538	0.999875	22.4436	23.416	26.8544	22.9384	22.7139	18.7081
VC_RS07225	VC_1494	pepN	aminopeptidase N	CDS	-0.186546	0.170873	0.999875	844.887	806.598	793.631	616.367	682.472	849.527
VC_RS07230	VC_1495		hypothetical protein	CDS	0.419329	0.105083	0.999875	3.00874	3.06638	2.68544	3.41827	5.15024	3.37952
VC_RS07235	VC_1496	prc	carboxy terminal-processing peptidase	CDS	-0.0678856	0.500696	0.999875	942.468	911.274	942.169	847.19	867.617	952.542
VC_RS07240	VC_1497	proQ	RNA chaperone ProQ	CDS	0.0270661	0.824421	0.999875	628.908	579.965	542.794	529.292	606.407	649.109
VC_RS07245	VC_1498		GAF domain-containing protein	CDS	0.00285852	0.983963	0.999875	124.903	100.912	118.243	105.786	99.5712	139.224
VC_RS07250	VC_1499		ABC transporter ATP-binding protein	CDS	0.0192662	0.894314	0.999875	120.431	110.39	97.515	109.385	94.0248	128.965
VC_RS07255	VC_1500		paraquat-inducible protein A	CDS	-0.0364474	0.742528	0.999875	40.2521	39.5842	32.8127	37.3311	32.8823	39.3473
VC_RS07260	VC_1501		PqiB family protein	CDS	-0.0343357	0.723887	0.999875	108.884	107.602	117.74	106.236	100.496	119.49
VC_RS07265	VC_1502	rsmF	16S rRNA (cytosine(1407)-C(5))-methyltransferase RsmF	CDS	0.118915	0.541431	0.999875	58.0606	49.7591	43.9741	49.295	51.5024	63.8488
VC_RS07270	VC_1503		S1 RNA-binding domain-containing protein	CDS	-0.0645522	0.622079	0.999875	84.1635	101.748	95.417	81.3188	90.9875	96.4973
VC_RS07275	VC_1505		hypothetical protein	CDS	-0.0838843	0.663337	0.999875	87.9041	71.5025	75.1084	62.6982	56.6526	101.386
VC_RS07280	VC_1506		DUF4442 domain-containing protein	CDS	0.109944	0.625398	0.999875	8.78227	6.27215	6.12616	6.92649	6.73492	9.11263
VC_RS07285	VC_1507		3-deoxy-7-phosphoheptulonate synthase	CDS	-0.0114033	0.963739	0.999875	284.448	194.297	184.372	176.491	166.128	314.838
VC_RS07290	VC_1508		YajQ family cyclic di-GMP-binding protein	CDS	0.0194914	0.940229	0.999875	107.908	75.5446	71.1641	69.1749	65.6325	122.749
VC_RS07295	VC_1509	cobB	NAD-dependent protein deacylase	CDS	0.399254	0.0256793	0.767573	19.5975	24.6705	21.6513	32.4735	32.354	22.2083
VC_RS07300	VC_1510		hypothetical protein	CDS	0.874461	0.062383	0.977516	29.8435	68.5755	45.4007	107.945	117.003	38.3213
VC_RS07305	VC_1511		formate dehydrogenase subunit gamma	CDS	0.968953	0.0500381	0.931851	51.3926	130.182	87.1928	219.489	239.288	66.8058
VC_RS07310	VC_1512		4Fe-4S dicluster domain-containing protein	CDS	0.861506	0.0741005	0.999875	27.8919	69.8299	50.268	115.951	120.7	31.9847
VC_RS07315	VC_1513		formate dehydrogenase subunit alpha	CDS	0.852169	0.10154	0.999875	191.096	544.562	354.478	784.852	967.584	215.203
VC_RS07320	VC_1514		twin-arginine translocation signal domain-containing protein	CDS	1.0154	0.095497	0.999875	12.6042	32.8939	18.0428	45.2471	73.2918	9.77647
VC_RS07325	VC_1515		molecular chaperone	CDS	0.79776	0.109793	0.999875	32.7709	85.8588	63.947	133.222	149.885	34.2176
VC_RS07330	VC_1516		4Fe-4S binding protein	CDS	0.742917	0.143954	0.999875	73.3483	182.171	145.601	280.928	313.24	77.1858
VC_RS07335	VC_1517		DUF3306 domain-containing protein	CDS	0.72787	0.0946534	0.999875	28.8677	59.5157	54.548	101.289	104.457	31.2605
VC_RS07340	VC_1518		DUF3305 domain-containing protein	CDS	0.662362	0.110889	0.999875	18.0525	28.7125	27.274	51.184	51.7665	14.7854
VC_RS07345	VC_1519	fdhD	formate dehydrogenase accessory sulfurtransferase FdhD	CDS	0.250721	0.267062	0.999875	24.6392	31.2214	27.9453	33.463	43.0507	23.5963
VC_RS07350	VC_1520		ABC-F family ATPase	CDS	0.0641164	0.789714	0.999875	241.513	202.939	183.785	194.391	193.332	268.792
VC_RS07355	VC_1521		HAMP domain-containing protein	CDS	-0.190625	0.16448	0.999875	57.4101	68.9936	73.346	60.6293	63.3875	51.1756
VC_RS07360	VC_1522		sigma-54-dependent Fis family transcriptional regulator	CDS	-0.260561	0.067584	0.992487	64.6473	60.4914	60.5902	45.427	53.4832	56.1242
VC_RS07365	VC_1523		solute-binding protein	CDS	0.244644	0.285473	0.999875	108.559	143.005	134.272	160.119	178.938	118.283
VC_RS07370	VC_1524		ABC transporter permease subunit	CDS	0.314292	0.16166	0.999875	39.4389	45.9958	43.6384	51.7238	61.8028	47.1322
VC_RS07375	VC_1525		energy-coupling factor ABC transporter ATP-binding protein	CDS	0.108787	0.687615	0.999875	24.5578	32.4758	30.7986	29.4151	42.5225	23.2342
VC_RS07380	VC_1526	mobA	molybdenum cofactor guanylyltransferase MobA	CDS	-0.0121625	0.939373	0.999875	26.4281	36.0997	30.2112	29.595	33.0143	29.2087
VC_RS07385	VC_1527		bifunctional molybdopterin-guanine dinucleotide biosynthesis adaptor protein MobB/molybdopterin molybdotransferase MoeA	CDS	0.0702494	0.615552	0.999875	71.3966	86.4163	87.6124	93.2827	94.1569	70.4268
VC_RS07390	VC_1528		transporter substrate-binding domain-containing protein	CDS	0.158494	0.430511	0.999875	16.3448	19.2346	16.2805	19.6101	25.2229	13.4577
VC_RS07395	VC_1529		hypothetical protein	CDS	0.00887519	0.966729	0.999875	9.27018	11.8474	12.5041	12.8635	12.6775	8.50915
VC_RS07400	VC_1531		DUF2960 domain-containing protein	CDS	0.0550307	0.757781	0.999875	19.1909	17.0045	19.2177	17.811	22.978	17.1993
VC_RS07405	VC_1532	nagK	N-acetylglucosamine kinase	CDS	0.101839	0.464091	0.999875	227.038	213.95	208.457	233.162	229.516	234.273
VC_RS07410	VC_1533		DTW domain-containing protein	CDS	0.17642	0.273801	0.999875	11.3031	10.1748	13.4272	13.3132	14.3942	12.0697
VC_RS07415	VC_1534		sterol desaturase family protein	CDS	0.187427	0.303051	0.999875	15.9382	18.2589	13.1754	17.9909	20.733	15.2682
VC_RS07420	VC_1535		methyl-accepting chemotaxis protein	CDS	-0.121468	0.610308	0.999875	5.77353	7.80534	8.55983	8.45571	7.39521	4.70719
VC_RS07425	/pseudo		methyl-accepting chemotaxis protein	CDS	0.0140645	0.963372	0.999875	1.70766	1.67257	2.01408	2.15891	1.71675	1.62941
VC_RS07430	VC_1537		lipoprotein NlpC	CDS	-0.135212	0.377695	0.999875	97.5808	97.8455	96.5079	92.1133	91.1196	82.6775
VC_RS07435	VC_1538		DUF3802 family protein	CDS	0.0555567	0.678373	0.999875	103.11	117.498	125.125	126.026	129.68	103.8
VC_RS07440	VC_1539		fructosamine kinase family protein	CDS	-0.176212	0.439976	0.999875	99.939	165.724	160.203	140.959	141.433	94.6265
VC_RS07445	VC_1539a		CPXCG motif-containing cysteine-rich protein	CDS	-0.0280516	0.891873	0.999875	32.039	40.978	41.7921	43.0881	38.4287	31.1399
VC_RS07450	VC_1540	vcmA	sodium-coupled multidrug efflux MATE transporter VcmA	CDS	-0.0551852	0.806135	0.999875	80.6668	55.1949	50.6876	55.6818	50.578	73.0821
VC_RS07455	VC_1541		DUF3080 domain-containing protein	CDS	0.00448336	0.973463	0.999875	12.2789	13.2412	10.7418	11.3343	12.1493	12.7335
VC_RS07460	VC_1542		DNA ligase	CDS	-0.15518	0.326125	0.999875	16.2635	19.5134	21.0639	17.0014	16.9033	17.0786
VC_RS07465	VC_1543		hypothetical protein	CDS	-0.168658	0.350258	0.999875	246.798	292.84	332.575	264.376	213.933	297.337
VC_RS07470	VC_1544		energy transducer TonB	CDS	-0.121123	0.491492	0.999875	152.795	149.556	157.602	149.684	117.927	155.035
VC_RS07475	VC_1545		biopolymer transporter ExbD	CDS	-0.0766427	0.703183	0.999875	73.2669	81.8167	86.9411	80.869	58.2373	89.859
VC_RS07480	VC_1546		MotA/TolQ/ExbB proton channel family protein	CDS	-0.0910709	0.599865	0.999875	137.182	144.678	145.349	131.693	109.74	159.199
VC_RS07485	VC_1547		flagellar motor protein MotA	CDS	0.0151257	0.928783	0.999875	392.681	335.212	369.835	344.435	295.412	469.15
VC_RS07490	VC_1548		DUF3450 domain-containing protein	CDS	0.0672916	0.685083	0.999875	249.156	208.375	209.716	207.525	202.576	288.768
VC_RS07495	VC_1549		extracellular solute-binding protein	CDS	0.129525	0.560495	0.999875	4.06587	4.4602	4.86736	5.30731	4.62201	4.70719
VC_RS07500	VC_1550		ABC transporter permease subunit	CDS	0.138442	0.615474	0.999875	3.57796	5.01772	4.11208	4.76758	5.94258	3.43987
VC_RS07505	VC_1551	ugpE	sn-glycerol-3-phosphate ABC transporter permease UgpE	CDS	0.0362085	0.8827	0.999875	3.49665	4.18143	3.7764	3.95799	5.15024	2.89673
VC_RS07510	VC_1552		sn-glycerol-3-phosphate import ATP-binding protein UgpC	CDS	-0.182798	0.358497	0.999875	3.57796	5.01772	4.6156	3.77808	4.62201	3.31917
VC_RS07515	VC_1553		DeoR/GlpR transcriptional regulator	CDS	-0.0302073	0.870627	0.999875	9.3515	6.82967	6.62968	7.28631	8.45167	6.87973
VC_RS07520	VC_1554		glycerophosphoryl diester phosphodiesterase	CDS	0.0570644	0.633979	0.999875	131.165	118.474	119.922	137.27	113.965	133.129
VC_RS07525	VC_1555		YhcH/YjgK/YiaL family protein	CDS	0.0139252	0.893697	0.999875	35.2917	30.2457	30.6308	32.9233	30.1091	34.0366
VC_RS07530	VC_1556		RidA family protein	CDS	-0.0735811	0.546591	0.999875	21.3051	19.2346	18.9659	19.7	18.7521	18.1649
VC_RS07535	VC_1557		LacI family DNA-binding transcriptional regulator	CDS	-0.212503	0.161426	0.999875	63.8341	80.4229	75.6958	62.0685	70.3866	57.4518
VC_RS07540	VC_1558		6-phospho-beta-glucosidase	CDS	0.0786355	0.65646	0.999875	199.634	234.997	234.221	245.036	265.039	196.435
VC_RS07545	VC_1560	katG	catalase/peroxidase HPI	CDS	0.31393	0.23835	0.999875	104.33	117.638	120.006	146.176	174.58	104.825
VC_RS07550	VC_1561		LysR family transcriptional regulator	CDS	0.0169684	0.891518	0.999875	40.496	46.9714	45.4007	44.7073	46.7483	42.9682
VC_RS07555	VC_1562	varG	VarG family subclass B1-like metallo-beta-lactamase	CDS	-0.105522	0.618892	0.999875	8.70096	9.6173	12.9237	9.71507	12.5454	7.30217
VC_RS07560	VC_1563		efflux RND transporter periplasmic adaptor subunit	CDS	-0.405882	0.178504	0.999875	14.6371	19.6527	24.1689	14.4827	15.5828	14.1216
VC_RS07565	VC_1565		TolC family protein	CDS	-0.353141	0.259285	0.999875	14.3932	17.562	20.8961	15.1123	12.9416	13.2767
VC_RS07570	VC_1566		ABC transporter permease	CDS	-0.0788596	0.707588	0.999875	8.53832	11.9868	15.3574	13.3132	10.3005	10.3196
VC_RS07575	VC_1567		ABC transporter permease	CDS	-0.344154	0.175344	0.999875	12.1976	14.7744	17.5393	12.8635	12.4134	9.95751
VC_RS07580	VC_1568		ABC transporter ATP-binding protein	CDS	-0.192759	0.495067	0.999875	6.91197	11.0111	9.98647	8.54567	8.31961	7.42287
VC_RS07585	VC_1570		cytochrome d ubiquinol oxidase subunit II	CDS	0.106765	0.709298	0.999875	7.56251	5.1571	6.294	5.48722	4.62201	10.0179
VC_RS07590	VC_1571		cytochrome ubiquinol oxidase subunit I	CDS	0.271559	0.311186	0.999875	10.6526	6.41153	8.30807	6.74658	8.45167	15.2682
VC_RS07595	VC_1572		hypothetical protein	CDS	0.0747812	0.703944	0.999875	132.71	108.16	106.159	95.7115	107.098	162.338
VC_RS07600	VC_1573		class II fumarate hydratase	CDS	0.121461	0.558328	0.999875	428.217	370.196	448.133	389.952	369.761	596.063
VC_RS07605	VC_1574		DMT family protein	CDS	0.0622099	0.711174	0.999875	26.1842	25.0886	21.8192	23.2082	24.4306	28.4845
VC_RS07610	VC_1575		DUF2127 domain-containing protein	CDS	0.113478	0.58289	0.999875	22.5249	22.1616	19.3016	20.0598	25.0909	24.0791
VC_RS07615	VC_1576		ASCH domain-containing protein	CDS	-0.00613853	0.981218	0.999875	25.6963	26.4824	21.4835	20.0598	22.3177	30.5364
VC_RS07620	VC_1577	almG	glycine--lipid A transferase AlmG	CDS	-0.0924239	0.771237	0.999875	81.1547	69.8299	64.7862	55.8617	48.5971	97.1612
VC_RS07625	VC_1578	almF	lipid A modification system glycine carrier protein AlmF	CDS	-0.0853722	0.810707	0.999875	25.1271	25.5067	21.5674	15.9219	24.4306	27.5189
VC_RS07630	VC_1579	almE	lipid A modification system glycine--protein ligase AlmE	CDS	0.130418	0.666698	0.999875	156.78	118.474	104.984	100.479	106.306	208.806
VC_RS07635	VC_1580		LysR family transcriptional regulator	CDS	0.173556	0.28235	0.999875	14.9624	19.6527	16.1126	18.7105	16.5072	21.4841
VC_RS07640	VC_1581		NADH-quinone oxidoreductase subunit L	CDS	1.15192	0.00238674	0.282988	26.3468	15.7501	18.0428	38.4105	35.6555	59.8054
VC_RS07645	VC_1582		YbcC family protein	CDS	1.3941	1.25e-06	0.00148597	26.4281	21.7435	24.5885	74.0325	64.576	53.2878
VC_RS07650	VC_1583		superoxide dismutase family protein	CDS	0.254022	0.206145	0.999875	7.4812	7.24782	6.294	9.17535	9.64018	6.51764
VC_RS07655	VC_1584		ankyrin repeat domain-containing protein	CDS	0.501836	0.0480187	0.924615	5.85485	5.99339	5.70656	9.80503	8.71578	6.51764
VC_RS07660	VC_1585		catalase	CDS	0.163685	0.224044	0.999875	28.6237	28.2944	28.0293	32.4735	34.7311	28.1828
VC_RS07665	VC_1587		YkgB family protein	CDS	0.380026	0.316081	0.999875	1.78898	2.36948	1.59448	2.60868	3.43349	1.62941
VC_RS07670	VC_1588		LysR family transcriptional regulator	CDS	-0.199993	0.396333	0.999875	81.236	102.584	112.033	93.7325	98.6468	65.5385
VC_RS07675	VC_1589	budA	acetolactate decarboxylase	CDS	0.855219	0.445624	0.999875	45.2938	572.438	575.775	961.612	1155.77	41.8819
VC_RS07680	VC_1590	alsS	acetolactate synthase AlsS	CDS	1.7448	0.157525	0.999875	72.2098	908.625	885.272	2733.44	3445.77	74.1684
VC_RS07685	VC_1591		SDR family oxidoreductase	CDS	2.41725	0.0536823	0.936889	24.6392	186.353	209.045	1044.1	1169.37	28.7863
VC_RS07690	VC_1592		EAL domain-containing protein	CDS	1.91421	0.039348	0.870502	5.28563	18.3983	14.7699	57.6608	82.1397	4.52614
VC_RS07695	VC_1593		GGDEF domain-containing protein	CDS	0.64975	0.0998187	0.999875	6.58671	13.1018	10.4061	19.4301	21.6574	6.39695
VC_RS07700	VC_1594	galM	galactose-1-epimerase	CDS	0.136112	0.576417	0.999875	25.1271	34.5665	32.7288	38.0507	38.9569	24.7429
VC_RS07705	VC_1595	galK	galactokinase	CDS	-0.0556334	0.853381	0.999875	29.7622	38.1904	40.2816	37.8708	42.5225	24.1998
VC_RS07710	VC_1596		UDP-glucose--hexose-1-phosphate uridylyltransferase	CDS	-0.117846	0.633572	0.999875	32.7709	44.3232	41.4565	40.2996	40.8057	28.3035
VC_RS07715	VC_1597		MFS transporter	CDS	0.00621679	0.963283	0.999875	32.5269	27.5975	32.2253	32.3836	29.845	30.6571
VC_RS07720	VC_1598		transporter substrate-binding domain-containing protein	CDS	-0.0910713	0.52747	0.999875	25.615	29.9669	23.8333	28.8754	22.1856	23.2342
VC_RS07735	VC_1599		sensor domain-containing diguanylate cyclase	CDS	-0.0482169	0.734227	0.999875	88.2293	74.1507	66.9681	77.1809	79.3665	65.5385
VC_RS07740	VC_1600		DUF2726 domain-containing protein	CDS	0.0270364	0.824887	0.999875	37.406	40.0024	34.7429	38.1407	38.8249	37.2351
VC_RS07745	CDS		hypothetical protein	CDS	0.635955	0.0359435	0.870502	1.38239	2.50886	1.42664	2.87854	2.50909	2.53464
VC_RS07750	VC_1601		hypothetical protein	CDS	0.132839	0.385052	0.999875	34.3972	41.1174	41.96	46.1466	44.6354	38.0799
VC_RS07755	VC_1602		chemotaxis protein CheV	CDS	0.106541	0.32183	0.999875	131.897	126.976	139.307	142.938	142.754	143.086
VC_RS07760	VC_1603		transporter substrate-binding domain-containing protein	CDS	-0.00896983	0.937094	0.999875	75.8691	79.5866	78.8847	75.8315	79.6306	77.4272
VC_RS07765	VC_1604		response regulator	CDS	-0.126736	0.2752	0.999875	30.0061	30.2457	32.6449	27.7959	24.6947	32.3468
VC_RS07770	VC_1605		sensor histidine kinase	CDS	-0.244322	0.0489029	0.924615	46.3509	46.832	44.8133	37.8708	34.3349	43.9941
VC_RS07775	VC_1605a		hypothetical protein	CDS	-0.0658527	0.814144	0.999875	43.0169	71.3631	76.1993	69.7146	75.6688	37.1747
VC_RS07780	VC_1606		TolC family protein	CDS	0.0324183	0.846316	0.999875	49.5223	62.5821	65.2058	59.19	67.4813	54.7965
VC_RS07785	VC_1607		HlyD family secretion protein	CDS	0.159257	0.254961	0.999875	29.8435	32.0577	38.771	37.8708	40.1454	34.6401
VC_RS07790	VC_1608		ABC transporter permease	CDS	0.0557967	0.72696	0.999875	25.2897	28.155	28.8685	28.6954	32.0899	24.9843
VC_RS07795	VC_1609		ABC transporter permease	CDS	-0.0378643	0.764292	0.999875	26.4281	25.5067	26.0991	26.2667	26.5435	23.3549
VC_RS07800	VC_1610		ATP-binding protein	CDS	0.151923	0.296719	0.999875	13.7426	11.9868	11.497	12.6836	14.6584	14.1216
VC_RS07805	VC_1611	metA	homoserine O-succinyltransferase	CDS	0.0955993	0.717016	0.999875	70.2582	63.4184	58.1565	54.6923	59.0296	90.7642
VC_RS07810	VC_1612	pilW	type IV pilus biogenesis/stability protein PilW	CDS	-0.00119823	0.995065	0.999875	12.1163	15.7501	16.0287	15.2922	17.9598	10.9231
VC_RS07815	VC_1613		hypothetical protein	CDS	-0.334209	0.189816	0.999875	11.6284	16.7257	15.3574	13.0434	12.9416	8.81089
VC_RS07820	VC_1614	rlmF	23S rRNA (adenine(1618)-N(6))-methyltransferase RlmF	CDS	-0.00845475	0.970072	0.999875	27.2413	40.978	42.8831	38.8603	42.1263	29.6311
VC_RS07825	VC_1615		M48 family metallopeptidase	CDS	-0.508473	0.0247931	0.747366	16.8327	23.2766	22.4066	17.4512	12.0172	14.1819
VC_RS07830	VC_1616		glutaredoxin family protein	CDS	-0.429723	0.029492	0.823184	21.7931	28.4337	26.6865	18.6206	19.0163	19.3115
VC_RS07835	VC_1617		LysR family transcriptional regulator	CDS	-0.491429	0.0198244	0.678119	52.2871	67.0423	58.8279	40.0297	40.0134	46.3477
VC_RS07840	VC_1618		MFS transporter	CDS	0.559397	0.017103	0.633702	14.2305	15.1925	14.8538	27.0763	24.8268	13.7595
VC_RS07845	VC_1619		DUF1415 domain-containing protein	CDS	0.183644	0.176706	0.999875	32.6083	28.2944	24.6725	33.1032	33.9387	30.295
VC_RS07850	VC_1620		type I secretion C-terminal target domain-containing protein	CDS	-0.263115	0.201848	0.999875	2064.32	2690.06	2816.27	2041.78	2236.13	2030.61
VC_RS07855	VC_1621		TolC family outer membrane protein	CDS	0.318098	0.180177	0.999875	1085.59	952.391	924.21	1060.11	980.922	1651.5
VC_RS07860	VC_1622		OmpA family protein	CDS	0.290475	0.26445	0.999875	414.962	344.968	374.115	406.594	377.42	602.701
VC_RS07865	VC_1623	nspC	carboxynorspermidine decarboxylase	CDS	-0.225116	0.30535	0.999875	100.671	129.067	134.104	99.2197	94.553	117.137
VC_RS07870	VC_1624		saccharopine dehydrogenase family protein	CDS	-0.265451	0.287768	0.999875	318.195	366.433	403.655	287.494	259.757	357.807
VC_RS07875	VC_1625		diaminobutyrate--2-oxoglutarate transaminase family protein	CDS	-0.26754	0.272661	0.999875	668.51	747.501	779.952	528.662	540.247	755.021
VC_RS07880	VC_1627	nhaA	Na+/H+ antiporter NhaA	CDS	0.149493	0.34914	0.999875	69.689	88.507	83.5003	98.59	103.005	66.7455
VC_RS07885	VC_1628		hydroxyneurosporene synthase	CDS	-0.102188	0.664816	0.999875	70.4208	82.653	81.4863	83.4777	71.1789	63.8488
VC_RS07890	VC_1629		ABC transporter permease	CDS	-0.0187753	0.904766	0.999875	111.73	110.808	111.362	117.84	103.665	108.024
VC_RS07895	VC_1630		ABC transporter ATP-binding protein	CDS	-0.0100755	0.942174	0.999875	91.9699	83.4893	91.8084	92.4731	78.442	94.3851
VC_RS07900	VC_1631		MATE family efflux transporter	CDS	0.0488554	0.585409	0.999875	60.1748	51.0135	57.3173	59.19	56.6526	58.5984
VC_RS07905	VC_1632		DUF2867 domain-containing protein	CDS	0.0798197	0.412801	0.999875	39.5202	39.4448	42.7153	41.8288	41.466	45.2614
VC_RS07910	VC_1633		DUF2913 family protein	CDS	0.0757317	0.536112	0.999875	65.3792	53.2436	47.2469	58.7402	57.9732	58.176
VC_RS07915	VC_1634		Bcr/CflA family multidrug efflux MFS transporter	CDS	0.102901	0.376577	0.999875	56.8408	47.6683	46.9952	55.232	52.5588	54.9775
VC_RS07920	VC_1635	rsuA	16S rRNA pseudouridine(516) synthase RsuA	CDS	-0.0725604	0.620786	0.999875	51.0673	41.2568	44.8972	43.448	40.1454	46.8908
VC_RS07925	VC_1636		DEAD/DEAH box helicase	CDS	0.0446644	0.675345	0.999875	33.7467	28.9913	32.8966	32.5635	31.4296	34.7004
VC_RS07930	VC_1637		PepSY domain-containing protein	CDS	-1.71798	4.64e-07	0.000826104	28.8677	33.7302	29.372	9.71507	10.8287	7.60392
VC_RS07935	VC_1638		response regulator transcription factor	CDS	-0.855383	1.42e-05	0.0063067	22.7689	23.1373	20.8961	10.9744	12.9416	12.9749
VC_RS07940	VC_1639		sensor histidine kinase	CDS	-0.47852	0.00308423	0.292539	35.0478	38.8873	43.0509	29.7749	27.0718	27.0965
VC_RS07945	VC_1640	rplY	50S ribosomal protein L25	CDS	-0.155942	0.328596	0.999875	994.593	1284.54	1274.58	1056.06	1066.23	1067.2
VC_RS07950	VC_1641		EAL domain-containing protein	CDS	0.280715	0.240768	0.999875	28.2171	31.5001	36.0856	44.0776	48.8612	24.1394
VC_RS07955	VC_1642		hypothetical protein	CDS	0.193482	0.34728	0.999875	6.50539	6.55091	5.70656	7.46621	8.71578	5.55207
VC_RS07960	VC_1643		methyl-accepting chemotaxis protein	CDS	-0.0113343	0.974411	0.999875	31.7138	48.2259	48.4218	47.6758	52.6909	27.3982
VC_RS07965	VC_1644		DUF3103 domain-containing protein	CDS	0.0485637	0.770131	0.999875	10.002	12.9624	12.588	11.9639	10.8287	13.6388
VC_RS07970	VC_1645		HAD family phosphatase	CDS	0.0638753	0.733251	0.999875	32.2017	28.9913	27.274	32.0238	33.2784	27.3982
VC_RS07975	VC_1647		SgrR family transcriptional regulator	CDS	0.251921	0.16166	0.999875	12.7668	15.3319	17.7071	19.2502	20.3368	15.2078
VC_RS07980	VC_1649	vesC	GlyGly-anchored extracellular serine protease VesC	CDS	0.101903	0.633681	0.999875	91.3194	124.885	120.593	131.333	148.432	82.074
VC_RS07985	VC_1650		collagenase	CDS	-0.07021	0.7471	0.999875	14.0679	14.7744	19.0498	18.9804	16.6392	10.4403
VC_RS07990	VC_1651		response regulator	CDS	0.0182859	0.951975	0.999875	22.6062	38.1904	40.5333	37.3311	43.0507	22.6307
VC_RS07995	VC_1652		EAL domain-containing protein	CDS	0.147877	0.534391	0.999875	36.9181	56.8675	69.4857	69.085	70.6507	41.5802
VC_RS08000	VC_1653		transporter substrate-binding domain-containing protein	CDS	0.176896	0.45066	0.999875	45.9443	61.7458	73.43	77.7206	80.687	46.8305
VC_RS08005	VC_1655	mgtE	magnesium transporter	CDS	-0.0192401	0.932925	0.999875	27.3226	34.8453	35.4981	29.4151	33.1464	33.6745
VC_RS08010	VC_1656		DMT family transporter	CDS	0.131927	0.257811	0.999875	21.0612	20.489	21.5674	23.9279	21.3933	23.7773
VC_RS08015	VC_1658		serine transporter	CDS	0.177442	0.480825	0.999875	46.2696	28.4337	28.1132	35.7119	33.2784	47.2529
VC_RS08020	VC_1659		HlyD family efflux transporter periplasmic adaptor subunit	CDS	-0.242953	0.302944	0.999875	21.7931	37.0754	35.4142	31.3941	28.9206	19.4322
VC_RS08025	VC_1660a		ABC transporter ATP-binding protein	CDS	-0.289265	0.158698	0.999875	18.5404	29.27	26.6865	21.5891	25.355	14.3026
VC_RS08030	VC_1660		ABC transporter permease	CDS	-0.0534459	0.765025	0.999875	21.2238	24.1129	25.4277	25.8169	23.5062	19.0098
VC_RS08035	VC_1661		hypothetical protein	CDS	0.885134	0.125608	0.999875	13.0108	34.8453	30.5469	53.7028	80.2909	11.3455
VC_RS08040	VC_1662		DUF1289 domain-containing protein	CDS	0.284853	0.475028	0.999875	10.246	19.7921	15.5252	22.0388	26.2794	7.60392
VC_RS08045	VC_1663		META domain-containing protein	CDS	0.0566722	0.708542	0.999875	227.851	281.968	264.516	254.301	313.108	238.075
VC_RS08050	VC_1664		ABC transporter substrate-binding protein	CDS	0.172882	0.338307	0.999875	93.5963	113.456	113.04	129.264	138.396	93.4196
VC_RS08055	VC_1665		ABC transporter permease	CDS	0.10792	0.488573	0.999875	42.6916	45.717	44.8972	51.7238	44.7674	47.0719
VC_RS08060	VC_1666		ATP-binding cassette domain-containing protein	CDS	0.0400412	0.805589	0.999875	11.4657	11.8474	11.2453	11.4242	13.6019	10.6817
VC_RS08065	VC_1667		CDP-alcohol phosphatidyltransferase family protein	CDS	-0.118739	0.349736	0.999875	19.6788	21.8828	20.4765	20.7795	17.9598	18.2856
VC_RS08070	VC_1668		TIGR01621 family pseudouridine synthase	CDS	-0.102452	0.501302	0.999875	18.5404	17.0045	18.7141	18.9804	17.4316	14.363
VC_RS08075	VC_1669		sodium-dependent transporter	CDS	-0.120793	0.655367	0.999875	43.5861	26.6218	21.0639	25.637	25.4871	32.7693
VC_RS08080	VC_1670	cls	cardiolipin synthase	CDS	-0.0515947	0.569928	0.999875	155.154	160.009	169.938	159.039	145.791	163.122
VC_RS08085	VC_1671		cystathionine beta-lyase	CDS	0.025251	0.870831	0.999875	546.29	432.36	443.937	423.055	402.379	622.013
VC_RS08090	VC_1672		DNA-3-methyladenine glycosylase I	CDS	0.201736	0.175528	0.999875	24.9644	17.2833	19.2177	24.1977	20.9971	25.5878
VC_RS08095	VC_1673	vexK	efflux RND transporter permease subunit VexK	CDS	0.0784002	0.559611	0.999875	83.3503	76.799	94.5778	90.2242	90.4593	88.471
VC_RS08100	VC_1674		efflux RND transporter periplasmic adaptor subunit	CDS	0.026341	0.866204	0.999875	24.4765	22.1616	23.2458	20.9594	22.0536	28.0017
VC_RS08105	VC_1675		efflux RND transporter periplasmic adaptor subunit	CDS	0.152165	0.278834	0.999875	36.5115	33.5908	35.4142	36.9713	35.6555	44.4769
VC_RS08110	VC_1676	pspC	envelope stress response membrane protein PspC	CDS	0.30682	0.0879252	0.999875	18.2964	18.5377	21.7353	26.7165	27.4679	18.7081
VC_RS08115	VC_1677	pspB	envelope stress response membrane protein PspB	CDS	0.239707	0.205413	0.999875	12.5229	12.2655	16.7001	19.0703	17.9598	12.4318
VC_RS08120	VC_1678	pspA	phage shock protein PspA	CDS	0.409455	0.0562817	0.944774	38.6257	51.2922	55.9746	71.9635	77.6497	44.5976
VC_RS08125	VC_1679	pspF	phage shock protein operon transcriptional activator	CDS	0.0380864	0.790553	0.999875	27.0787	30.1063	28.6167	31.3941	23.11	33.1314
VC_RS08130	VC_1680		ABC transporter substrate-binding protein	CDS	0.0170017	0.875461	0.999875	109.047	99.9362	99.613	101.199	98.7789	112.188
VC_RS08135	VC_1681		ABC transporter permease subunit	CDS	0.106571	0.371675	0.999875	37.8126	36.5178	40.1137	38.0507	37.2402	47.7357
VC_RS08140	VC_1682	sapC	peptide ABC transporter permease SapC	CDS	0.0926021	0.510715	0.999875	38.3818	43.7657	38.8549	42.6384	45.5598	40.7956
VC_RS08145	VC_1683		ATP-binding cassette domain-containing protein	CDS	-0.0458932	0.745922	0.999875	101.077	107.045	112.788	106.596	100.232	103.981
VC_RS08150	VC_1684		ATP-binding cassette domain-containing protein	CDS	-0.0168662	0.918835	0.999875	46.2696	52.2679	55.6389	54.2425	49.7856	48.3392
VC_RS08155	VC_1685		DUF2927 domain-containing protein	CDS	0.0681537	0.590648	0.999875	48.6278	51.8498	52.2821	54.2425	52.6909	53.1671
VC_RS08160	VC_1686		DUF2750 domain-containing protein	CDS	0.225785	0.115597	0.999875	58.8738	50.3166	45.9881	55.5019	54.2756	71.4527
VC_RS08165	VC_1687		manganese-dependent inorganic pyrophosphatase	CDS	-0.166925	0.5746	0.999875	99.5324	73.872	83.4164	56.2215	67.3492	104.886
VC_RS08170	VC_1688		hypothetical protein	CDS	0.0678723	0.688087	0.999875	365.196	399.327	420.859	455.169	368.044	419.121
VC_RS08175	VC_1689		hypothetical protein	CDS	-0.045202	0.843918	0.999875	22.4436	26.6218	37.5122	34.0927	25.2229	24.6826
VC_RS08180	VC_1690		alpha-galactosidase	CDS	-0.278519	0.44505	0.999875	32.283	67.0423	64.2827	55.7717	54.1435	25.286
VC_RS08185	VC_1692	torA	trimethylamine-N-oxide reductase TorA	CDS	0.0842628	0.629698	0.999875	22.281	22.9979	19.8051	25.8169	23.11	20.0961
VC_RS08190	VC_1693	torC	pentaheme c-type cytochrome TorC	CDS	-0.144612	0.582202	0.999875	7.07461	7.94472	9.48295	9.53516	6.73492	5.97451
VC_RS08195	VC_1694	torE	trimethylamine N-oxide reductase system protein TorE	CDS	-0.690238	0.251848	0.999875	0.731856	0.557524	0.67136	0.629681	0.660287	0.120697
VC_RS08200	CDS		hypothetical protein	CDS	0.768806	0.127515	0.999875	0.894491	0.139381	0.58744	1.07945	1.45263	0.724183
VC_RS08205	VC_1695	focA	formate transporter FocA	CDS	0.28824	0.134576	0.999875	29.1116	26.343	25.2599	30.3146	40.0134	28.6656
VC_RS08210	VC_1696		TIGR02647 family protein	CDS	-0.069713	0.64832	0.999875	84.2448	68.5755	55.8907	60.0895	67.7454	71.0302
VC_RS08215	VC_1697		NAD(P)H-binding protein	CDS	-0.18294	0.196321	0.999875	230.453	233.881	210.555	178.469	176.032	239.644
VC_RS08220	VC_1698		YdcF family protein	CDS	-0.141186	0.412145	0.999875	100.752	80.9804	91.7245	71.2439	68.4057	107.964
VC_RS08225	VC_1699		hypothetical protein	CDS	-0.091124	0.578852	0.999875	47.3267	31.2214	40.1977	41.1991	40.6737	30.2346
VC_RS08230	VC_1700		septation protein A	CDS	0.0125177	0.91382	0.999875	35.4544	32.0577	36.5052	35.6219	32.222	37.054
VC_RS08235	VC_1701	yciA	acyl-CoA thioester hydrolase YciA	CDS	0.105903	0.636486	0.999875	18.703	15.3319	13.679	16.1018	13.9981	20.9409
VC_RS08240	VC_1702		YciI family protein	CDS	0.0908761	0.599272	0.999875	49.7662	41.3962	39.1067	41.1092	38.0325	59.2019
VC_RS08245	VC_1703	gspS2	GspS/AspS pilotin family protein	CDS	-0.0107892	0.937113	0.999875	85.8711	81.2592	80.3953	73.4028	72.2354	99.6958
VC_RS08250	VC_1704	metE	5-methyltetrahydropteroyltriglutamate--homocysteine S-methyltransferase	CDS	0.00584292	0.967855	0.999875	169.384	238.063	260.488	217.24	244.702	208.746
VC_RS08255	VC_1706	metR	HTH-type transcriptional regulator MetR	CDS	0.135302	0.45061	0.999875	20.248	23.2766	15.9448	21.5891	19.0163	24.1998
VC_RS08260	VC_1707		DUF4250 domain-containing protein	CDS	0.0712539	0.702644	0.999875	11.6284	16.3076	15.6091	14.9324	18.0919	12.8542
VC_RS08265	VC_1708		hypothetical protein	CDS	0.178794	0.40354	0.999875	17.7272	13.1018	10.9935	14.2128	13.2057	19.6736
VC_RS08270	VC_1709		insulinase family protein	CDS	-0.143263	0.404416	0.999875	292.905	253.534	272.824	210.223	210.103	321.175
VC_RS08275	VC_1710		EAL domain-containing protein	CDS	-0.150745	0.570575	0.999875	115.796	180.777	213.576	170.284	176.297	113.274
VC_RS08280	VC_1711		YgiQ family radical SAM protein	CDS	0.0841633	0.672085	0.999875	118.723	108.16	108.676	117.301	111.853	126.491
VC_RS08285	VC_1712		LysE family translocator	CDS	0.189092	0.487124	0.999875	7.07461	5.43586	6.7136	6.92649	5.28229	9.47472
VC_RS08290	VC_1713		Lrp/AsnC family transcriptional regulator	CDS	0.158458	0.419654	0.999875	15.7756	11.9868	11.9166	13.1333	12.2813	18.6477
VC_RS08295	VC_1714	mukB	chromosome partition protein MukB	CDS	-0.120602	0.436028	0.999875	397.804	395.842	459.546	381.586	329.087	441.812
VC_RS08300	VC_1715	mukE	chromosome partition protein MukE	CDS	-0.129449	0.35856	0.999875	62.2891	52.6861	67.6395	51.5439	49.2574	66.0213
VC_RS08305	VC_1716	mukF	chromosome partition protein MukF	CDS	-0.109908	0.448148	0.999875	91.1568	72.6176	86.6893	71.4238	67.0851	93.4196
VC_RS08310	VC_1717	cmoM	tRNA uridine 5-oxyacetic acid(34) methyltransferase CmoM	CDS	-0.118051	0.241246	0.999875	78.0647	75.5446	72.6747	64.4073	71.1789	72.901
VC_RS08315	VC_1718	elyC	envelope biogenesis factor ElyC	CDS	0.0103816	0.928883	0.999875	88.7172	80.841	81.2345	80.5991	76.4612	95.3507
VC_RS08320	VC_1719	torR	two-component system response regulator TorR	CDS	-0.185723	0.437113	0.999875	82.3745	94.6398	97.7667	75.8315	71.311	94.0834
VC_RS08325	VC_1720	torD	molecular chaperone TorD	CDS	0.0825522	0.705519	0.999875	6.34275	8.0841	7.97239	7.82603	6.47081	9.05228
VC_RS08330	VC_1721	purR	HTH-type transcriptional repressor PurR	CDS	-0.245987	0.0673961	0.992487	204.676	218.828	235.983	181.528	172.731	201.685
VC_RS08335	VC_1722		TfoX/Sxy family DNA transformation protein	CDS	-0.0329938	0.775339	0.999875	506.526	461.77	418.593	468.752	422.98	463.718
VC_RS08340	VC_1723		TVP38/TMEM64 family protein	CDS	0.904244	0.00368985	0.320117	15.125	13.6593	15.3574	30.6744	37.3722	15.5699
VC_RS08345	VC_1724		DUF2007 domain-containing protein	CDS	0.253264	0.130823	0.999875	8.86359	8.64163	8.30807	11.6041	7.92344	10.9834
VC_RS08350	VC_1725		alpha/beta hydrolase	CDS	0.182677	0.30467	0.999875	54.4826	33.5908	34.3233	44.5274	40.9378	53.5292
VC_RS08355	VC_1726	glgA	glycogen synthase GlgA	CDS	-0.107638	0.483423	0.999875	509.535	537.593	621.847	518.047	511.722	519.239
VC_RS08360	VC_1727	glgC	glucose-1-phosphate adenylyltransferase	CDS	-0.0795522	0.674194	0.999875	561.252	610.907	700.815	605.303	647.741	519.661
VC_RS08365	VC_1730	topA	type I DNA topoisomerase	CDS	0.0638098	0.60285	0.999875	1163.73	1131.77	1272.31	1230.58	1103.74	1394.72
VC_RS08370	VC_1731		YciN family protein	CDS	-0.375438	0.205954	0.999875	99.5324	95.0579	83.0807	61.6188	82.932	69.7026
VC_RS08375	VC_1732	aroA	3-phosphoshikimate 1-carboxyvinyltransferase	CDS	-0.0721153	0.594935	0.999875	337.467	308.59	322.085	288.844	266.756	365.109
VC_RS08380	VC_1735	aat	leucyl/phenylalanyl-tRNA--protein transferase	CDS	0.242807	0.380429	0.999875	10.5713	7.80534	6.62968	7.82603	8.9799	12.6128
VC_RS08385	VC_1736		arginyltransferase	CDS	0.333768	0.144287	0.999875	10.6526	14.9138	12.2523	16.1918	20.3368	11.3455
VC_RS08390	VC_1737	infA	translation initiation factor IF-1	CDS	0.108239	0.691197	0.999875	144.094	131.018	80.8149	117.57	113.305	152.259
VC_RS08395	VC_1738		trans-2-enoyl-CoA reductase family protein	CDS	0.0815988	0.693773	0.999875	883.594	697.184	715.166	724.583	692.905	1011.86
VC_RS08400	VC_1740		acyl-CoA dehydrogenase	CDS	0.0096578	0.940973	0.999875	20.7359	23.416	24.5046	25.3671	19.2804	24.1998
VC_RS08405	VC_1741		TetR/AcrR family transcriptional regulator	CDS	0.132019	0.520584	0.999875	6.50539	4.18143	4.6156	5.48722	4.75406	6.51764
VC_RS08410	CDS		hypothetical protein	CDS	0.235612	0.421852	0.999875	9.18886	15.1925	14.686	18.5306	12.0172	14.9664
VC_RS08415	VC_1743		1-aminocyclopropane-1-carboxylate deaminase/D-cysteine desulfhydrase	CDS	-0.0640739	0.766674	0.999875	29.0303	36.0997	47.8344	39.5799	30.5052	37.7782
VC_RS08420	VC_1744		YnjH family protein	CDS	-0.0705275	0.693979	0.999875	15.125	17.7014	16.1965	15.4722	17.5636	13.7595
VC_RS08425	VC_1745		NAD-dependent succinate-semialdehyde dehydrogenase	CDS	0.0437419	0.731958	0.999875	88.392	105.233	108.341	109.295	101.948	99.9372
VC_RS08430	VC_1746		TetR/AcrR family transcriptional regulator	CDS	0.060449	0.61572	0.999875	17.8085	18.2589	20.5604	20.6895	19.5445	18.8891
VC_RS08435	VC_1748		hypothetical protein	CDS	-0.0646493	0.651561	0.999875	7.39988	6.96905	6.7136	6.65662	6.60287	6.87973
VC_RS08440	VC_1749		BamA/TamA family outer membrane protein	CDS	0.0961248	0.584203	0.999875	9.43281	10.3142	10.3222	12.3238	11.489	8.50915
VC_RS08445	VC_1750		DUF4056 domain-containing protein	CDS	-0.092178	0.521911	0.999875	36.9181	40.5599	40.3655	39.49	41.3339	29.9932
VC_RS08450	VC_1751		mechanosensitive ion channel	CDS	-0.0449679	0.647236	0.999875	160.358	167.257	170.441	156.97	173.919	152.018
VC_RS08455	VC_1753		paraquat-inducible protein A	CDS	-0.0348477	0.808183	0.999875	99.0445	113.456	104.984	102.458	123.209	84.5483
VC_RS08460	VC_1754	pqiB	intermembrane transport protein PqiB	CDS	-0.0920301	0.396113	0.999875	210.368	236.808	246.641	208.064	238.231	204.763
VC_RS08465	VC_1755		membrane integrity-associated transporter subunit PqiC	CDS	-0.0246847	0.85714	0.999875	63.9154	83.6287	82.5772	75.1119	83.5923	67.5904
VC_RS08470	VC_1756	vexC	multidrug efflux RND transporter periplasmic adaptor subunit VexC	CDS	-0.109202	0.462076	0.999875	110.917	126.558	132.677	112.713	124.926	105.67
VC_RS08475	VC_1757	vexD	efflux RND transporter permease subunit VexD	CDS	0.00915489	0.946377	0.999875	217.605	234.997	272.992	263.746	242.061	224.497
VC_RS08485	VC_1758		tyrosine-type recombinase/integrase	CDS	-0.170481	0.162711	0.999875	83.5129	98.6818	80.6471	71.7836	86.2334	75.496
VC_RS08490	VC_1759		tyrosine-type recombinase/integrase	CDS	-0.0715324	0.672033	0.999875	37.0807	45.8564	42.7992	40.3895	45.8239	33.6141
VC_RS08495	VC_1760		DEAD/DEAH box helicase family protein	CDS	-0.0937872	0.648239	0.999875	379.02	409.92	447.461	393.281	460.616	305.062
VC_RS08500	VC_1761		hypothetical protein	CDS	-0.041841	0.828421	0.999875	75.7065	68.018	77.1224	76.2813	84.2526	54.6154
VC_RS08505	VC_1762		transcriptional regulator	CDS	-0.128037	0.562642	0.999875	177.109	174.505	175.812	163.717	201.519	117.981
VC_RS08510	VC_1763		flagellar motor protein MotB	CDS	-0.0935849	0.711686	0.999875	67.3308	69.5512	70.6606	72.2334	79.4985	43.3906
VC_RS08515	VC_1764	zorA	anti-phage defense ZorAB system ZorA	CDS	-0.0116754	0.955334	0.999875	172.881	171.857	183.617	178.29	214.065	132.284
VC_RS08520	VC_1765		type I restriction endonuclease subunit R	CDS	-0.36702	0.0800937	0.999875	527.018	747.64	840.542	514.449	618.821	506.928
VC_RS08525	VC_1766		DUF262 domain-containing protein	CDS	-0.132609	0.537104	0.999875	154.91	208.793	231.199	181.078	216.706	145.199
VC_RS08530	VC_1767		DUF262 domain-containing protein	CDS	-0.0567378	0.711843	0.999875	114.414	123.074	139.895	132.503	135.491	95.23
VC_RS08535	VC_1768		restriction endonuclease subunit S	CDS	0.00770745	0.976816	0.999875	204.025	291.446	292.797	268.244	359.988	164.812
VC_RS08540	VC_1769		SAM-dependent DNA methyltransferase	CDS	0.00820896	0.95562	0.999875	230.535	252.837	275.341	244.046	302.807	216.531
VC_RS08545	VC_1770		hypothetical protein	CDS	-0.00546757	0.979417	0.999875	153.608	206.145	219.283	190.343	230.176	156.604
VC_RS08550	VC_1771		hypothetical protein	CDS	0.0501244	0.819138	0.999875	160.033	218.968	224.402	231.183	246.683	147.19
VC_RS08555	VC_1772		YafY family transcriptional regulator	CDS	0.0340779	0.818249	0.999875	21.6304	22.8585	23.8333	25.9069	24.0344	20.1564
VC_RS08560	VC_1773		YjhT family mutarotase	CDS	-0.046985	0.810887	0.999875	38.6257	43.4869	39.0228	38.9502	49.9177	28.8466
VC_RS08565	VC_1774		N-acetylneuraminate epimerase	CDS	-0.159281	0.271188	0.999875	36.0236	43.4869	38.771	32.0238	40.1454	33.7952
VC_RS08570	VC_1775		MurR/RpiR family transcriptional regulator	CDS	0.00376208	0.96999	0.999875	124.334	128.649	122.187	128.275	124.662	123.171
VC_RS08575	VC_1776		N-acetylneuraminate lyase	CDS	-0.244286	0.202803	0.999875	22.281	32.6152	20.6443	19.0703	24.4306	20.0961
VC_RS08580	VC_1777		TRAP transporter large permease	CDS	-0.170436	0.192117	0.999875	18.3777	24.6705	20.8961	18.5306	20.4689	17.7425
VC_RS08585	VC_1778		TRAP transporter small permease	CDS	0.0549548	0.826495	0.999875	13.8239	17.7014	17.4553	18.8904	22.1856	10.3196
VC_RS08590	VC_1779		DctP family TRAP transporter solute-binding subunit	CDS	-0.0286719	0.822345	0.999875	26.5908	26.4824	27.4418	25.4571	28.5244	25.105
VC_RS08595	VC_1781		N-acetylmannosamine-6-phosphate 2-epimerase	CDS	-0.218221	0.370601	0.999875	3.25269	4.59958	3.18896	2.42877	3.69761	3.25882
VC_RS08600	VC_1782		N-acetylmannosamine kinase	CDS	-0.0463038	0.756947	0.999875	9.3515	11.8474	12.9237	10.6146	10.4325	11.8283
VC_RS08605	VC_1783	nagA	N-acetylglucosamine-6-phosphate deacetylase	CDS	0.0011998	0.99345	0.999875	24.0699	31.082	30.9665	29.595	32.6182	24.1394
VC_RS08610	VC_1784		sialidase	CDS	-0.0420653	0.836318	0.999875	26.5908	41.8143	37.1765	35.442	40.6737	26.5534
VC_RS08615	VC_1785		AlpA family transcriptional regulator	CDS	0.0781417	0.858491	0.999875	0.325269	0.836287	0.839199	0.809589	0.528229	0.663834
VC_RS08620	VC_1786	radC	DNA repair protein RadC	CDS	0.736883	0.0469051	0.924615	1.38239	2.78762	1.34272	3.50822	3.82966	1.75011
VC_RS08625	VC_1787		hypothetical protein	CDS	-0.28888	0.497516	0.999875	1.62635	2.2301	2.60152	2.15891	3.03732	0.603486
VC_RS08635	VC_1789		IS3-like element ISVch4 family transposase	CDS	0.354651	0.263596	0.999875	2.68347	1.39381	2.60152	2.87854	3.96172	2.29324
VC_RS08640	VC_1791		tape measure protein	CDS	-0.0218488	0.869478	0.999875	23.582	21.1859	27.7775	22.1288	27.4679	22.2686
VC_RS08645	VC_1792		hypothetical protein	CDS	-0.114353	0.42525	0.999875	6.99329	6.69029	7.88847	7.19635	6.47081	6.3366
VC_RS08650	VC_1793		hypothetical protein	CDS	-0.130112	0.485153	0.999875	8.53832	8.0841	8.14023	8.00594	9.77224	5.31067
VC_RS08655	VC_1794		hypothetical protein	CDS	-0.234235	0.29325	0.999875	7.80647	7.3872	9.56687	7.19635	8.0555	6.0952
VC_RS08660	VC_1795		transcriptional regulator	CDS	0.331047	0.312672	0.999875	4.30982	2.50886	4.196	4.04795	7.52727	3.19847
VC_RS08665	VC_1796		middle operon regulator	CDS	0.179907	0.384878	0.999875	4.63509	5.57524	5.20304	5.75708	7.65932	4.3451
VC_RS08670	CDS		hypothetical protein	CDS	0.209217	0.427404	0.999875	30.494	57.5644	49.3449	51.4539	70.6507	36.9333
VC_RS08675	VC_1797		hypothetical protein	CDS	0.156787	0.412283	0.999875	6.42407	6.69029	9.06335	8.18585	10.4325	6.57799
VC_RS08680	VC_1798		AAA family ATPase	CDS	-0.0625106	0.728805	0.999875	14.3119	17.7014	16.7001	15.2023	18.7521	12.9146
VC_RS08685	VC_1799		DDE-type integrase/transposase/recombinase	CDS	-0.166068	0.214628	0.999875	14.7998	19.9315	20.2247	16.3717	16.111	16.3545
VC_RS08690	VC_1800		hypothetical protein	CDS	-0.102185	0.592538	0.999875	6.42407	7.24782	9.48295	5.75708	9.24401	6.87973
VC_RS08695	CDS		helix-turn-helix domain-containing protein	CDS	-0.0973816	0.779301	0.999875	2.3582	2.78762	2.68544	2.87854	3.03732	1.62941
VC_RS08700	VC_1801		hypothetical protein	CDS	-0.966196	0.0589831	0.951471	1.62635	1.81195	1.34272	0.629681	1.71675	0.42244
VC_RS08705	VC_1802		hypothetical protein	CDS	0.448076	0.383169	0.999875	1.38239	1.67257	1.00704	1.88904	3.30143	0.784531
VC_RS08710	CDS		hypothetical protein	CDS	0.201913	0.430054	0.999875	35.5357	31.9183	27.8614	35.1722	43.4469	31.3812
VC_RS08715	VC_1804		DUF2787 family protein	CDS	0.0484088	0.782313	0.999875	5.20431	5.85401	6.37792	7.01644	5.81052	5.25032
VC_RS08720	VC_1805		DUF2787 domain-containing protein	CDS	0.187046	0.295614	0.999875	11.4657	13.52	15.5252	16.5516	15.7148	13.9405
VC_RS08725	VC_1806		GTPase family protein	CDS	0.927255	1.16e-05	0.00587355	43.5861	51.4316	47.9183	109.474	91.7798	70.5475
VC_RS08730	VC_1807		inovirus Gp2 family protein	CDS	-0.0341377	0.908047	0.999875	2.43952	2.927	2.60152	2.69863	2.64115	2.41394
VC_RS08735	VC_1808		hypothetical protein	CDS	0.085583	0.808921	0.999875	22.9315	24.9492	23.7493	25.0073	40.9378	11.1645
VC_RS08740	VC_1809		AlpA family transcriptional regulator	CDS	0.193025	0.464734	0.999875	2.19557	3.48453	4.02816	4.22786	4.48995	2.59499
VC_RS08745	VC_1810		DUF2986 domain-containing protein	CDS	0.0437072	0.718382	0.999875	25.9402	30.1063	22.9101	28.1557	28.2603	24.8636
VC_RS08750	VC_1811		NYN domain-containing protein	CDS	-0.00143288	0.991805	0.999875	20.7359	22.8585	17.1197	18.8005	22.1856	19.6133
VC_RS08755	VC_1812		thiol-disulfide oxidoreductase DCC family protein	CDS	0.469114	0.0123833	0.539838	4.30982	4.04205	4.53168	5.39726	6.47081	6.0952
VC_RS08760	VC_1814		DASH family cryptochrome	CDS	0.240709	0.1948	0.999875	15.4503	10.0354	12.0006	13.6731	11.621	18.8891
VC_RS08765	VC_1815		SDR family oxidoreductase	CDS	0.133816	0.483127	0.999875	12.035	9.75668	9.65079	10.6146	10.1684	13.5784
VC_RS08770	VC_1816		DNA-binding protein VF530	CDS	0.191562	0.241269	0.999875	6.58671	6.55091	5.8744	7.19635	8.0555	6.57799
VC_RS08775	VC_1817		sigma-54-dependent Fis family transcriptional regulator	CDS	0.148405	0.405414	0.999875	14.9624	16.0288	14.0146	17.9909	15.9789	15.8113
VC_RS08780	VC_1819		aldehyde dehydrogenase	CDS	0.139077	0.355476	0.999875	6.91197	6.96905	6.294	7.73608	6.60287	7.72461
VC_RS08790	VC_1821		PTS fructose transporter subunit IIC	CDS	-0.00448435	0.984793	0.999875	15.369	17.4226	18.0428	20.2397	16.5072	14.0009
VC_RS08795	VC_1822		PTS transporter subunit EIIA	CDS	-0.000305774	0.998991	0.999875	50.9047	62.164	64.1148	64.5872	66.2928	46.5287
VC_RS08800	VC_1823		PTS fructose transporter subunit IIB	CDS	0.0295353	0.856093	0.999875	13.8239	10.7323	12.3362	11.784	14.3942	11.8283
VC_RS08805	VC_1824		PTS transporter subunit EIIA	CDS	-0.231075	0.147981	0.999875	20.7359	25.9249	23.3297	20.5096	20.3368	18.7081
VC_RS08810	VC_1825		helix-turn-helix transcriptional regulator	CDS	-0.445277	0.189149	0.999875	16.5074	44.7413	35.4142	24.5575	32.0899	14.6043
VC_RS08815	VC_1826		PTS transporter subunit EIIA	CDS	0.206747	0.372011	0.999875	6.91197	5.57524	5.28696	8.2758	6.60287	5.79346
VC_RS08820	VC_1827	manA	mannose-6-phosphate isomerase, class I	CDS	0.235902	0.155642	0.999875	29.1929	31.6395	32.7288	41.0192	36.7119	32.5279
VC_RS08825	VC_1828		L-alanine exporter AlaE	CDS	-0.128934	0.310786	0.999875	79.5284	73.0357	75.1923	74.3023	69.8583	64.2712
VC_RS08830	VC_1831		hybrid sensor histidine kinase/response regulator	CDS	-0.00280544	0.987538	0.999875	38.7071	43.6263	46.5756	42.6384	54.1435	32.4072
VC_RS08835	VC_1832		YecA family protein	CDS	0.0686793	0.540853	0.999875	89.4491	97.1486	89.2069	93.3727	95.4774	100.239
VC_RS08840	VC_1833	nadA	quinolinate synthase NadA	CDS	0.112676	0.326964	0.999875	96.7676	93.246	100.284	107.585	106.438	99.9975
VC_RS08845	VC_1834	ybgF	tol-pal system protein YbgF	CDS	-0.00555745	0.968099	0.999875	403.659	402.254	397.445	403.715	396.04	398.964
VC_RS08850	VC_1835	pal	peptidoglycan-associated lipoprotein Pal	CDS	0.0443554	0.73703	0.999875	1644.64	1439.25	1378.8	1473.36	1427.41	1701.17
VC_RS08855	VC_1836	tolB	Tol-Pal system protein TolB	CDS	0.0265246	0.856926	0.999875	948.648	1002.57	950.561	950.908	1095.02	909.815
VC_RS08860	VC_1837	tolA	cell envelope integrity protein TolA	CDS	0.0906362	0.503929	0.999875	138.077	156.525	143.167	151.213	179.334	135.784
VC_RS08865	VC_1838		ExbD/TolR family protein	CDS	0.0106449	0.935713	0.999875	62.2078	58.5401	65.7932	60.0895	63.9157	64.0298
VC_RS08870	VC_1839	tolQ	protein TolQ	CDS	0.0603455	0.617564	0.999875	112.625	93.8035	100.872	106.866	98.6468	114.904
VC_RS08875	VC_1840	ybgC	tol-pal system-associated acyl-CoA thioesterase	CDS	0.0677179	0.64666	0.999875	41.2279	42.9294	37.2605	43.358	44.7674	39.1662
VC_RS08880	VC_1841	ybgE	cyd operon protein YbgE	CDS	0.200673	0.269494	0.999875	198.902	172.136	182.106	201.498	199.407	234.756
VC_RS08885	VC_1842	cydX	cytochrome bd-I oxidase subunit CydX	CDS	0.203547	0.259197	0.999875	9.92072	11.9868	12.0006	12.1438	16.111	11.0438
VC_RS08890	VC_1843	cydB	cytochrome d ubiquinol oxidase subunit II	CDS	-0.0024488	0.985626	0.999875	656.312	737.884	716.173	658.466	715.487	732.752
VC_RS08895	VC_1844	cydA	cytochrome ubiquinol oxidase subunit I	CDS	0.049289	0.753413	0.999875	986.217	939.429	935.372	887.94	1010.37	1062.13
VC_RS08900	VC_1845	ruvB	Holliday junction branch migration DNA helicase RuvB	CDS	0.00237816	0.982611	0.999875	119.293	120.425	125.796	118.92	114.098	132.948
VC_RS08905	VC_1846	ruvA	Holliday junction branch migration protein RuvA	CDS	-0.116949	0.369052	0.999875	83.3503	83.4893	92.3119	71.6037	73.2918	93.842
VC_RS08910	VC_1847	ruvC	crossover junction endodeoxyribonuclease RuvC	CDS	0.111796	0.371211	0.999875	33.5027	30.3851	32.3931	32.5635	33.8067	37.6575
VC_RS08915	VC_1848	cysS	cysteine--tRNA ligase	CDS	0.0923463	0.446828	0.999875	347.062	294.373	298.168	312.142	323.672	365.893
VC_RS08920	VC_1849		peptidyl-prolyl cis-trans isomerase	CDS	0.0208261	0.842784	0.999875	415.613	390.685	394.676	384.465	413.736	420.267
VC_RS08925	VC_1850	lpxH	UDP-2,3-diacylglucosamine diphosphatase	CDS	0.0301486	0.786262	0.999875	44.8059	45.0201	42.1278	40.3895	45.2957	48.9427
VC_RS08930	VC_1851		EAL domain-containing protein	CDS	0.0660976	0.777766	0.999875	50.986	70.6662	59.2475	65.9366	79.8947	43.8734
VC_RS08935	VC_1852		YchJ family protein	CDS	-0.136839	0.292817	0.999875	66.8429	80.0047	70.241	66.2964	73.5559	57.6932
VC_RS08940	VC_1853		DUF2057 family protein	CDS	-0.0054755	0.980539	0.999875	131.815	151.089	123.53	117.031	186.861	101.567
VC_RS08945	VC_1854	ompT	porin OmpT	CDS	-0.201286	0.250771	0.999875	1715.47	1134.14	1191.5	983.381	1102.94	1428.51
VC_RS08950	VC_1855	dinG	ATP-dependent DNA helicase DinG	CDS	-0.207237	0.0869273	0.999875	162.147	138.684	167.085	128.455	129.812	147.069
VC_RS08955	VC_1856		TSUP family transporter	CDS	-0.027954	0.797696	0.999875	61.3133	51.571	51.6947	55.142	47.8048	58.357
VC_RS08960	VC_1857		prepilin peptidase	CDS	-0.0703285	0.519762	0.999875	44.6432	41.2568	43.0509	39.3101	38.8249	44.5976
VC_RS08965	VC_1858	rsmS	pleiotropic regulatory protein RsmS	CDS	-0.101657	0.468028	0.999875	12.8481	14.9138	12.8398	11.6941	12.1493	13.7595
VC_RS08970	VC_1859		methyl-accepting chemotaxis protein	CDS	0.309326	0.059469	0.951471	125.391	90.7371	101.291	128.635	111.192	153.466
VC_RS08975	VC_1860	xthA	exodeoxyribonuclease III	CDS	0.139783	0.333553	0.999875	178.004	154.992	131.754	160.659	156.224	194.926
VC_RS08980	VC_1861		ABC transporter permease	CDS	-0.0438075	0.795924	0.999875	13.0108	14.3563	11.2453	12.7735	10.8287	13.5181
VC_RS08985	VC_1862		ABC transporter permease	CDS	0.146041	0.474585	0.999875	20.3293	14.0775	14.3503	17.1813	15.0545	21.6048
VC_RS08990	VC_1863		ABC transporter substrate-binding protein	CDS	0.316624	0.11383	0.999875	47.3267	32.197	37.0926	46.4165	44.1071	54.8568
VC_RS08995	VC_1864		ABC transporter ATP-binding protein	CDS	0.390729	0.182844	0.999875	69.1197	35.9603	37.3444	65.037	50.4459	71.4527
VC_RS09000	VC_1865		DUF3360 domain-containing protein	CDS	-0.277004	0.37298	0.999875	2007.4	1660.59	1933.85	1107.34	1050.12	2465.12
VC_RS09005	VC_1866	pflB	formate C-acetyltransferase	CDS	-0.0315846	0.901848	0.999875	15462.9	16179.2	17047.5	14908.7	18390	14336.8
VC_RS09010	VC_1867		lipid A deacylase LpxR family protein	CDS	-0.00929567	0.942565	0.999875	212.564	180.917	188.904	178.38	170.75	229.324
VC_RS09015	VC_1868		methyl-accepting chemotaxis protein	CDS	0.197799	0.178948	0.999875	28.3798	26.2036	27.6936	30.1347	32.354	31.9847
VC_RS09020	VC_1869	pflA	pyruvate formate lyase 1-activating protein	CDS	0.0768936	0.652283	0.999875	102.053	80.1441	81.0667	81.6786	86.4975	109.412
VC_RS09025	VC_1870		membrane protein	CDS	0.0862128	0.672972	0.999875	7.31856	9.19915	6.88144	7.91599	10.4325	6.63834
VC_RS09030	VC_1871		YfbU family protein	CDS	-0.351842	0.21522	0.999875	1212.04	1283.98	1284.56	815.257	836.187	1310.53
VC_RS09035	VC_1872		PrkA family serine protein kinase	CDS	0.438904	0.336053	0.999875	237.284	340.229	385.864	486.024	569.695	250.748
VC_RS09040	VC_1873		YeaH/YhbH family protein	CDS	0.505227	0.342308	0.999875	74.3241	100.912	112.704	157.51	183.56	68.4353
VC_RS09045	VC_1874		SpoVR family protein	CDS	0.587988	0.265034	0.999875	66.9242	81.6773	108.844	148.425	176.693	63.0039
VC_RS09050	VC_1875	kdsB	3-deoxy-manno-octulosonate cytidylyltransferase	CDS	0.0801086	0.699355	0.999875	109.616	90.4583	85.6823	100.479	81.2153	120.033
VC_RS09055	VC_1876		Trm112 family protein	CDS	0.0106146	0.958688	0.999875	31.1445	28.5731	22.7423	23.8379	32.7502	26.6741
VC_RS09060	VC_1877	lpxK	tetraacyldisaccharide 4'-kinase	CDS	0.0598143	0.684361	0.999875	63.6715	59.7945	54.2123	58.3804	61.0105	65.7196
VC_RS09065	VC_1878	msbA	lipid A ABC transporter ATP-binding protein/permease MsbA	CDS	-0.0146561	0.93115	0.999875	122.22	98.2637	113.292	102.098	100.364	127.879
VC_RS09070	VC_1879		DNA internalization-related competence protein ComEC/Rec2	CDS	-0.10513	0.461465	0.999875	24.8831	32.6152	23.9172	24.5575	26.9397	24.0187
VC_RS09075	VC_1880		DUF2062 domain-containing protein	CDS	-0.20019	0.244716	0.999875	53.9947	63.9759	53.0374	45.427	44.3713	58.5381
VC_RS09080	VC_1882	lolE	lipoprotein-releasing ABC transporter permease subunit LolE	CDS	0.1112	0.341773	0.999875	61.3133	61.3277	56.562	63.7777	59.2937	70.2457
VC_RS09085	VC_1883	lolD	lipoprotein-releasing ABC transporter ATP-binding protein LolD	CDS	-0.143775	0.25681	0.999875	32.5269	37.9117	30.7986	28.5155	28.5244	34.2176
VC_RS09090	VC_1884	lolC	lipoprotein-releasing ABC transporter permease subunit LolC	CDS	0.00568219	0.970155	0.999875	56.5969	43.3475	48.7575	49.385	42.6545	57.1501
VC_RS09095	VC_1885		PilZ domain-containing protein	CDS	-0.0405437	0.785419	0.999875	44.6432	42.5112	38.6871	39.3101	33.6746	48.9427
VC_RS09100	VC_1886	mfd	transcription-repair coupling factor	CDS	-0.129606	0.224607	0.999875	255.906	247.82	261.578	213.102	226.742	259.619
VC_RS09105	VC_1887		hypothetical protein	CDS	0.0889408	0.39626	0.999875	216.548	190.813	193.771	208.514	199.407	231.376
VC_RS09110	VC_1888		hemolysin	CDS	0.568496	0.110528	0.999875	874.487	681.574	735.642	794.117	792.08	1811.84
VC_RS09115	VC_1889		GNAT family N-acetyltransferase	CDS	0.00512581	0.968098	0.999875	20.248	22.4404	16.4483	19.79	19.0163	20.2771
VC_RS09120	VC_1890		NAD(P)/FAD-dependent oxidoreductase	CDS	0.206781	0.295494	0.999875	192.885	203.636	161.462	198.529	195.973	249.058
VC_RS09125	VC_1892		alpha/beta hydrolase	CDS	0.287723	0.14788	0.999875	133.686	138.963	120.257	165.426	185.805	128.663
VC_RS09130	VC_1893		phosphotransferase	CDS	0.0909187	0.369603	0.999875	145.721	137.848	151.895	148.425	143.15	172.114
VC_RS09135	VC_1894	lpoB	penicillin-binding protein activator LpoB	CDS	0.0173708	0.86524	0.999875	225.9	234.718	255.284	236.49	257.38	230.833
VC_RS09140	VC_1895		YcfL family protein	CDS	0.0207704	0.865198	0.999875	75.5438	74.5689	76.1154	71.5137	93.1004	65.3575
VC_RS09145	VC_1896		hypothetical protein	CDS	-0.0296281	0.755093	0.999875	201.748	190.534	186.554	180.179	181.183	205.608
VC_RS09150	VC_1897	hinT	purine nucleoside phosphoramidase	CDS	0.0225555	0.839455	0.999875	74.4054	68.4361	62.5204	63.7777	74.6124	70.3061
VC_RS09155	VC_1898		methyl-accepting chemotaxis protein	CDS	-0.321232	0.108549	0.999875	191.502	242.802	229.773	176.401	176.825	178.149
VC_RS09160	VC_1899		DUF1887 family protein	CDS	0.207379	0.444986	0.999875	218.174	149.138	151.14	166.685	144.207	287.319
VC_RS09165	VC_1900	fadR	fatty acid metabolism transcriptional regulator FadR	CDS	0.163122	0.203619	0.999875	172.149	142.447	129.488	157.06	157.016	183.098
VC_RS09170	VC_1901	nhaB	Na(+)/H(+) antiporter NhaB	CDS	0.0826551	0.554878	0.999875	720.634	598.084	594.657	624.014	681.02	721.226
VC_RS09175	VC_1902	dsbB	disulfide bond formation protein DsbB	CDS	0.146697	0.400262	0.999875	52.8563	41.6749	39.4424	51.0941	39.7493	57.2104
VC_RS09180	VC_1903		DNA translocase FtsK	CDS	0.0399009	0.746544	0.999875	360.073	313.468	332.994	338.318	299.374	396.912
VC_RS09185	VC_1904	lrp	leucine-responsive transcriptional regulator Lrp	CDS	0.112519	0.723594	0.999875	481.48	237.087	194.107	307.914	257.248	421.474
VC_RS09190	VC_1905	ald	alanine dehydrogenase	CDS	-0.213921	0.0878354	0.999875	1128.85	1370.53	1340.54	1033.31	1126.18	1151.15
VC_RS09195	VC_1906		methyltransferase	CDS	0.000111722	0.999026	0.999875	64.8099	68.2967	67.5556	65.8466	65.6325	69.0991
VC_RS09200	VC_1907	cysB	HTH-type transcriptional regulator CysB	CDS	-0.0191524	0.885873	0.999875	296.32	320.158	343.904	308.993	270.85	367.583
VC_RS09205	VC_1909		hypothetical protein	CDS	0.019672	0.856084	0.999875	134.255	119.868	116.565	123.687	124.794	127.335
VC_RS09210	VC_1910		tRNA isopentenyl-2-thiomethyl-A-37 hydroxylase MiaE	CDS	-0.00588851	0.960726	0.999875	81.48	76.2415	73.7656	71.5137	78.9703	80.0825
VC_RS09215	VC_1911	pyrF	orotidine-5'-phosphate decarboxylase	CDS	0.08304	0.495137	0.999875	132.059	120.983	129.488	131.603	127.435	146.104
VC_RS09220	VC_1912	lapB	lipopolysaccharide assembly protein LapB	CDS	-0.0399043	0.74737	0.999875	164.261	187.049	175.561	178.38	177.221	156.906
VC_RS09225	VC_1913		LapA family protein	CDS	0.111815	0.572088	0.999875	34.6412	31.3607	26.6865	36.2516	34.467	29.5708
VC_RS09230	VC_1914	ihfB	integration host factor subunit beta	CDS	0.162301	0.419682	0.999875	157.268	174.366	136.957	176.221	223.837	124.74
VC_RS09235	VC_1915	rpsA	30S ribosomal protein S1	CDS	-0.221611	0.17439	0.999875	9233.1	11451	11629.2	9349.05	9846.72	8516.39
VC_RS09240	VC_1916	cmk	(d)CMP kinase	CDS	0.11768	0.498841	0.999875	102.948	85.9981	87.6124	88.9649	107.759	103.558
VC_RS09245	VC_1917		ComEA family DNA-binding protein	CDS	0.112156	0.657601	0.999875	3.41533	3.20577	2.9372	3.1484	3.30143	3.80196
VC_RS09250	VC_1918	ppiD	peptidylprolyl isomerase	CDS	-0.0576126	0.765229	0.999875	708.681	609.374	635.526	551.061	548.17	777.651
VC_RS09255	VC_1919		HU family DNA-binding protein	CDS	-0.0549991	0.714548	0.999875	769.018	670.423	697.878	636.967	655.136	765.22
VC_RS09260	VC_1920	lon	endopeptidase La	CDS	0.0415339	0.799739	0.999875	747.388	625.96	659.779	629.951	625.688	836.733
VC_RS09265	VC_1921	clpX	ATP-dependent protease ATP-binding subunit ClpX	CDS	0.00775465	0.948196	0.999875	1239.2	1251.08	1317.96	1326.47	1216.12	1286.15
VC_RS09270	VC_1922	clpP	ATP-dependent Clp endopeptidase proteolytic subunit ClpP	CDS	-0.0134269	0.893302	0.999875	626.875	647.286	634.099	623.294	631.366	635.893
VC_RS09275	VC_1923	tig	trigger factor	CDS	0.0679544	0.778867	0.999875	1906.73	1546.29	1375.53	1441.52	1468.35	2151.31
VC_RS09285	VC_1925		sensor histidine kinase	CDS	-0.00685983	0.967269	0.999875	44.318	35.9603	38.6871	37.7808	29.3167	50.8738
VC_RS09290	VC_1926		sigma-54-dependent Fis family transcriptional regulator	CDS	-0.128664	0.294594	0.999875	29.7622	29.8276	30.2112	27.0763	23.9024	30.8985
VC_RS09295	VC_1927		TRAP transporter large permease	CDS	0.114169	0.542923	0.999875	7.4812	6.69029	5.4548	7.64612	6.60287	6.94008
VC_RS09300	VC_1928		TRAP transporter small permease	CDS	0.0273277	0.909519	0.999875	2.52084	2.50886	2.098	2.06895	2.11292	2.89673
VC_RS09305	VC_1929		DctP family TRAP transporter solute-binding subunit	CDS	0.413714	0.0634637	0.979089	5.52958	4.59958	4.78344	7.64612	5.94258	6.3366
VC_RS09310	VC_1931		YdiU family protein	CDS	0.506088	0.181792	0.999875	61.5572	30.5245	32.5609	58.9201	34.3349	83.5224
VC_RS09315	VC_1933		oxidoreductase	CDS	0.397034	0.117978	0.999875	7.88778	8.36287	9.14727	12.5936	14.1301	7.24183
VC_RS09320	VC_1934		bifunctional diguanylate cyclase/phosphodiesterase	CDS	-0.00602871	0.974185	0.999875	28.1358	37.9117	31.5539	33.0133	38.2966	26.0102
VC_RS09325	VC_1935		CDP-alcohol phosphatidyltransferase family protein	CDS	0.358828	0.166731	0.999875	31.3885	21.1859	16.784	21.3192	24.1665	43.0285
VC_RS09330	VC_1936		phosphatidate cytidylyltransferase	CDS	0.357063	0.190371	0.999875	38.1378	29.1306	25.9313	32.8333	28.2603	57.6329
VC_RS09335	VC_1937		1-acyl-sn-glycerol-3-phosphate acyltransferase	CDS	0.193733	0.368738	0.999875	20.492	17.8408	17.6232	20.4196	16.2431	26.9155
VC_RS09340	VC_1938		acyl-CoA thioesterase	CDS	0.206607	0.195755	0.999875	15.6129	16.0288	16.9518	19.5201	18.7521	17.8632
VC_RS09345	VC_1939		LysE family translocator	CDS	0.0849957	0.5673	0.999875	82.5371	63.8365	64.2827	77.9905	67.7454	77.7289
VC_RS09350	VC_1940		HAD-IB family hydrolase	CDS	0.0904163	0.65966	0.999875	32.6896	29.27	28.1132	32.0238	25.4871	38.0196
VC_RS09355	VC_1941	opgC	succinyl transferase OpgC	CDS	0.0924463	0.583812	0.999875	73.2669	69.6905	57.5691	64.4073	73.688	75.6167
VC_RS09365	VC_1942	folD	bifunctional methylenetetrahydrofolate dehydrogenase/methenyltetrahydrofolate cyclohydrolase FolD	CDS	0.130122	0.657622	0.999875	196.219	152.762	131.503	146.086	143.282	236.023
VC_RS09370	VC_1944		TauD/TfdA family dioxygenase	CDS	-0.0700897	0.600587	0.999875	16.8327	22.301	19.5533	18.6206	19.2804	17.8632
VC_RS09375	VC_1945		FAD-binding protein	CDS	0.263194	0.0828195	0.999875	24.5578	28.8519	28.1132	36.1617	36.1837	25.7085
VC_RS09380	VC_1947		LysR family transcriptional regulator	CDS	0.397513	0.151154	0.999875	23.9073	32.6152	35.2464	43.0881	52.2947	26.0706
VC_RS09385	VC_1949		L-tyrosine/L-tryptophan isonitrile synthase family protein	CDS	0.123978	0.551134	0.999875	14.3932	12.5443	12.3362	14.4827	15.5828	12.9749
VC_RS09390	VC_1950		molybdopterin guanine dinucleotide-containing S/N-oxide reductase	CDS	-0.294534	0.283362	0.999875	1157.47	918.661	1060.58	770.01	792.74	994.665
VC_RS09395	VC_1951		cytochrome c	CDS	-0.393471	0.10198	0.999875	595.162	504.699	563.606	328.693	366.855	570.535
VC_RS09400	VC_1952		chitinase	CDS	0.0119535	0.963252	0.999875	19.4348	25.6461	25.176	27.706	24.0344	19.1305
VC_RS09405	VC_1953		NupC/NupG family nucleoside CNT transporter	CDS	-0.0584706	0.747272	0.999875	5.85485	5.85401	6.54576	6.56667	5.81052	5.25032
VC_RS09410	VC_1955		LysR family transcriptional regulator	CDS	-0.0562084	0.641175	0.999875	18.0525	20.489	21.6513	19.2502	18.356	20.1564
VC_RS09415	VC_1956		lytic murein transglycosylase	CDS	-0.0576992	0.610703	0.999875	180.118	182.589	211.562	182.517	174.448	194.745
VC_RS09420	VC_1957		hypothetical protein	CDS	-0.214144	0.367083	0.999875	36.5928	41.5356	35.7499	30.2247	43.1827	25.2257
VC_RS09425	VC_1959	minC	septum site-determining protein MinC	CDS	-0.0637919	0.753929	0.999875	83.5129	70.2481	61.3455	59.8197	59.1617	86.4191
VC_RS09430	VC_1960	minD	septum site-determining protein MinD	CDS	0.0585571	0.73055	0.999875	150.112	137.569	126.383	117.211	139.188	174.588
VC_RS09435	VC_1961	minE	cell division topological specificity factor MinE	CDS	3.02e-05	0.999875	0.999875	49.441	42.79	39.1906	37.6009	38.6928	54.7965
VC_RS09440	VC_1962		hypothetical protein	CDS	0.46344	0.0107172	0.525872	25.1271	21.6041	18.882	27.4361	30.1091	32.89
VC_RS09445	VC_1963		DUF1244 domain-containing protein	CDS	0.0772154	0.53459	0.999875	33.5841	34.1484	29.7077	33.3731	38.5607	31.0192
VC_RS09450	VC_1964		Tim44 domain-containing protein	CDS	-0.101533	0.364363	0.999875	185.404	200.569	203.59	187.555	174.448	187.382
VC_RS09455	VC_1965		TetR/AcrR family transcriptional regulator	CDS	0.0311712	0.799265	0.999875	38.8697	33.0333	33.568	35.8018	31.8258	40.0111
VC_RS09460	VC_1966		MFS transporter	CDS	0.024646	0.767015	0.999875	73.7548	71.6419	69.4018	70.4343	73.0277	75.0132
VC_RS09465	CDS		hypothetical protein	CDS	-0.186937	0.634851	0.999875	2.3582	3.90267	1.93016	3.1484	2.64115	1.38802
VC_RS09470	VC_1967		methyl-accepting chemotaxis protein	CDS	0.162271	0.3584	0.999875	46.1069	53.5223	51.5268	60.5393	63.6516	45.2011
VC_RS09475	VC_1968		helix-turn-helix domain-containing protein	CDS	0.0557382	0.738323	0.999875	65.7044	62.164	65.5415	76.0115	67.4813	57.7536
VC_RS09480	VC_1970		benzoate/H(+) symporter BenE family transporter	CDS	-0.0974881	0.663287	0.999875	98.2314	107.602	111.865	104.347	97.5904	94.9886
VC_RS09485	VC_1971	menE	o-succinylbenzoate--CoA ligase	CDS	-0.283897	0.446003	0.999875	276.072	229.979	312.014	166.416	148.036	356.841
VC_RS09490	VC_1972	menC	o-succinylbenzoate synthase	CDS	-0.434418	0.2484	0.999875	365.115	318.068	446.454	193.042	177.221	464.925
VC_RS09495	VC_1973	menB	1,4-dihydroxy-2-naphthoyl-CoA synthase	CDS	-0.443599	0.167789	0.999875	648.181	718.928	923.875	436.369	384.287	863.226
VC_RS09500	VC_1974	menH	2-succinyl-6-hydroxy-2,4-cyclohexadiene-1-carboxylate synthase	CDS	-0.49758	0.0232325	0.742649	117.341	204.054	193.855	113.432	117.531	133.612
VC_RS09505	VC_1975		2-succinyl-5-enolpyruvyl-6-hydroxy-3-cyclohexene-1-carboxylic-acid synthase	CDS	-0.00484428	0.971158	0.999875	160.52	154.016	160.119	155.711	141.301	175.856
VC_RS09510	VC_1976		isochorismate synthase MenF	CDS	0.0590688	0.617538	0.999875	125.473	120.007	131.586	126.566	110.928	155.035
VC_RS09515	VC_1977		pyridoxal phosphate-dependent aminotransferase	CDS	0.239083	0.0569331	0.946313	121.569	97.1486	103.557	127.555	110.004	142.724
VC_RS09520	VC_1978	yfbR	5'-deoxynucleotidase	CDS	-0.0352229	0.839613	0.999875	32.039	38.051	35.3303	38.0507	33.5426	31.2002
VC_RS09525	VC_1979		deoxyguanosinetriphosphate triphosphohydrolase family protein	CDS	-0.00276148	0.984182	0.999875	161.74	176.456	183.113	178.02	169.033	173.2
VC_RS09530	VC_1980		DTW domain-containing protein	CDS	0.169448	0.349851	0.999875	16.1008	24.2523	24.6725	28.8754	20.8651	23.0531
VC_RS09535	VC_1981	rrtA	rhombosortase	CDS	-0.00303202	0.985457	0.999875	19.1909	12.9624	18.5463	16.1918	14.5263	19.915
VC_RS09540	VC_1983		M3 family oligoendopeptidase	CDS	0.0105777	0.922459	0.999875	331.287	296.324	305.217	289.473	291.451	358.651
VC_RS09545	VC_1984	rnd	ribonuclease D	CDS	-0.102168	0.370017	0.999875	89.8557	91.7128	92.228	80.3293	83.3282	91.3074
VC_RS09550	VC_1985	fadD	long-chain-fatty-acid--CoA ligase FadD	CDS	-0.0442114	0.750965	0.999875	243.058	197.503	212.317	191.693	181.711	259.559
VC_RS09555	VC_1986		alpha/beta hydrolase	CDS	-2.5e-05	0.999859	0.999875	42.2037	39.5842	40.1137	39.8498	33.5426	48.1581
VC_RS09560	VC_1987		Slp family lipoprotein	CDS	-0.0330667	0.827267	0.999875	53.1815	57.7038	63.6952	60.8092	54.0114	55.7621
VC_RS09565	VC_1988		hypothetical protein	CDS	-0.0218094	0.883937	0.999875	22.8502	23.6948	21.4835	21.8589	19.2804	25.5274
VC_RS09570	VC_1989	tsaB	tRNA (adenosine(37)-N6)-threonylcarbamoyltransferase complex dimerization subunit type 1 TsaB	CDS	-0.065467	0.568778	0.999875	57.4101	58.2613	54.1284	54.4224	50.3138	57.3311
VC_RS09575	VC_1990		ATP-dependent DNA helicase	CDS	0.105561	0.303448	0.999875	95.7918	97.7061	94.8295	103.897	100.496	105.731
VC_RS09580	CDS		hypothetical protein	CDS	0.561982	0.279573	0.999875	9.02623	20.2103	17.8749	31.1242	29.7129	8.93159
VC_RS09585	VC_1992	purU	formyltetrahydrofolate deformylase	CDS	0.148744	0.491703	0.999875	228.583	151.507	146.524	173.522	149.093	260.887
VC_RS09590	VC_1993		NADPH-dependent 2,4-dienoyl-CoA reductase	CDS	0.0855105	0.54788	0.999875	29.1116	32.6152	33.0645	36.1617	35.5234	29.0277
VC_RS09595	VC_1994	sppA	signal peptide peptidase SppA	CDS	0.0285155	0.854076	0.999875	304.29	224.404	252.179	231.273	237.835	327.27
VC_RS09600	VC_1995	ansA	asparaginase	CDS	-0.0273612	0.817422	0.999875	101.565	100.354	88.2838	85.4567	91.3837	107.662
VC_RS09605	VC_1996		YeaC family protein	CDS	0.112272	0.546412	0.999875	13.9053	11.8474	9.06335	12.9534	13.6019	11.2248
VC_RS09610	VC_1997		DUF2989 domain-containing protein	CDS	-0.0308334	0.766965	0.999875	54.6453	57.7038	62.94	55.6818	62.199	53.8913
VC_RS09615	VC_1998	msrB	peptide-methionine (R)-S-oxide reductase MsrB	CDS	0.0902382	0.565016	0.999875	23.7447	22.8585	24.085	27.4361	22.7139	25.0446
VC_RS09620	VC_2000	gap	type I glyceraldehyde-3-phosphate dehydrogenase	CDS	-0.00316707	0.984191	0.999875	10570.8	10508.4	11276.2	9970	10816.6	11497.8
VC_RS09625	VC_2001		D-hexose-6-phosphate mutarotase	CDS	-0.137668	0.465455	0.999875	440.09	456.752	468.022	366.114	486.895	387.86
VC_RS09630	VC_2002		DUF2860 domain-containing protein	CDS	0.0539465	0.732639	0.999875	99.2885	63.6972	73.43	75.2019	73.4239	96.8594
VC_RS09635	VC_2003	rlmA	23S rRNA (guanine(745)-N(1))-methyltransferase	CDS	-0.0517354	0.710203	0.999875	58.7924	45.1595	51.6947	43.9877	48.333	57.8743
VC_RS09640	VC_2004		ChaN family lipoprotein	CDS	-0.0612801	0.76909	0.999875	95.7918	75.8233	76.9546	67.7357	67.8775	102.291
VC_RS09645	VC_2005		hypothetical protein	CDS	-0.0512686	0.780166	0.999875	43.0982	39.7236	37.1765	35.1722	42.6545	38.1403
VC_RS09650	VC_2006		chemotaxis protein CheV	CDS	0.00917443	0.945136	0.999875	178.979	183.983	174.47	183.957	201.123	156.001
VC_RS09655	VC_2007		ROK family protein	CDS	-0.192713	0.12238	0.999875	194.592	205.03	188.065	159.939	172.863	181.287
VC_RS09660	VC_2008	pyk	pyruvate kinase	CDS	-0.00186419	0.991353	0.999875	118.967	123.492	134.775	118.65	139.188	119.128
VC_RS09665	VC_2009		patatin family protein	CDS	-0.353057	0.201304	0.999875	164.424	279.459	308.154	228.484	229.78	130.836
VC_RS09670	VC_2010	ynhF	YnhF family membrane protein	CDS	-0.0926853	0.74497	0.999875	9.10754	11.1505	9.06335	10.3448	9.9043	7.30217
VC_RS09675	VC_2011		porin family protein	CDS	-0.0246312	0.863751	0.999875	30.5753	36.0997	34.0715	34.7224	36.844	27.6396
VC_RS09680	VC_2012		sodium-dependent transporter	CDS	0.552509	0.0640205	0.979089	45.0498	19.0952	22.2388	45.2471	36.1837	45.8649
VC_RS09685	CDS		MetS family NSS transporter small subunit	CDS	0.394428	0.148946	0.999875	2.11425	1.39381	2.68544	3.41827	2.50909	2.47429
VC_RS09690	VC_2013	ptsG	PTS glucose transporter subunit IIBC	CDS	-0.138091	0.521175	0.999875	3975.44	3498.6	4201.87	3193.29	3473.77	3943.11
VC_RS09695	VC_2014		YchF/TatD family DNA exonuclease	CDS	0.00407505	0.985633	0.999875	25.7776	20.3496	21.3996	23.4781	18.7521	25.3464
VC_RS09700	VC_2015		DNA polymerase III subunit delta'	CDS	0.112443	0.462938	0.999875	46.5948	40.0024	38.6032	44.9772	39.6172	50.5721
VC_RS09705	VC_2016		dTMP kinase	CDS	0.0198179	0.864161	0.999875	36.5115	34.5665	37.2605	33.553	38.2966	38.0799
VC_RS09710	VC_2017	mltG	endolytic transglycosylase MltG	CDS	0.0126508	0.898773	0.999875	53.5068	51.7104	52.7856	53.4329	51.3703	54.5551
VC_RS09715	VC_2018	pabC	aminodeoxychorismate lyase	CDS	0.0640788	0.522256	0.999875	59.3617	55.4737	56.4781	55.142	64.1799	59.9261
VC_RS09720	VC_2019	fabF	beta-ketoacyl-ACP synthase II	CDS	-0.0588383	0.741511	0.999875	1133.56	893.572	889.635	826.321	804.361	1169.31
VC_RS09725	VC_2020	acpP	acyl carrier protein	CDS	0.0619767	0.69957	0.999875	1412.16	1064.87	991.346	1089.71	1252.43	1278.6
VC_RS09730	VC_2021	fabG	3-oxoacyl-ACP reductase FabG	CDS	-0.0825755	0.611282	0.999875	673.389	658.018	684.367	578.137	577.883	747.417
VC_RS09735	VC_2022	fabD	ACP S-malonyltransferase	CDS	-0.145254	0.371511	0.999875	612.32	587.77	610.434	468.392	515.816	652.73
VC_RS09740	VC_2023		ketoacyl-ACP synthase III	CDS	-0.135529	0.494287	0.999875	463.102	414.519	409.865	347.944	340.312	483.513
VC_RS09745	VC_2024	plsX	phosphate acyltransferase PlsX	CDS	-0.299465	0.113753	0.999875	198.984	217.435	220.709	162.548	172.995	182.072
VC_RS09750	VC_2025	rpmF	50S ribosomal protein L32	CDS	-0.123547	0.594876	0.999875	167.351	170.881	190.498	168.035	139.717	177.364
VC_RS09755	VC_2026	yceD	23S rRNA accumulation protein YceD	CDS	-0.110989	0.590078	0.999875	1338	1403.01	1498.98	1303.98	1198.16	1423.74
VC_RS09760	VC_2027		septum formation inhibitor Maf	CDS	0.0400628	0.782931	0.999875	54.1574	43.4869	42.7992	44.9772	46.7483	52.6843
VC_RS09765	VC_2028	rluC	23S rRNA pseudouridine(955/2504/2580) synthase RluC	CDS	-0.0441513	0.756585	0.999875	80.5855	71.2237	81.5702	73.6726	59.4258	92.8764
VC_RS09770	VC_2030	rne	ribonuclease E	CDS	-0.116636	0.436554	0.999875	1917.38	1623.23	1689.22	1461.67	1529.09	1832.85
VC_RS09775	VC_2031		SulP family inorganic anion transporter	CDS	0.171565	0.538485	0.999875	54.4013	40.2811	32.5609	42.3685	37.1081	63.366
VC_RS09780	VC_2032		DMT family transporter	CDS	0.193162	0.407669	0.999875	42.0411	25.3674	26.7705	32.4735	28.7885	46.2873
VC_RS09785	VC_2033	adhE	bifunctional acetaldehyde-CoA/alcohol dehydrogenase	CDS	-0.265769	0.392002	0.999875	21802.9	23949.4	27313.3	17979.1	22302.2	20491.5
VC_RS09790	VC_2035		YchE family NAAT transporter	CDS	0.0252537	0.84056	0.999875	24.4765	27.3187	29.9594	28.1557	25.8832	29.0277
VC_RS09795	VC_2036	asd	aspartate-semialdehyde dehydrogenase	CDS	0.00298072	0.989795	0.999875	1270.91	813.149	861.606	781.164	727.24	1442.99
VC_RS09800	VC_2037	nhaC	Na+/H+ antiporter NhaC	CDS	0.0613117	0.830209	0.999875	861.476	535.223	566.376	496.188	554.113	997.743
VC_RS09805	VC_2038		Hpt domain-containing protein	CDS	0.253946	0.0519516	0.936889	12.035	13.1018	11.8327	14.8425	14.1301	14.9664
VC_RS09810	VC_2039	yejK	nucleoid-associated protein YejK	CDS	0.109229	0.435789	0.999875	100.183	78.8897	82.4933	85.0069	96.2698	101.023
VC_RS09815	VC_2040		YejL family protein	CDS	-0.128954	0.566163	0.999875	44.7245	60.4914	41.0369	42.4585	51.3703	39.83
VC_RS09820	VC_2041		DUF3413 domain-containing protein	CDS	-0.0100025	0.941159	0.999875	228.176	202.939	207.534	202.757	203.632	227.816
VC_RS09835	VC_2042		histone deacetylase	CDS	0.105065	0.390024	0.999875	24.2326	23.5554	24.5046	27.7959	22.978	26.8551
VC_RS09840	VC_2043		DNA topoisomerase III	CDS	-0.00646304	0.971413	0.999875	62.1265	54.3586	52.45	49.0251	47.5406	71.2113
VC_RS09845	VC_2044		Grx4 family monothiol glutaredoxin	CDS	0.239777	0.37679	0.999875	109.453	83.0711	88.032	103.807	76.3291	150.63
VC_RS09850	VC_2045	sodB	superoxide dismutase [Fe]	CDS	0.516045	0.0376407	0.870502	729.661	606.168	497.142	925.541	903.8	792.014
VC_RS09855	VC_2046		hypothetical protein	CDS	0.153505	0.405807	0.999875	19.0283	24.1129	20.2247	22.7585	24.2985	23.2342
VC_RS09860	VC_2047		SDR family oxidoreductase	CDS	0.0656971	0.723527	0.999875	45.619	57.2856	52.1143	58.0206	59.822	44.4769
VC_RS09865	VC_2048		VacJ family lipoprotein	CDS	0.000452218	0.99741	0.999875	100.752	87.9495	80.4792	89.5046	90.9875	88.8331
VC_RS09870	VC_2049	ccmI	c-type cytochrome biogenesis protein CcmI	CDS	-0.367057	0.136732	0.999875	208.66	154.434	172.791	128.815	113.965	172.476
VC_RS09875	VC_2050		cytochrome c-type biogenesis protein CcmH	CDS	-0.51867	0.0395893	0.870502	110.348	98.6818	101.627	61.7087	65.8966	88.9538
VC_RS09880	VC_2051		DsbE family thiol:disulfide interchange protein	CDS	-0.279481	0.323796	0.999875	101.159	79.8654	84.5074	59.2799	64.444	94.7472
VC_RS09885	VC_2052		heme lyase CcmF/NrfE family subunit	CDS	-0.221294	0.506172	0.999875	343.647	267.89	289.692	199.339	178.938	394.197
VC_RS09890	VC_2053	ccmE	cytochrome c maturation protein CcmE	CDS	-0.407828	0.166428	0.999875	97.2556	84.4649	93.319	53.7927	56.3885	96.618
VC_RS09895	VC_2054	ccmD	heme exporter protein CcmD	CDS	-0.296063	0.384548	0.999875	31.7138	31.5001	32.2253	19.2502	21.1292	36.7523
VC_RS09900	VC_2055		heme ABC transporter permease	CDS	-0.271267	0.373335	0.999875	124.66	106.348	115.222	86.6261	66.1607	133.491
VC_RS09905	VC_2056	ccmB	heme exporter protein CcmB	CDS	0.00627899	0.966438	0.999875	45.4564	41.1174	36.4213	40.0297	35.1272	48.0374
VC_RS09910	VC_2057	ccmA	cytochrome c biogenesis heme-transporting ATPase CcmA	CDS	0.0934469	0.470223	0.999875	56.1903	44.3232	44.6454	49.6548	47.5406	57.6329
VC_RS09915	VC_2058		DUF2802 domain-containing protein	CDS	-0.176516	0.224437	0.999875	160.52	172.833	195.03	168.035	165.072	134.638
VC_RS09920	VC_2059		chemotaxis protein CheW	CDS	-0.0592245	0.76894	0.999875	278.349	327.685	332.155	299.458	379.401	222.022
VC_RS09925	VC_2060		chemotaxis protein CheW	CDS	-0.140198	0.375029	0.999875	257.939	286.289	305.469	263.207	294.752	213.332
VC_RS09930	VC_2061		ParA family protein	CDS	-0.247926	0.0705285	0.999875	202.805	201.266	236.486	179.459	197.162	163.062
VC_RS09935	VC_2062		chemotaxis response regulator protein-glutamate methylesterase	CDS	-0.30715	0.0423459	0.891116	391.218	427.064	470.539	344.076	392.342	305.484
VC_RS09940	VC_2063		chemotaxis protein CheA	CDS	-0.295284	0.0699379	0.999875	846.839	872.944	963.905	713.158	820.34	653.696
VC_RS09945	VC_2064		protein phosphatase CheZ	CDS	-0.300311	0.0723677	0.999875	455.946	476.126	482.036	379.607	440.411	328.598
VC_RS09950	VC_2065	cheY	chemotaxis protein CheY	CDS	-0.215578	0.213939	0.999875	312.584	333.121	327.456	283.986	326.578	227.816
VC_RS09955	VC_2066		RNA polymerase sigma factor FliA	CDS	-0.259547	0.0893615	0.999875	299.167	265.103	282.139	229.384	267.416	210.556
VC_RS09960	VC_2067		MinD/ParA family protein	CDS	-0.277669	0.125938	0.999875	255.987	213.811	251.76	184.766	212.744	197.943
VC_RS09965	VC_2068	flhF	flagellar biosynthesis protein FlhF	CDS	-0.327938	0.103418	0.999875	293.637	240.014	283.565	195.201	218.819	237.109
VC_RS09970	VC_2069	flhA	flagellar biosynthesis protein FlhA	CDS	-0.337543	0.0850781	0.999875	225.086	201.127	228.01	170.913	178.674	168.312
VC_RS09975	VC_2070	sixA	phosphohistidine phosphatase SixA	CDS	-0.26489	0.145097	0.999875	49.197	64.3941	69.15	56.9411	48.7292	46.3477
VC_RS09980	VC_2072		insulinase family protein	CDS	-0.053983	0.710165	0.999875	109.534	109.972	104.564	98.0503	90.7234	123.051
VC_RS09985	VC_2073		VOC family protein	CDS	0.0677705	0.65089	0.999875	21.3865	21.1859	23.3297	24.2877	20.6009	24.0791
VC_RS09990	VC_2074	argS	arginine--tRNA ligase	CDS	0.0882624	0.61646	0.999875	302.419	242.941	235.144	234.421	255.531	339.642
VC_RS09995	VC_2075		HIT domain-containing protein	CDS	0.135777	0.300059	0.999875	45.2938	46.5533	51.5268	55.0521	49.2574	53.1671
VC_RS10000	VC_2076		iron transporter FeoC	CDS	0.0623779	0.818742	0.999875	87.5788	125.025	159.7	140.509	136.943	111.464
VC_RS10005	VC_2077	feoB	Fe(2+) transporter permease subunit FeoB	CDS	-0.0465947	0.814614	0.999875	651.108	871.55	978.003	897.745	837.111	686.404
VC_RS10010	VC_2078		ferrous iron transport protein A	CDS	0.0417326	0.84793	0.999875	52.3684	85.58	73.43	69.7146	95.3454	52.805
VC_RS10015	VC_2080		AraC family transcriptional regulator	CDS	-0.133738	0.281798	0.999875	117.26	139.381	139.475	124.857	125.851	110.377
VC_RS10020	VC_2081	znuA	zinc ABC transporter substrate-binding protein ZnuA	CDS	-0.0673945	0.581836	0.999875	60.5001	55.6131	50.8555	49.0251	52.1626	58.0553
VC_RS10025	VC_2082	znuC	zinc ABC transporter ATP-binding protein ZnuC	CDS	0.000177731	0.998891	0.999875	70.6648	73.872	65.8772	71.8736	68.9339	69.5215
VC_RS10030	VC_2083	znuB	zinc ABC transporter permease subunit ZnuB	CDS	-0.0184178	0.889961	0.999875	39.0323	32.3364	40.0298	37.1512	33.0143	39.83
VC_RS10035	VC_2084	sucD	succinate--CoA ligase subunit alpha	CDS	-0.207478	0.114969	0.999875	658.02	668.332	820.653	585.423	567.186	706.682
VC_RS10040	VC_2085	sucC	ADP-forming succinate--CoA ligase subunit beta	CDS	-0.207098	0.181087	0.999875	663.224	710.844	895.09	621.855	602.181	741.563
VC_RS10045	VC_2086	odhB	2-oxoglutarate dehydrogenase complex dihydrolipoyllysine-residue succinyltransferase	CDS	-0.198154	0.163715	0.999875	683.798	806.32	1030.54	739.155	685.113	772.824
VC_RS10050	VC_2087	sucA	2-oxoglutarate dehydrogenase E1 component	CDS	-0.151762	0.233057	0.999875	1681.32	1877.88	2317.79	1753.21	1666.7	1870.2
VC_RS10055	VC_2088		succinate dehydrogenase iron-sulfur subunit	CDS	-0.109065	0.461724	0.999875	202.236	202.66	243.955	213.462	181.579	206.513
VC_RS10060	VC_2089	sdhA	succinate dehydrogenase flavoprotein subunit	CDS	-0.161817	0.194432	0.999875	658.915	697.742	808.569	676.637	582.241	676.507
VC_RS10065	VC_2090	sdhD	succinate dehydrogenase, hydrophobic membrane anchor protein	CDS	-0.216878	0.102963	0.999875	158.569	153.459	159.28	137.001	134.831	133.732
VC_RS10070	VC_2091	sdhC	succinate dehydrogenase cytochrome b556 subunit	CDS	-0.126021	0.314013	0.999875	160.846	154.713	149.21	136.461	161.902	127.818
VC_RS10075	VC_2092		citrate synthase	CDS	-0.0610967	0.659502	0.999875	1020.53	873.501	1020.47	881.013	846.091	1066.48
VC_RS10080	VC_2093		Nif3-like dinuclear metal center hexameric protein	CDS	0.111135	0.475406	0.999875	60.0122	50.7347	52.1982	57.121	50.9741	67.7111
VC_RS10085	VC_2094		DUF1853 family protein	CDS	0.0180898	0.925113	0.999875	77.4141	61.1883	54.8836	55.5918	63.7837	76.4616
VC_RS10090	VC_2095	pgm	phosphoglucomutase (alpha-D-glucose-1,6-bisphosphate-dependent)	CDS	-0.057427	0.653357	0.999875	570.279	528.672	563.858	485.754	499.573	612.477
VC_RS10095	VC_2096	seqA	replication initiation negative regulator SeqA	CDS	0.0464033	0.777009	0.999875	155.316	114.85	112.872	112.173	118.587	164.631
VC_RS10100	VC_2097		alpha/beta fold hydrolase	CDS	-0.0395257	0.674265	0.999875	63.2649	64.2547	67.3038	62.9681	60.4823	66.0213
VC_RS10105	VC_2098		DUF2788 domain-containing protein	CDS	0.22613	0.223823	0.999875	126.774	85.0225	81.1506	102.278	113.965	126.611
VC_RS10110	VC_2099	fldA	flavodoxin FldA	CDS	0.104336	0.605287	0.999875	222.972	148.162	141.489	169.024	160.978	220.996
VC_RS10115	VC_2100		LrgB family protein	CDS	2.50483	0.000718627	0.142009	12.035	16.7257	14.9378	115.411	121.757	11.1645
VC_RS10120	VC_2101		CidA/LrgA family protein	CDS	2.88496	0.000799078	0.142988	3.41533	6.55091	7.21712	57.121	65.7645	4.40544
VC_RS10125	VC_2103		LysR family transcriptional regulator	CDS	0.0600023	0.688548	0.999875	17.0766	14.4956	15.3574	14.4827	16.9033	17.6218
VC_RS10130	VC_2105		DUF4442 domain-containing protein	CDS	-0.281769	0.179328	0.999875	10.8152	11.1505	9.90255	9.08539	9.50813	7.72461
VC_RS10135	VC_2106	fur	ferric iron uptake transcriptional regulator	CDS	0.077838	0.481367	0.999875	492.783	421.488	390.06	432.95	448.863	494.798
VC_RS10140	VC_2107		aspartate-semialdehyde dehydrogenase	CDS	0.0169786	0.935437	0.999875	186.542	150.253	162.889	151.393	141.698	212.246
VC_RS10145	VC_2108		4-phosphoerythronate dehydrogenase	CDS	-0.0289837	0.889585	0.999875	160.927	121.68	116.817	121.169	110.928	159.139
VC_RS10150	VC_2109	fabB	beta-ketoacyl-ACP synthase I	CDS	0.151829	0.495984	0.999875	854.645	633.626	636.785	674.118	616.84	1069.62
VC_RS10155	VC_2110	mnmC	bifunctional tRNA (5-methylaminomethyl-2-thiouridine)(34)-methyltransferase MnmD/FAD-dependent 5-carboxymethylaminomethyl-2-thiouridine(34) oxidoreductase MnmC	CDS	-0.00334791	0.981835	0.999875	51.7992	42.0931	44.058	42.6384	41.2019	53.6499
VC_RS10160	VC_2111		NAD(P)H-dependent oxidoreductase	CDS	0.153333	0.246626	0.999875	80.0163	64.6728	76.1154	78.8	76.8574	89.9797
VC_RS10165	VC_2112		YfcL family protein	CDS	-0.11737	0.557346	0.999875	22.9315	17.562	13.5111	15.5621	15.4507	18.6477
VC_RS10170	VC_2113		elongation factor P hydroxylase	CDS	0.074765	0.662878	0.999875	24.8018	26.9006	22.8262	23.8379	26.2794	28.1828
VC_RS10175	VC_2115		trimeric intracellular cation channel family protein	CDS	0.185831	0.173407	0.999875	27.2413	31.5001	31.8057	34.0927	35.1272	33.7348
VC_RS10180	VC_2116	aroC	chorismate synthase	CDS	0.015864	0.936115	0.999875	510.754	396.26	425.726	371.242	361.441	614.469
VC_RS10185	VC_2118	prmB	50S ribosomal protein L3 N(5)-glutamine methyltransferase	CDS	0.166209	0.473485	0.999875	259.321	176.735	169.518	198.349	172.203	308.622
VC_RS10190	VC_2119	smrB	endonuclease SmrB	CDS	-0.027353	0.841706	0.999875	66.6802	73.0357	66.9681	63.3279	81.6114	58.176
VC_RS10195	VC_2120	flhB	flagellar biosynthesis protein FlhB	CDS	0.0893086	0.580914	0.999875	42.9356	55.3343	63.2756	67.6457	58.6335	45.7442
VC_RS10200	VC_2121	fliR	flagellar type III secretion system protein FliR	CDS	-0.0908262	0.608722	0.999875	23.9886	27.7368	38.0157	30.9443	29.977	23.6566
VC_RS10205	VC_2122	fliQ	flagellar biosynthesis protein FliQ	CDS	-0.223842	0.151378	0.999875	25.1271	29.5488	31.0504	27.9758	24.5627	20.9409
VC_RS10210	VC_2123	fliP	flagellar type III secretion system pore protein FliP	CDS	-0.235513	0.0427819	0.891116	76.2757	79.8654	87.1089	67.2859	73.9521	65.5385
VC_RS10215	VC_2124	fliO	flagellar biosynthetic protein FliO	CDS	-0.216837	0.0988709	0.999875	31.2259	28.4337	36.0856	29.1452	28.6564	24.8636
VC_RS10220	VC_2125	fliN	flagellar motor switch protein FliN	CDS	-0.15607	0.262516	0.999875	56.8408	56.4493	63.6113	57.4809	57.3129	44.2958
VC_RS10225	VC_2126	fliM	flagellar motor switch protein FliM	CDS	-0.0210312	0.861996	0.999875	140.11	133.806	166.078	151.933	151.206	130.775
VC_RS10230	VC_2127	fliL	flagellar basal body-associated protein FliL	CDS	-0.116678	0.321669	0.999875	113.682	127.812	135.447	119.19	118.984	109.533
VC_RS10235	VC_2128		flagellar hook-length control protein FliK	CDS	-0.206405	0.46903	0.999875	190.852	219.386	221.716	196.73	254.474	97.3422
VC_RS10240	CDS		hypothetical protein	CDS	-0.57048	0.183813	0.999875	2.76479	1.81195	2.26584	1.61918	1.18852	1.75011
VC_RS10245	VC_2129	fliJ	flagella biosynthesis chaperone FliJ	CDS	-0.411327	0.154623	0.999875	24.2326	20.0709	22.3227	18.8005	19.1483	12.6128
VC_RS10250	VC_2130	fliI	flagellar protein export ATPase FliI	CDS	-0.319554	0.178968	0.999875	156.536	125.861	157.014	124.047	114.362	113.878
VC_RS10255	VC_2131	fliH	flagellar assembly protein FliH	CDS	-0.357288	0.0751237	0.999875	137.101	138.405	146.524	114.512	112.513	102.532
VC_RS10260	VC_2132	fliG	flagellar motor switch protein FliG	CDS	-0.331129	0.0759856	0.999875	222.566	188.861	210.891	157.15	176.561	161.191
VC_RS10265	VC_2133	fliF	flagellar basal body M-ring protein FliF	CDS	-0.27001	0.131876	0.999875	274.853	239.178	288.013	223.807	212.612	228.781
VC_RS10270	VC_2134	fliE	flagellar hook-basal body complex protein FliE	CDS	-0.167201	0.415442	0.999875	102.135	85.4406	109.18	78.9799	91.9119	93.6006
VC_RS10275	VC_2135		sigma-54-dependent Fis family transcriptional regulator	CDS	-0.241758	0.205639	0.999875	208.579	176.735	203.422	155.081	174.448	168.554
VC_RS10280	VC_2136		PAS domain-containing protein	CDS	-0.232074	0.152956	0.999875	132.791	110.947	117.236	92.2032	90.4593	124.439
VC_RS10285	VC_2137		sigma-54-dependent Fis family transcriptional regulator	CDS	-0.121319	0.345718	0.999875	397.317	373.681	414.145	331.122	330.275	427.992
VC_RS10290	VC_2138	fliS	flagellar export chaperone FliS	CDS	0.021042	0.869724	0.999875	100.834	120.983	138.216	132.323	124.662	108.446
VC_RS10295	VC_2139		flagellar protein FliT	CDS	0.0681965	0.612367	0.999875	43.5048	54.6374	56.4781	53.7028	62.3311	46.2873
VC_RS10300	VC_2140	fliD	flagellar filament capping protein FliD	CDS	-0.0700693	0.565304	0.999875	399.837	429.991	482.708	465.244	402.379	382.731
VC_RS10305	VC_2141	flaG	flagellar protein FlaG	CDS	-0.00439647	0.970171	0.999875	323.236	370.057	414.648	402.276	376.76	325.641
VC_RS10310	VC_2142		flagellin	CDS	-0.0362297	0.7692	0.999875	590.12	691.33	745.88	717.296	613.142	646.514
VC_RS10315	VC_2143		flagellin	CDS	-0.0818606	0.681549	0.999875	746.9	1092.33	1234.38	963.411	1025.16	915.488
VC_RS10320	VC_2144		flagellin	CDS	0.0535072	0.734073	0.999875	48.6278	69.2724	75.6119	70.7041	69.3301	60.771
VC_RS10325	VC_2145		Dyp-type peroxidase	CDS	-0.291187	0.235145	0.999875	588.738	577.456	604.559	432.411	443.845	570.656
VC_RS10330	VC_2146		DUF2919 domain-containing protein	CDS	-0.00652788	0.971922	0.999875	138.727	119.868	119.838	114.332	108.947	153.165
VC_RS10335	VC_2147		DUF2956 domain-containing protein	CDS	-0.223767	0.35157	0.999875	96.3611	101.051	107.669	77.4507	73.9521	109.412
VC_RS10340	VC_2149		helix-turn-helix domain-containing protein	CDS	-0.172029	0.511487	0.999875	222.81	180.638	208.961	170.284	149.885	223.169
VC_RS10345	VC_2150		ArsC family reductase	CDS	0.0980756	0.543968	0.999875	78.4712	60.4914	57.1495	58.2005	67.7454	83.8845
VC_RS10350	VC_2152	dapE	succinyl-diaminopimelate desuccinylase	CDS	0.0271616	0.887318	0.999875	266.233	198.061	225.493	194.661	187.786	320.149
VC_RS10355	VC_2153		M15 family metallopeptidase	CDS	0.00162645	0.991624	0.999875	153.69	131.715	142.496	122.608	121.757	183.701
VC_RS10360	VC_2154		DUF2897 family protein	CDS	-0.0627897	0.557661	0.999875	126.53	141.193	143.419	123.777	128.36	141.336
VC_RS10365	VC_2156	bamC	outer membrane protein assembly factor BamC	CDS	-0.0480023	0.758688	0.999875	469.852	385.807	458.455	387.703	344.009	539.154
VC_RS10370	VC_2157	dapA	4-hydroxy-tetrahydrodipicolinate synthase	CDS	-0.00214279	0.988103	0.999875	501.484	408.805	422.285	386.894	402.775	540.783
VC_RS10375	VC_2159		glycine cleavage system protein R	CDS	-0.178841	0.107737	0.999875	108.396	113.735	125.544	98.0503	105.646	103.498
VC_RS10380	VC_2160	bcp	thioredoxin-dependent thiol peroxidase	CDS	0.0141002	0.904338	0.999875	114.82	99.2393	103.893	96.611	113.965	110.679
VC_RS10385	VC_2161	mlp24	methyl-accepting chemotaxis protein Mlp24	CDS	0.160662	0.197256	0.999875	147.998	166.142	180.596	175.231	194.256	183.58
VC_RS10390	VC_2162		AI-2E family transporter	CDS	-0.00167318	0.991196	0.999875	150.762	128.37	143.084	133.672	125.719	162.217
VC_RS10395	VC_2163		sulfurtransferase TusA family protein	CDS	-0.192125	0.156846	0.999875	33.9907	38.8873	29.6237	27.8859	29.0526	32.4675
VC_RS10400	VC_2164		M48 family metallopeptidase	CDS	-0.190493	0.0714748	0.999875	228.664	259.528	246.557	200.149	214.857	228.721
VC_RS10405	VC_2165	arsC	arsenate reductase (glutaredoxin)	CDS	-0.0287467	0.82835	0.999875	52.6123	45.5776	52.2821	43.8078	49.2574	54.4947
VC_RS10410	VC_2166	wrbA	NAD(P)H:quinone oxidoreductase	CDS	-0.0441915	0.730233	0.999875	108.965	95.6154	98.4381	99.5795	79.4985	114.481
VC_RS10415	VC_2167		DUF2069 domain-containing protein	CDS	0.0347463	0.827276	0.999875	65.7044	46.4139	49.3449	50.2845	46.8803	68.0732
VC_RS10420	VC_2168		DUF2066 domain-containing protein	CDS	0.133861	0.430607	0.999875	109.453	76.6596	90.3818	91.4836	87.9502	123.896
VC_RS10425	VC_2171		uracil-xanthine permease	CDS	-0.0364052	0.884342	0.999875	273.47	218.828	213.492	178.919	201.123	307.838
VC_RS10430	VC_2172	ybaK	Cys-tRNA(Pro) deacylase	CDS	-0.0103685	0.949459	0.999875	46.4322	35.8209	35.4981	34.0028	34.8631	47.8564
VC_RS10435	VC_2174		bifunctional UDP-sugar hydrolase/5'-nucleotidase	CDS	-0.297577	0.0559589	0.944774	594.511	551.113	659.946	407.403	475.142	586.407
VC_RS10440	VC_2175	kdsA	3-deoxy-8-phosphooctulonate synthase	CDS	-0.0200962	0.885052	0.999875	241.106	200.291	217.101	210.943	197.294	241.092
VC_RS10445	VC_2176		tetratricopeptide repeat protein	CDS	-0.0822635	0.578999	0.999875	136.288	126.279	114.467	111.364	125.719	119.128
VC_RS10450	VC_2177		SirB2 family protein	CDS	-0.0511999	0.829664	0.999875	42.2037	30.8032	30.7986	31.3041	30.6373	38.2006
VC_RS10455	VC_2178	prmC	peptide chain release factor N(5)-glutamine methyltransferase	CDS	-0.0692682	0.671573	0.999875	108.965	98.4031	87.9481	84.737	85.7052	110.74
VC_RS10460	VC_2179	prfA	peptide chain release factor 1	CDS	-0.0768201	0.542191	0.999875	185.241	161.543	157.602	146.806	155.696	175.675
VC_RS10465	VC_2180	hemA	glutamyl-tRNA reductase	CDS	-0.00971276	0.939565	0.999875	199.065	178.547	172.204	181.978	171.807	192.27
VC_RS10470	VC_2181	lolB	lipoprotein localization protein LolB	CDS	-0.0362898	0.765004	0.999875	61.8012	64.2547	50.6037	51.364	59.2937	61.4348
VC_RS10475	VC_2182	ispE	4-(cytidine 5'-diphospho)-2-C-methyl-D-erythritol kinase	CDS	0.027335	0.852902	0.999875	163.854	211.302	152.986	154.632	205.613	177.847
VC_RS10480	VC_2183		ribose-phosphate pyrophosphokinase	CDS	0.0869239	0.69184	0.999875	663.387	558.639	438.985	517.148	534.832	711.932
VC_RS10485	VC_2184	pth	aminoacyl-tRNA hydrolase	CDS	0.0554789	0.785829	0.999875	117.666	110.111	99.613	93.7325	108.683	137.534
VC_RS10490	VC_2185	ychF	redox-regulated ATPase YchF	CDS	-0.0316561	0.859873	0.999875	313.072	309.565	261.578	264.556	265.303	334.874
[truncated: 1,558 more rows]
