# Supplementary material for: A small periplasmic protein governs broad physiological adaptations in Vibrio cholerae via regulation of the DbfRS two-component system
Source: Nat Commun. 2025 Dec 18;16:11230. doi: 10.1038/s41467-025-66735-3 (PMC12714742; doi:10.1038/s41467-025-66735-3)
Supplement: Supplementary file 5 — Supplementary Data 2 [file 41467_2025_66735_MOESM5_ESM.xlsx]

## Sheet: dbfSvWT_All Quantified Genes
Locustag	VC_ID	Gene	Description	FeatureType	log2FoldChange	pvalue	FDR	761-1	761-2	761-3	775-1	775-2	775-3
VC_RS00005	VC_0002	mioC	FMN-binding protein MioC	CDS	-0.075838	0.509602	0.629963	160.195	144.399	147.28	154.725	151.525	122.589
VC_RS00010	VC_0003	mnmE	tRNA uridine-5-carboxymethylaminomethyl(34) synthesis GTPase MnmE	CDS	0.223263	0.141225	0.238981	181.419	170.324	185.799	241.935	217.491	168.242
VC_RS00015	VC_0004	yidC	membrane protein insertase YidC	CDS	-0.171524	0.307263	0.43493	749.502	707.498	623.441	555.255	600.009	691.912
VC_RS00020	VC_0005	yidD	membrane protein insertion efficiency factor YidD	CDS	-0.0783882	0.691884	0.78753	62.2891	73.3145	52.9535	50.0555	53.419	74.7581
VC_RS00025	VC_0006	rnpA	ribonuclease P protein component	CDS	0.114331	0.597189	0.711149	185.891	167.815	136.454	158.681	159.817	212.008
VC_RS00030	VC_0007	rpmH	50S ribosomal protein L34	CDS	-1.1486	0.0122932	0.0352067	225.818	360.858	271.061	63.3864	117.331	205.766
VC_RS00035	VC_0008		amino acid ABC transporter ATP-binding protein	CDS	0.187078	0.302744	0.430744	23.9073	15.6107	16.1126	20.8134	25.0952	17.7097
VC_RS00040	VC_0009		amino acid ABC transporter permease	CDS	-0.0937274	0.700126	0.79361	27.2413	15.8894	15.0217	17.6312	23.701	13.4274
VC_RS00045	VC_0010		amino acid ABC transporter substrate-binding protein	CDS	-0.839142	0.0452556	0.0986967	127.912	42.2325	45.1489	38.9607	55.5469	26.2742
VC_RS00050	VC_0012	dnaA	chromosomal replication initiator protein DnaA	CDS	-0.0400961	0.83237	0.888991	448.14	321.413	330.477	383.931	392.864	293.299
VC_RS00055	VC_0013	dnaN	DNA polymerase III subunit beta	CDS	-0.116514	0.431332	0.556694	310.551	248.656	247.983	252.858	269.076	222.75
VC_RS00060	VC_0014	recF	DNA replication/repair protein RecF	CDS	-0.271034	0.0521008	0.110555	196.625	194.715	146.44	139.932	157.175	148.427
VC_RS00065	VC_0015	gyrB	DNA topoisomerase (ATP-hydrolyzing) subunit B	CDS	-0.206865	0.169162	0.273877	994.836	830.711	839.116	771.301	830.122	707.371
VC_RS00070	VC_0015a		hypothetical protein	CDS	-0.120837	0.599369	0.713267	86.4403	119.728	111.194	116.022	104.783	70.9113
VC_RS00075	VC_0018		Hsp20 family protein	CDS	2.36185	2.83e-08	6.4e-07	135.068	110.669	91.8084	604.88	643.082	487.452
VC_RS00080	VC_0019		valine--pyruvate transaminase	CDS	-0.00049871	0.997625	0.999029	338.118	246.426	254.781	287.174	308.553	243.508
VC_RS00085	VC_0020	glyS	glycine--tRNA ligase subunit beta	CDS	-0.448824	0.0179185	0.0477423	743.485	640.874	687.472	476.817	498.235	542.904
VC_RS00090	VC_0021	glyQ	glycine--tRNA ligase subunit alpha	CDS	-0.442073	0.0194882	0.0507836	408.864	329.776	341.302	254.492	266.801	273.702
VC_RS00095	VC_0022		TMEM165/GDT1 family protein	CDS	-0.33054	0.239547	0.360435	78.6339	123.213	112.621	74.2231	82.6233	92.9033
VC_RS00100	VC_0023		hypothetical protein	CDS	-1.50109	7.55e-07	9.59e-06	33.2588	32.6152	27.6936	9.63267	10.2729	13.0645
VC_RS00105	VC_0024	tusA	sulfurtransferase TusA	CDS	-0.384252	0.0118981	0.034352	23.2568	22.0222	25.7634	15.3951	20.6925	18.3629
VC_RS00110	VC_0025		hypothetical protein	CDS	-0.72201	0.000103121	0.000660902	51.8805	41.1174	37.4283	22.9636	27.1497	28.9597
VC_RS00115	VC_0026		oxidoreductase	CDS	-0.626457	0.0182435	0.0483907	266.64	183.286	215.087	167.196	158.643	105.169
VC_RS00120	VC_0027	ilvA	threonine ammonia-lyase, biosynthetic	CDS	0.502213	0.0127109	0.0362281	264.037	254.231	280.46	318.652	302.169	510.533
VC_RS00125	VC_0028	ilvD	dihydroxy-acid dehydratase	CDS	0.450977	0.0331529	0.076874	416.02	322.249	453.084	480.429	454.942	693.508
VC_RS00130	VC_0029	ilvE	branched-chain-amino-acid transaminase	CDS	0.330466	0.10197	0.186003	287.294	247.959	273.999	333.445	299.601	384.678
VC_RS00135	VC_0030	ilvM	acetolactate synthase 2 small subunit	CDS	0.391184	0.0759651	0.148822	37.4873	26.0643	36.3373	35.8645	35.5882	59.9516
VC_RS00140	VC_0031		acetolactate synthase 2 catalytic subunit	CDS	0.597324	0.00382906	0.0136064	265.501	235.554	259.397	345.572	340.473	464.589
VC_RS00145	VC_0032		YifB family Mg chelatase-like AAA ATPase	CDS	0.249048	0.295203	0.422425	7.15593	8.78101	7.21712	11.8688	9.24559	6.31452
VC_RS00150	VC_0033		acyltransferase	CDS	0.853966	0.000230106	0.00130749	26.4281	19.0952	19.8051	31.9942	42.4123	43.9839
VC_RS00155	VC_0034		thiol:disulfide interchange protein DsbA/DsbL	CDS	0.489763	0.00386202	0.0137098	216.873	257.298	252.767	280.207	305.104	435.266
VC_RS00160	VC_0035		serine/threonine protein kinase	CDS	-0.0282266	0.765386	0.84079	106.688	110.669	101.711	105.099	106.251	101.468
VC_RS00165	VC_0036	ccoG	cytochrome c oxidase accessory protein CcoG	CDS	-1.00281	6.26e-07	8.41e-06	139.378	157.361	135.279	79.2975	73.8913	62.3468
VC_RS00170	VC_0037		YihD family protein	CDS	0.359233	0.315631	0.444106	69.8516	126.419	107.501	164.787	132.153	92.25
VC_RS00175	VC_0039		sporulation protein	CDS	0.418847	0.00444159	0.0153535	87.7414	85.0225	79.7239	126.687	118.652	92.25
VC_RS00180	VC_0040		hemolysin III family protein	CDS	0.562151	0.00224103	0.0087214	68.3066	77.6353	88.4516	129.181	108.526	108.436
VC_RS00185	VC_0041		DUF3157 family protein	CDS	0.240059	0.0599799	0.123798	73.7548	80.1441	83.4164	98.7348	88.2	93.3388
VC_RS00190	VC_0042		TrkH family potassium uptake protein	CDS	0.0230229	0.832507	0.888991	111.08	123.91	131.922	129.095	118.211	125.492
VC_RS00195	VC_0043	trkA	Trk system potassium transporter TrkA	CDS	-0.038103	0.743634	0.824387	184.184	168.93	164.987	186.289	178.455	139.936
VC_RS00200	VC_0044	rsmB	16S rRNA (cytosine(967)-C(5))-methyltransferase RsmB	CDS	0.126948	0.250465	0.372969	212.726	187.328	210.639	245.289	213.015	208.742
VC_RS00205	VC_0045	fmt	methionyl-tRNA formyltransferase	CDS	0.160444	0.164513	0.267447	168.408	154.155	183.785	204.178	177.207	184.718
VC_RS00210	VC_0046	def	peptide deformylase	CDS	0.0960829	0.440727	0.564721	208.742	247.82	233.717	251.137	238.111	248.444
VC_RS00215	VC_0047		LysM peptidoglycan-binding domain-containing protein	CDS	-0.197685	0.240718	0.361585	21.9557	28.0156	19.889	21.2435	20.399	19.0161
VC_RS00220	VC_0048	dprA	DNA-protecting protein DprA	CDS	-0.933981	0.00404222	0.0142358	40.74	70.8056	53.7927	31.1342	26.1225	29.0323
VC_RS00225	VC_0049		DUF494 domain-containing protein	CDS	0.00180998	0.993705	0.997913	245.253	361.555	384.353	404.486	335.263	252.581
VC_RS00230	VC_0050		DNA topoisomerase	CDS	0.0884138	0.63952	0.744917	114.983	134.642	134.02	168.228	140.298	99.363
VC_RS00235	VC_0051		5-(carboxyamino)imidazole ribonucleotide synthase	CDS	-1.02828	0.000977885	0.00441974	297.703	269.702	204.009	115.162	135.382	127.597
VC_RS00240	VC_0052	purE	5-(carboxyamino)imidazole ribonucleotide mutase	CDS	-0.941657	0.00611321	0.0200597	143.688	129.624	97.5989	55.9039	65.9665	71.1291
VC_RS00245	VC_0054		threonylcarbamoyl-AMP synthase	CDS	0.00637649	0.966485	0.977755	43.9114	43.2081	38.1836	47.4753	39.6973	38.6855
VC_RS00250	VC_0055	hemF	oxygen-dependent coproporphyrinogen oxidase	CDS	-0.085247	0.482566	0.604185	74.6493	62.3033	63.0239	70.6969	63.6185	54.3629
VC_RS00255	VC_0056	aroE	shikimate dehydrogenase	CDS	-0.294064	0.046347	0.100758	128.237	112.202	93.319	94.2625	92.9695	84.992
VC_RS00260	VC_0057		DUF1488 domain-containing protein	CDS	-0.207907	0.22805	0.345917	24.3952	23.1373	23.2458	24.4257	20.6191	16.3307
VC_RS00265	VC_0058		gamma carbonic anhydrase family protein	CDS	-0.0237277	0.862546	0.908252	69.6077	80.4229	69.234	82.4797	78.294	54.7984
VC_RS00300	VC_0060	crcB	fluoride efflux transporter CrcB	CDS	-0.49803	0.0969917	0.178849	61.5572	68.5755	46.2399	38.9607	44.1	41.5887
VC_RS00305	VC_0061	thiC	phosphomethylpyrimidine synthase ThiC	CDS	-0.0258119	0.904363	0.94004	629.966	685.616	837.437	576.584	565.082	973.162
VC_RS00310	VC_0062		thiamine phosphate synthase	CDS	-0.266891	0.350961	0.480696	361.049	420.373	543.13	262.748	242.146	595.887
VC_RS00315	VC_0063	thiF	thiazole biosynthesis adenylyltransferase ThiF	CDS	-0.0904909	0.766117	0.841334	139.785	185.237	224.318	119.892	115.643	280.234
VC_RS00320	VC_0064	thiS	sulfur carrier protein ThiS	CDS	-0.266839	0.408868	0.536902	45.4564	69.2724	83.4164	38.9607	33.5336	91.9597
VC_RS00325	VC_0065		thiazole synthase	CDS	-0.0194846	0.946581	0.964946	161.984	182.032	252.851	158.509	145.875	284.516
VC_RS00330	VC_0066	thiH	2-iminoacetate synthase ThiH	CDS	0.0993491	0.747807	0.827356	167.27	213.671	281.384	176.742	172.878	359.855
VC_RS00335	VC_0067		aminopeptidase P family protein	CDS	-0.544251	0.00932663	0.0281381	609.799	463.303	487.239	362.601	373.639	333.871
VC_RS00340	VC_0068		LysR family transcriptional regulator	CDS	-0.676703	0.0024589	0.00939381	76.8449	69.5512	64.7023	53.0657	44.8338	34.2581
VC_RS00345	VC_0069		multidrug effflux MFS transporter	CDS	0.113275	0.366664	0.495718	27.8919	26.0643	24.3368	30.1021	30.7453	23.879
VC_RS00350	VC_0070		hypothetical protein	CDS	0.182067	0.277523	0.404404	87.8227	69.2724	64.8701	82.2217	84.898	84.8468
VC_RS00355	VC_0071	asnC	transcriptional regulator AsnC	CDS	0.289959	0.0153565	0.0421756	81.8866	74.4295	63.3596	91.1663	88.1266	89.2742
VC_RS00360	VC_0072		EAL domain-containing protein	CDS	0.15303	0.201928	0.313512	75.2186	68.2967	71.4159	71.901	78.9544	88.1855
VC_RS00365	VC_0073		class I SAM-dependent methyltransferase	CDS	-0.111276	0.362997	0.493005	52.3684	53.5223	53.2892	45.2391	49.0897	52.9839
VC_RS00370	VC_0074		hypothetical protein	CDS	0.0873895	0.631854	0.739311	38.1378	31.5001	36.5052	30.6181	37.2759	45
VC_RS00375	VC_0075		DMT family transporter	CDS	-0.710287	0.0112214	0.0327168	196.056	309.844	356.576	182.247	185.719	159.097
VC_RS00380	VC_0076	uspA	universal stress protein UspA	CDS	-1.1548	0.0144681	0.0402287	252.328	571.044	631.33	258.448	232.167	162.653
VC_RS00385	VC_0078	ftnA	non-heme ferritin	CDS	-0.0359206	0.84831	0.89885	373.735	432.36	451.993	505.371	433.956	287.855
VC_RS00390	VC_0079	uspB	universal stress protein UspB	CDS	-0.153012	0.36662	0.495718	135.393	150.671	158.944	152.661	142.353	105.242
VC_RS00395	VC_0080		NAD(P)/FAD-dependent oxidoreductase	CDS	-0.17517	0.314672	0.442932	38.2192	43.3475	41.7082	33.5423	36.322	39.1936
VC_RS00400	VC_0081		DMT family transporter	CDS	-0.137334	0.404432	0.533394	58.9551	48.0865	45.065	45.7552	48.1358	44.492
VC_RS00405	VC_0082	rmuC	DNA recombination protein RmuC	CDS	0.0264837	0.850344	0.900086	54.4013	72.06	75.6958	70.0089	62.8113	72.9436
VC_RS00410	VC_0083	ubiE	bifunctional demethylmenaquinone methyltransferase/2-methoxy-6-polyprenyl-1,4-benzoquinol methylase UbiE	CDS	-0.155438	0.221868	0.338759	190.201	165.585	172.707	176.312	163.192	135.145
VC_RS00415	VC_0084		SCP2 domain-containing protein	CDS	-0.0455653	0.755239	0.832214	95.7105	79.5866	78.633	87.124	82.9902	76.0646
VC_RS00420	VC_0085	ubiB	ubiquinone biosynthesis regulatory protein kinase UbiB	CDS	-0.0696097	0.515304	0.63456	218.256	197.224	229.185	200.136	199.074	215.202
VC_RS00425	VC_0086	tatA	twin-arginine translocase subunit TatA	CDS	-0.251327	0.123307	0.215742	93.5963	130.043	112.537	88.2421	89.8877	104.008
VC_RS00430	VC_0087	tatB	Sec-independent protein translocase subunit TatB	CDS	0.429912	0.0119938	0.0345722	186.298	210.047	238.5	339.036	268.562	247.718
VC_RS00435	VC_0088	tatC	twin-arginine translocase subunit TatC	CDS	0.158716	0.17838	0.285681	82.6997	72.06	74.1852	85.4899	87.3195	82.8871
VC_RS00440	VC_0089		cytochrome-c peroxidase	CDS	-0.21346	0.293782	0.421624	20.4107	25.228	28.7006	24.4257	20.1789	19.5242
VC_RS00445	VC_0090	dinF	MATE family efflux transporter DinF	CDS	0.183408	0.148859	0.247773	58.0606	56.7281	58.9957	62.6123	71.2497	63.5081
VC_RS00450	VC_0091		class I SAM-dependent methyltransferase	CDS	0.517743	0.00611091	0.0200597	561.252	487.694	581.397	834	812.438	687.992
VC_RS00455	VC_0092	lexA	repressor LexA	CDS	0.323009	0.108681	0.195835	131.978	160.567	152.65	214.499	195.038	147.266
VC_RS00460	VC_0093	plsB	glycerol-3-phosphate 1-O-acyltransferase PlsB	CDS	-0.224392	0.119985	0.211281	119.374	123.91	105.068	87.8121	101.335	108.871
VC_RS00465	VC_0094	ubiA	4-hydroxybenzoate octaprenyltransferase	CDS	-0.347559	0.00281301	0.0105004	70.6648	65.7879	69.4018	57.968	50.2637	53.6371
VC_RS00470	VC_0095		chorismate lyase	CDS	-0.847684	0.0137665	0.0387708	47.2454	111.505	60.842	40.3368	38.8902	42.242
VC_RS00475	VC_0097	fliL	flagellar basal body-associated protein FliL	CDS	-0.172508	0.332702	0.461789	76.9262	100.494	82.0737	79.4695	79.1745	71.3468
VC_RS00480	VC_0098		methyl-accepting chemotaxis protein	CDS	-0.0853617	0.65168	0.755795	47.408	51.2922	55.0515	51.7756	50.9241	42.242
VC_RS00485	VC_0099	glpG	rhomboid family intramembrane serine protease GlpG	CDS	0.136401	0.414599	0.541582	91.1568	112.202	131.419	127.203	114.543	126.218
VC_RS00490	VC_0100	glpE	thiosulfate sulfurtransferase GlpE	CDS	-0.316769	0.121265	0.212796	26.8347	29.27	22.4066	20.1254	19.3717	23.371
VC_RS00495	VC_0103		TatD family hydrolase	CDS	-0.0348734	0.857058	0.903811	66.2736	81.1198	81.5702	84.2858	81.0824	58.0645
VC_RS00500	VC_0105	hemB	porphobilinogen synthase	CDS	-0.0786287	0.532903	0.65094	230.128	196.388	218.024	224.218	216.464	169.839
VC_RS00505	VC_0106		GNAT family N-acetyltransferase	CDS	-0.546382	0.0138137	0.0388115	10.246	12.4049	12.9237	6.36444	8.65857	9.21775
VC_RS00510	VC_0108	polA	DNA polymerase I	CDS	-0.145174	0.191274	0.301311	555.967	560.451	553.2	503.823	499.629	506.323
VC_RS00515	VC_0111		YihA family ribosome biogenesis GTP-binding protein	CDS	-0.2209	0.118095	0.208987	108.64	92.2703	81.1506	83.0818	90.1812	68.8065
VC_RS00520	VC_0112		cytochrome c4	CDS	-0.528278	0.00261652	0.00985906	415.532	323.643	325.358	244.429	248.897	244.887
VC_RS00525	VC_0113		class I SAM-dependent methyltransferase	CDS	-0.150533	0.284588	0.412293	61.9638	60.6308	61.0937	50.3995	48.7228	66.3387
VC_RS00530	VC_0114	yihI	Der GTPase-activating protein YihI	CDS	-0.36797	0.0376224	0.085021	69.445	71.3631	66.045	43.433	47.0351	69.6775
VC_RS00535	VC_0115		DUF2489 domain-containing protein	CDS	-0.258817	0.129889	0.224618	62.2078	75.2658	77.4581	50.2275	51.0709	78.1694
VC_RS00540	VC_0116	hemN	oxygen-independent coproporphyrinogen III oxidase	CDS	-0.385982	0.0103527	0.0305093	148.648	139.939	135.866	100.627	103.903	120.266
VC_RS00545	VC_0117		heme biosynthesis protein HemY	CDS	-0.555975	6.16e-05	0.000417094	109.697	108.16	118.747	81.5337	80.4953	66.992
VC_RS00550	VC_0118		heme biosynthesis operon protein HemX	CDS	-0.62257	0.000290761	0.00158431	141.899	142.587	140.23	106.991	95.6845	73.2339
VC_RS00555	VC_0119		uroporphyrinogen-III synthase	CDS	-0.345292	0.00822532	0.0254634	67.7374	57.425	55.7228	49.6254	48.2091	44.6371
VC_RS00560	VC_0120	hemC	hydroxymethylbilane synthase	CDS	-0.244565	0.195487	0.306456	154.015	131.576	118.075	107.507	116.304	116.927
VC_RS00565	VC_0122		class I adenylate cyclase	CDS	0.964114	4.25e-07	6.07e-06	589.632	592.648	653.317	1273.66	1208.16	1099.31
VC_RS00570	VC_0123	cyaY	iron donor protein CyaY	CDS	-0.529844	0.000997374	0.00449071	38.7071	52.1285	46.0721	33.6283	33.5336	27.5081
VC_RS00575	VC_0124		lipoprotein	CDS	-0.950766	0.0114356	0.0332052	22.3623	26.4824	17.8749	10.4067	10.493	13.4274
VC_RS00580	VC_0125	lysA	diaminopimelate decarboxylase	CDS	-0.359759	0.00223487	0.00870693	637.853	646.171	649.037	523.002	503.958	479.468
VC_RS00585	VC_0126	dapF	diaminopimelate epimerase	CDS	-0.141253	0.743733	0.824387	301.606	273.744	303.287	278.917	268.122	249.75
VC_RS00590	VC_0127		DUF484 family protein	CDS	0.0220072	0.849742	0.900086	120.431	101.191	113.46	117.57	109.553	113.298
VC_RS00595	VC_0128	xerC	tyrosine recombinase XerC	CDS	0.0434773	0.710998	0.802092	147.428	118.753	133.349	127.547	127.457	156.919
VC_RS00600	VC_0129	yigB	5-amino-6-(5-phospho-D-ribitylamino)uracil phosphatase YigB	CDS	0.0902104	0.382382	0.511136	67.7374	59.237	61.3455	63.6444	63.2516	73.6694
VC_RS00605	VC_0130	cdpA	sensor domain-containing phosphodiesterase	CDS	-1.77147	5.44e-10	2.55e-08	235.495	271.933	255.536	66.5686	70.4426	86.371
VC_RS00610	VC_0131		DTW domain-containing protein	CDS	0.293123	0.0263831	0.0645868	36.8368	43.6263	43.0509	52.6357	49.6767	48.9194
VC_RS00615	VC_0132		COG3650 family protein	CDS	0.720872	3.97e-06	3.9e-05	79.4471	88.3676	100.368	155.241	139.711	147.121
VC_RS00620	VC_0134		Cof-type HAD-IIB family hydrolase	CDS	0.794119	1.84e-05	0.000151376	154.422	166.282	174.386	267.393	264.527	326.54
VC_RS00625	VC_0135		alpha/beta fold hydrolase	CDS	0.032084	0.822295	0.883123	91.726	120.425	96.2562	111.894	100.014	103.137
VC_RS00630	VC_0136	rhtB	homoserine/homoserine lactone efflux protein	CDS	0.547468	0.0260546	0.0640915	52.0431	43.6263	40.4494	74.7392	72.1303	52.2581
VC_RS00635	VC_0137		HDOD domain-containing protein	CDS	0.375305	0.0261675	0.0642358	110.998	103.281	98.6059	148.102	142.133	115.694
VC_RS00640	VC_0139		DNA starvation/stationary phase protection protein	CDS	-0.484259	0.127274	0.221375	33.6654	47.8077	48.4218	31.9082	32.7998	28.0161
VC_RS00645	VC_0140		DUF2500 domain-containing protein	CDS	-1.14313	2.63e-05	0.000204463	12.5229	20.2103	13.679	6.79447	6.16373	7.83871
VC_RS00650	VC_0142		DUF4145 domain-containing protein	CDS	-0.364168	0.0267836	0.0652976	40.74	42.6506	43.4705	32.1662	36.1018	30.2661
VC_RS00655	VC_0143		hypothetical protein	CDS	-0.698826	0.0145901	0.040324	13.58	17.7014	13.3433	12.3849	8.80532	6.24194
VC_RS00660	VC_0144		lysoplasmalogenase	CDS	-0.768853	2.64e-05	0.00020484	74.2427	79.0291	61.4294	39.7348	44.3201	41.8065
VC_RS00665	VC_0145		DUF1145 domain-containing protein	CDS	-0.635434	0.0063015	0.020526	32.7709	29.8276	28.3649	22.1035	20.6191	15.8952
VC_RS00670	VC_0146	rsmD	16S rRNA (guanine(966)-N(2))-methyltransferase RsmD	CDS	-0.684101	0.00116366	0.00510377	63.0209	79.0291	68.4787	44.5511	43.1461	43.1855
VC_RS00675	VC_0147	ftsY	signal recognition particle-docking protein FtsY	CDS	-0.229261	0.058538	0.12134	200.041	196.388	188.4	151.629	160.184	187.04
VC_RS00680	VC_0148	ftsE	cell division ATP-binding protein FtsE	CDS	-0.145463	0.187338	0.296894	82.4558	89.9008	85.6823	71.385	80.7888	81
VC_RS00685	VC_0149	ftsX	cell division protein FtsX	CDS	0.0699344	0.487089	0.608796	103.436	118.474	114.719	112.84	119.752	120.629
VC_RS00690	VC_0150	rpoH	RNA polymerase sigma factor RpoH	CDS	2.14409	1.54e-12	1.82e-10	486.684	446.716	482.708	2015.98	2160.17	2083.65
VC_RS00695	VC_0151	sthA	Si-specific NAD(P)(+) transhydrogenase	CDS	-0.972284	3.76e-09	1.27e-07	158.894	170.881	166.833	84.8879	82.0363	86.1533
VC_RS00700	VC_0152	fabR	HTH-type transcriptional repressor FabR	CDS	-0.307057	0.0670289	0.13539	73.1043	59.3763	58.9118	51.4316	55.3268	48.0484
VC_RS00705	VC_0153		YijD family membrane protein	CDS	-0.26672	0.108197	0.195161	37.4873	30.3851	30.9665	28.124	27.2231	26.9274
VC_RS00710	VC_0154	trmA	tRNA (uridine(54)-C5)-methyltransferase TrmA	CDS	-0.490273	0.00412082	0.0144411	47.0827	47.2502	46.156	30.4461	31.4057	38.1049
VC_RS00715	VC_0156	btuB	TonB-dependent vitamin B12 receptor	CDS	-1.54542	7.21e-07	9.23e-06	859.362	818.864	800.345	289.496	258.363	301.282
VC_RS00720	VC_0157		S8 family peptidase	CDS	4.58741	6.53e-13	8.94e-11	79.8536	121.262	99.1934	2324.31	2276.69	2612.18
VC_RS00725	VC_0158		glutamate racemase	CDS	-0.0294466	0.821861	0.883123	74.6493	93.9429	83.5843	79.8135	82.5499	84.4839
VC_RS00730	VC_0159		RNA-binding protein	CDS	-0.656862	0.0236852	0.0594972	147.754	203.357	170.357	134.169	112.561	83.9033
VC_RS00760	VC_0161	ilvY	HTH-type transcriptional activator IlvY	CDS	-0.29713	0.0454211	0.0989968	38.951	50.3166	43.8062	35.6065	31.9193	40.5726
VC_RS00765	VC_0162	ilvC	ketol-acid reductoisomerase	CDS	-0.459381	0.19825	0.309587	367.636	486.022	488.834	360.021	342.674	273.629
VC_RS00770	VC_0163		accessory factor UbiK family protein	CDS	-0.263243	0.0448062	0.0978965	57.898	52.6861	53.1213	48.5934	46.0078	41.8791
VC_RS00775	VC_0164	vexB	multidrug efflux RND transporter permease subunit VexB	CDS	-0.493256	0.00254936	0.00968812	1217.89	1092.05	1260.73	784.546	775.602	976.573
VC_RS00780	VC_0165	vexA	multidrug efflux RND transporter periplasmic adaptor subunit VexA	CDS	-0.786104	1.41e-06	1.65e-05	672.332	612.859	669.094	382.038	362.999	388.307
VC_RS00785	VC_0166		TetR/AcrR family transcriptional regulator	CDS	-1.22683	5.93e-10	2.74e-08	161.334	148.72	163.56	69.0628	66.4802	66.8468
VC_RS00790	VC_0167	rep	DNA helicase Rep	CDS	-0.179919	0.226015	0.343933	104.249	81.3986	93.2351	72.589	79.3213	94.4275
VC_RS00795	VC_0168		cytochrome c5 family protein	CDS	-0.658112	0.000144366	0.000860152	162.797	153.18	129.572	82.7377	86.072	113.444
VC_RS00825	CDS		hypothetical protein	CDS	-0.743495	0.027752	0.0671523	3.49665	1.95134	1.42664	1.54811	1.3208	1.30645
VC_RS00830	VC_0170		ABC transporter ATP-binding protein	CDS	-0.660572	0.038578	0.0864663	174.1	85.0225	86.0179	73.0191	77.4868	68.1533
VC_RS00835	VC_0171		ABC transporter substrate-binding protein	CDS	-0.488344	0.0155774	0.0425894	288.026	210.047	239.088	165.045	166.2	194.371
VC_RS00840	VC_0172		ABC transporter permease subunit	CDS	-0.393244	0.132998	0.228331	48.8717	29.4094	33.0645	25.0277	29.2043	30.7742
VC_RS00845	VC_0173		ABC transporter permease	CDS	1.01615	0.000122622	0.0007612	57.4101	34.1484	40.5333	90.8223	97.2254	79.9839
VC_RS00850	VC_0174		sporulation protein	CDS	-0.283622	0.0945361	0.175595	76.1944	70.945	68.8983	67.6867	66.4068	43.4758
VC_RS00855	VC_0175		deoxycytidylate deaminase	CDS	-1.1655	0.000742964	0.00352834	558	693.56	706.774	248.127	236.716	388.089
VC_RS00860	CDS		hypothetical protein	CDS	-0.343594	0.284676	0.412293	162.879	268.587	266.782	174.764	156.294	218.976
VC_RS00865	VC_0176		helix-turn-helix transcriptional regulator	CDS	0.310348	0.320019	0.448153	16.1008	31.082	27.1061	32.4242	24.8017	34.4032
VC_RS00870	VC_0177	vspR	transcriptional regulator VspR	CDS	0.72636	0.0105556	0.0310299	14.9624	16.8651	14.1825	21.7595	22.2334	31.8629
VC_RS00875	CDS		hypothetical protein	CDS	-1.92265	6.9e-05	0.000459751	401.789	439.329	418.173	77.0613	104.857	150.097
VC_RS00880	VC_0178	capV	cGAMP-activated phospholipase CapV	CDS	-1.92824	6.64e-05	0.000448417	652.572	793.357	774.917	130.815	167.741	284.807
VC_RS00885	VC_0179	dncV	cyclic AMP-GMP synthase	CDS	-1.62905	0.000125265	0.000770664	881.887	1143.2	1113.28	260.254	278.909	475.331
VC_RS00890	VC_0180		hypothetical protein	CDS	-1.25976	8.26e-05	0.000541054	663.306	735.932	760.231	236	274.653	391.065
VC_RS00895	VC_0181		peptidase	CDS	-0.471246	0.0639077	0.130194	66.355	93.246	94.9974	55.5599	54.1527	73.742
VC_RS00900	VC_0182		hypothetical protein	CDS	0.589763	0.0211952	0.0546315	47.2454	48.3652	42.6313	70.9549	70.516	66.4839
VC_RS00905	VC_0183		hypothetical protein	CDS	-0.241189	0.159789	0.2612	42.4477	51.2922	48.7575	43.519	34.2674	42.6774
VC_RS00910	VC_0184		hypothetical protein	CDS	-0.820485	0.00165727	0.00676796	22.8502	33.3121	22.9101	14.019	13.795	16.6936
VC_RS00915	VC_0185		site-specific integrase	CDS	0.0820302	0.674963	0.774271	22.6062	26.343	25.4277	21.3295	22.3068	34.9113
VC_RS00920	VC_0186	gorA	glutathione-disulfide reductase	CDS	0.536508	0.000886786	0.00407532	768.205	874.059	971.961	1371.8	1242.36	1177.69
VC_RS00925	VC_0187		23S rRNA (adenine(2030)-N(6))-methyltransferase RlmJ	CDS	0.347299	0.0255334	0.0631148	121.895	154.992	176.232	199.62	167.668	209.105
VC_RS00930	VC_0188	prlC	oligopeptidase A	CDS	1.88534	2.16e-06	2.36e-05	619.476	426.227	466.175	2091.84	2117.75	1376.86
VC_RS00935	VC_0190	uvrD	DNA helicase II	CDS	0.542827	0.00214588	0.00839702	189.551	181.753	193.603	299.215	286.907	236.976
VC_RS00940	VC_0191		LysE family translocator	CDS	0.105142	0.420624	0.546841	11.4657	9.19915	11.0774	11.7828	11.08	11.4677
VC_RS00945	VC_0192		AraC family transcriptional regulator	CDS	0.291719	0.0573956	0.119198	28.0545	38.1904	40.4494	44.8951	38.5967	46.9597
VC_RS00950	VC_0194	ggt	gamma-glutamyltransferase	CDS	0.156275	0.54429	0.661441	289.083	240.293	268.208	308.331	284.412	296.274
VC_RS00955	VC_0195	rarD	EamA family transporter RarD	CDS	-0.352645	0.106112	0.191985	32.6896	22.301	24.1689	20.7274	21.6464	19.8145
VC_RS00960	VC_0196	recQ	ATP-dependent DNA helicase RecQ	CDS	-0.46667	0.0208025	0.0538926	125.147	105.93	110.523	72.761	78.7343	95.7339
VC_RS00965	VC_0197		DUF3630 family protein	CDS	-0.0820184	0.706908	0.798499	7.39988	5.71462	7.80456	5.67639	6.75075	7.47581
VC_RS00970	VC_0198		hypothetical protein	CDS	0.767498	0.000476811	0.00241942	11.791	12.5443	12.1684	24.1677	22.3802	15.6048
VC_RS00975	VC_0199		ABC transporter ATP-binding protein	CDS	0.990678	6.25e-06	5.82e-05	31.7138	30.5245	33.0645	74.1371	66.5536	48.9194
VC_RS00980	VC_0200	fhuA	TonB-dependent siderophore receptor FhuA	CDS	1.70481	0.000451824	0.0023191	210.449	145.096	145.265	766.657	625.765	241.04
VC_RS00985	VC_0201		ABC transporter ATP-binding protein	CDS	1.20045	0.000756878	0.00358484	16.1008	9.75668	9.81863	34.9184	31.4057	16.4032
VC_RS00990	VC_0202		iron-siderophore ABC transporter substrate-binding protein	CDS	1.33272	9.98e-05	0.000640882	9.59545	7.10844	6.7136	23.7376	21.9399	13.7177
VC_RS00995	VC_0203	fhuB	Fe(3+)-hydroxamate ABC transporter permease FhuB	CDS	0.699025	0.00210595	0.00826808	26.5908	26.0643	22.4905	46.3572	45.8611	29.7581
VC_RS01000	VC_0204		MurR/RpiR family transcriptional regulator	CDS	-0.109907	0.603252	0.716556	23.3381	27.3187	22.3227	26.2318	25.2419	16.0403
VC_RS01005	VC_0206	murQ	N-acetylmuramic acid 6-phosphate etherase	CDS	-0.297867	0.233265	0.352773	4.96036	4.32081	5.11912	4.90234	4.10915	2.83065
VC_RS01010	VC_0207	murP	PTS N-acetylmuramic acid transporter subunit IIBC	CDS	-0.30423	0.139465	0.237017	34.072	50.3166	44.8133	35.6925	37.6428	31.0645
VC_RS01015	VC_0208		TIGR00645 family protein	CDS	-0.0678282	0.679731	0.777179	71.1527	56.8675	57.7369	60.8922	60.61	55.8871
VC_RS01020	VC_0209		YicC family protein	CDS	-0.0193537	0.908034	0.941655	234.763	194.855	202.835	214.671	212.942	196.548
VC_RS01025	VC_0210	rph	ribonuclease PH	CDS	-0.400868	0.0471512	0.102142	139.622	116.383	127.81	84.1138	101.628	105.024
VC_RS01030	VC_0211	pyrE	orotate phosphoribosyltransferase	CDS	-0.599825	0.00141062	0.00590302	72.8603	62.7215	58.3244	37.5846	44.9805	45.3629
VC_RS01035	VC_0212	lpxN	lipid A biosynthesis myristoyltransferase LpxN	CDS	-0.00239326	0.985276	0.99225	58.9551	57.2856	56.8138	54.2698	56.6476	61.8387
VC_RS01040	VC_0213		LpxL/LpxP family Kdo(2)-lipid IV(A) lauroyl/palmitoleoyl acyltransferasee	CDS	0.146619	0.140907	0.238586	69.0384	68.018	64.3666	75.8573	78.5141	68.5887
VC_RS01045	VC_0214	slmA	nucleoid occlusion factor SlmA	CDS	-0.49201	0.00167854	0.00683133	31.3072	34.5665	32.0574	21.5015	24.6549	23.371
VC_RS01050	CDS		hypothetical protein	CDS	-0.383867	0.128745	0.223389	3.09006	2.09072	3.18896	2.32216	1.76106	2.46774
VC_RS01055	VC_0215	coaBC	bifunctional phosphopantothenoylcysteine decarboxylase/phosphopantothenate--cysteine ligase CoaBC	CDS	-0.339766	0.0330007	0.076621	101.809	98.9606	115.222	77.4914	81.009	91.2339
VC_RS01060	VC_0216		methyl-accepting chemotaxis protein	CDS	-1.85564	5.3e-08	1.12e-06	310.307	415.913	445.363	117.656	105.737	100.307
VC_RS01065	VC_0217	radC	JAB domain-containing protein	CDS	-1.43746	1.97e-06	2.19e-05	21.9557	27.0399	27.8614	9.71867	9.83261	8.78226
VC_RS01070	VC_0218	rpmB	50S ribosomal protein L28	CDS	-0.205178	0.326495	0.454894	1238.06	1104.04	1126.29	860.576	921.257	1226.76
VC_RS01075	VC_0219	rpmG	50S ribosomal protein L33	CDS	-0.188726	0.234854	0.354875	749.258	807.435	756.874	629.564	621.436	778.791
VC_RS01080	VC_0220		hypothetical protein	CDS	0.179132	0.202615	0.314304	41.7158	33.7302	33.7358	44.8951	41.6785	37.2339
VC_RS01085	VC_0221	mutM	bifunctional DNA-formamidopyrimidine glycosylase/DNA-(apurinic or apyrimidinic site) lyase	CDS	0.172559	0.136842	0.233535	68.5505	67.7392	71.6676	85.7479	80.9356	67.7904
VC_RS01090	VC_0222	coaD	pantetheine-phosphate adenylyltransferase	CDS	0.350579	0.0345197	0.0796281	53.9134	49.7591	52.0304	70.9549	71.103	56.6129
VC_RS01095	VC_0223		glycosyltransferase family 9 protein	CDS	-0.194879	0.126042	0.219556	75.6251	67.7392	70.6606	58.398	62.371	66.2662
VC_RS01100	VC_0224		glycosyltransferase family 2 protein	CDS	-0.216232	0.279431	0.405904	56.3529	38.8873	39.7781	37.1546	40.798	38.4678
VC_RS01105	VC_0225		glycosyltransferase family 9 protein	CDS	0.0153154	0.913971	0.944233	90.3436	70.1087	73.346	82.8237	83.8707	69.8226
VC_RS01110	VC_0227		3-deoxy-D-manno-octulosonic acid kinase	CDS	-0.171429	0.237252	0.35789	69.3637	60.7702	70.4928	55.5599	50.4839	72.2178
VC_RS01115	VC_0228		hypothetical protein	CDS	-0.526075	0.0240669	0.0603283	89.6117	87.8101	87.1089	48.7654	51.878	82.9597
VC_RS01120	VC_0229		hypothetical protein	CDS	0.0446533	0.799015	0.864647	154.178	171.16	176.064	145.006	132.74	239.299
VC_RS01125	VC_0230		hypothetical protein	CDS	-0.0305535	0.843774	0.896714	132.059	151.368	156.762	134.685	112.121	184.065
VC_RS01130	VC_0231		hypothetical protein	CDS	-0.101426	0.417346	0.543972	267.697	291.864	298.168	248.557	233.048	317.831
VC_RS01135	VC_0232		HAD hydrolase family protein	CDS	-0.0858061	0.5055	0.626722	40.6587	43.0688	44.1419	35.6065	36.5421	48.2662
VC_RS01140	VC_0233		3-deoxy-D-manno-octulosonic acid transferase	CDS	0.0354303	0.773169	0.846725	112.543	126.837	133.684	117.312	109.333	155.613
VC_RS01145	VC_0234		glycosyl transferase	CDS	-0.358419	0.0839979	0.160721	135.231	166.839	174.134	112.496	100.307	158.516
VC_RS01150	VC_0235		glycosyltransferase family 9 protein	CDS	-0.282921	0.0227491	0.0576754	147.916	153.04	143.755	116.366	118.945	130.137
VC_RS01155	VC_0236	waaF	lipopolysaccharide heptosyltransferase II	CDS	-0.0219743	0.815842	0.878314	168.896	180.917	177.994	182.161	166.421	171.218
VC_RS01160	VC_0237		O-antigen ligase family protein	CDS	-0.29513	0.115516	0.205548	119.049	138.963	129.069	99.3369	105.737	110.25
VC_RS01165	VC_0238		acyltransferase	CDS	-0.348572	0.110411	0.198288	67.4121	83.4893	84.0039	62.6123	58.1151	63.6533
VC_RS01170	VC_0239		polysaccharide deacetylase family protein	CDS	-0.0101965	0.93455	0.957958	439.764	519.613	539.773	542.44	497.354	448.766
VC_RS01175	VC_0240	rfaD	ADP-glyceromanno-heptose 6-epimerase	CDS	-0.128982	0.321102	0.449138	408.457	457.867	457.28	443.791	420.601	345.992
VC_RS01180	VC_0241		mannose-1-phosphate guanylyltransferase/mannose-6-phosphate isomerase	CDS	-0.743014	2.42e-05	0.000190916	1031.27	1073.51	1053.61	599.548	602.064	685.452
VC_RS01185	VC_0242		phosphomannomutase/phosphoglucomutase	CDS	-0.930775	0.115417	0.205474	860.825	948.07	1030.62	447.489	450.759	591.242
VC_RS01190	VC_0243	gmd	GDP-mannose 4,6-dehydratase	CDS	-0.89959	0.000113068	0.00071563	1940.48	2303.55	2109.58	1021.66	1023.77	1360.23
VC_RS01195	VC_0244		DegT/DnrJ/EryC1/StrS family aminotransferase	CDS	-0.554944	0.00204051	0.00803777	1986.26	2292.68	2278.34	1398.8	1367.61	1696.94
VC_RS01200	VC_0245		glycosyltransferase	CDS	-0.737122	0.00695348	0.0223078	1557.88	1794.11	1803.36	864.618	801.064	1427.08
VC_RS01205	VC_0246		ABC transporter permease	CDS	-0.781125	0.00329044	0.0119796	621.834	755.306	727.25	373.61	326.164	524.686
VC_RS01210	VC_0247		ABC transporter ATP-binding protein	CDS	-0.821215	0.00148109	0.00615447	716.081	829.178	743.279	335.251	361.825	597.992
VC_RS01215	VC_0248		acyl carrier protein	CDS	-0.623671	0.0330223	0.0766211	282.496	329.636	317.469	189.041	163.852	250.331
VC_RS01220	VC_0249		AMP-binding protein	CDS	-0.566455	0.0123407	0.0353129	1606.1	1843.59	1887.86	1148.27	988.764	1467.22
VC_RS01225	VC_0250		iron-containing alcohol dehydrogenase	CDS	-0.497159	0.0011651	0.00510377	1475.26	1588.67	1696.78	1087.98	966.604	1318.36
VC_RS01230	VC_0251		acyl-CoA reductase	CDS	-0.419211	0.015767	0.0430416	3690.91	4215.72	4474.02	2768.02	2517.81	3972.78
VC_RS01235	VC_0252		acetyltransferase	CDS	-0.451767	0.0287073	0.0689479	976.296	1132.05	1156.17	666.546	656.73	1063.45
VC_RS01240	VC_0253		IS200/IS605 family transposase	CDS	-0.577436	0.0871896	0.165276	58.3045	74.7083	72.1712	34.3164	36.0284	66.9194
VC_RS01245	VC_0254		ISAs1 family transposase	CDS	-0.237253	0.0923009	0.172612	514.332	588.188	622.77	462.884	432.635	568.089
VC_RS01250	VC_0255		hypothetical protein	CDS	-0.272415	0.443925	0.567388	109.291	129.067	113.46	95.8967	84.1642	111.048
VC_RS01255	VC_0257		IS3-like element ISVch4 family transposase	CDS	-2.22504	0.0302858	0.0716744	0.731856	3.48453	1.09096	0.172012	0.366888	0.435484
VC_RS01260	VC_0258		FkbM family methyltransferase	CDS	-0.220423	0.420794	0.546861	273.633	311.238	304.378	247.611	215.29	300.266
VC_RS01265	VC_0259		glycosyltransferase	CDS	-0.147025	0.436581	0.561513	220.207	230.954	232.374	205.812	194.818	216.653
VC_RS01270	VC_0260		polysaccharide biosynthesis protein	CDS	0.0442873	0.677697	0.776101	190.445	206.284	171.448	187.751	188.581	209.395
VC_RS01275	VC_0262		SDR family oxidoreductase	CDS	0.106834	0.24423	0.366087	101.484	107.602	103.977	112.41	115.423	109.234
VC_RS01280	VC_0263		sugar transferase	CDS	0.0294046	0.753749	0.831497	54.9705	58.2613	56.9816	58.6561	58.0418	56.9758
VC_RS01285	VC_0264		MBL fold metallo-hydrolase	CDS	0.0926403	0.393693	0.522915	106.688	85.7194	82.7451	89.7042	100.014	103.79
VC_RS01290	VC_0265		mechanosensitive ion channel family protein	CDS	-0.0121284	0.908839	0.942216	117.91	115.965	127.307	131.847	117.184	109.234
VC_RS01295	VC_0266		uracil-DNA glycosylase family protein	CDS	-0.464981	0.0132318	0.0375024	33.1775	32.4758	38.0997	28.984	26.8562	19.4516
VC_RS01300	VC_0267		D-2-hydroxyacid dehydrogenase	CDS	-0.870653	7.89e-06	7.12e-05	90.3436	98.2637	98.9416	57.452	54.5196	45.2903
VC_RS01305	VC_0268		YjaG family protein	CDS	-0.645801	3.62e-05	0.000265607	114.82	122.795	107.921	64.9345	74.6985	81.0726
VC_RS01310	VC_0269	manA	mannose-6-phosphate isomerase, class I	CDS	-0.861207	3.15e-06	3.23e-05	368.286	382.601	338.03	208.22	190.709	200.468
VC_RS01315	VC_0270		ROK family protein	CDS	-0.628967	4.11e-05	0.000297916	276.56	284.477	272.32	175.968	170.677	192.194
VC_RS01320	VC_0271		HlyC/CorC family transporter	CDS	1.60906	1.85e-07	3.07e-06	80.4229	59.0976	57.1495	193.341	191.442	215.782
VC_RS01325	VC_0273	hupA	DNA-binding protein HU-alpha	CDS	0.127098	0.355817	0.485478	189.551	154.574	192.764	180.785	217.785	187.984
VC_RS01330	VC_0274		DUF1481 domain-containing protein	CDS	0.358338	0.0867964	0.164746	214.759	155.549	132.006	208.564	219.619	215.928
VC_RS01335	VC_0275	purD	phosphoribosylamine--glycine ligase	CDS	-0.814952	0.00342689	0.0124003	650.376	630.142	506.205	313.32	341.06	361.161
VC_RS01340	VC_0276	purH	bifunctional phosphoribosylaminoimidazolecarboxamide formyltransferase/IMP cyclohydrolase	CDS	-1.05614	0.000871377	0.00402009	633.381	624.985	472.805	256.9	299.895	275.661
VC_RS01345	CDS		hypothetical protein	CDS	-0.345272	0.129782	0.224618	12.1163	13.1018	11.581	10.6647	10.8599	7.40323
VC_RS01350	VC_0277	zntR	Zn(2+)-responsive transcriptional regulator	CDS	-0.065753	0.706171	0.797975	43.4235	44.602	43.1349	52.5496	44.1	28.742
VC_RS01355	VC_0278	cadC	CadC family transcriptional regulator	CDS	0.123323	0.633183	0.739407	83.269	91.9915	72.0033	98.8209	112.782	57.5565
VC_RS01360	VC_0280	cadB	cadaverine/lysine antiporter	CDS	-0.0608316	0.809376	0.872938	5.77353	8.0841	6.7136	5.93441	6.60399	6.96775
VC_RS01365	VC_0281		lysine decarboxylase CadA	CDS	-0.158593	0.611727	0.723615	5.69221	13.6593	8.39199	9.03063	7.5579	7.76613
VC_RS01370	VC_0282		methyl-accepting chemotaxis protein	CDS	-1.45213	2.79e-06	2.94e-05	75.7065	70.1087	58.3244	28.898	28.6173	17.129
VC_RS01375	VC_0283		peptidase	CDS	-0.835716	0.0019695	0.00778389	9.51413	13.2412	7.72064	5.7624	6.45724	4.64516
VC_RS01380	VC_0284		TonB-dependent siderophore receptor	CDS	-1.65117	0.000269443	0.0014836	216.385	184.819	155.672	63.9884	56.2073	57.121
VC_RS01385	VC_0285		bifunctional 4-hydroxy-2-oxoglutarate aldolase/2-dehydro-3-deoxy-phosphogluconate aldolase	CDS	0.202488	0.356893	0.486572	52.1244	39.1661	49.1771	65.4505	61.4171	35.2016
VC_RS01390	VC_0286		GntP family permease	CDS	-0.550638	0.0652335	0.13244	16.8327	32.197	23.1619	19.1793	17.0236	12.7742
VC_RS01395	VC_0287		gluconokinase	CDS	1.72429	1.8e-05	0.000149214	3.09006	5.29648	7.21712	19.2653	17.6106	14.6613
VC_RS01400	VC_0288		phosphogluconate dehydratase	CDS	0.761009	0.00884698	0.0269194	11.1405	17.8408	18.9659	30.1881	28.1037	22.7178
VC_RS01405	VC_0289		LacI family DNA-binding transcriptional regulator	CDS	-0.330387	0.00845593	0.0259515	77.0888	64.6728	71.1641	55.1298	55.1066	59.2258
VC_RS01410	VC_0290	fis	DNA-binding transcriptional regulator Fis	CDS	-0.344744	0.198803	0.310212	135.8	113.874	78.9687	65.8806	85.1915	107.565
VC_RS01415	VC_0291	dusB	tRNA dihydrouridine synthase DusB	CDS	-0.261135	0.247176	0.369413	305.835	258.691	234.137	189.557	207.219	269.637
VC_RS01420	VC_0293	prmA	50S ribosomal protein L11 methyltransferase	CDS	-0.519284	0.00769023	0.0241218	165.399	149.556	141.825	96.5847	107.058	115.04
VC_RS01425	VC_0295	accC	acetyl-CoA carboxylase biotin carboxylase subunit	CDS	-0.0700055	0.717874	0.806531	1194.39	962.426	946.701	949.42	979.005	1028.18
VC_RS01430	VC_0296		acetyl-CoA carboxylase biotin carboxyl carrier protein	CDS	-0.104202	0.57068	0.684393	540.76	441.559	417.502	431.234	421.848	449.274
VC_RS01435	VC_0297	aroQ	type II 3-dehydroquinate dehydratase	CDS	-0.247036	0.148628	0.24762	166.945	134.921	121.18	109.486	116.304	130.718
VC_RS01440	VC_0298	acs	acetate--CoA ligase	CDS	0.461366	0.246769	0.368961	23.9886	51.4316	25.5117	51.3456	47.1085	39.3387
VC_RS01445	VC_0299		3'-5' exonuclease	CDS	0.011344	0.970964	0.98117	7.56251	11.8474	7.97239	9.89069	9.17221	8.20162
VC_RS01450	VC_0300		cyclic nucleotide-binding/CBS domain-containing protein	CDS	0.227957	0.374845	0.503827	10.8965	16.8651	13.2594	19.1793	16.6567	11.9032
VC_RS01455	VC_0302		3-phenylpropionate MFS transporter	CDS	-0.391736	0.056897	0.11856	73.9988	62.5821	65.3736	40.2508	41.6052	72.0726
VC_RS01460	VC_0303		hybrid sensor histidine kinase/response regulator	CDS	-1.04258	4.99e-05	0.000349117	90.5062	137.012	95.2491	52.6357	53.7125	50.0807
VC_RS01465	VC_0304	gppA	guanosine-5'-triphosphate,3'-diphosphate diphosphatase	CDS	0.262927	0.0523627	0.110998	500.02	570.347	646.1	736.641	633.983	689.008
VC_RS01470	VC_0305	rhlB	ATP-dependent RNA helicase RhlB	CDS	0.0656075	0.613645	0.72492	1008.25	1276.17	1265.76	1344.88	1127.89	1242.51
VC_RS01475	VC_0306	trxA	thioredoxin TrxA	CDS	-0.495097	0.00941656	0.0282894	224.273	172.693	141.405	116.71	141.105	124.186
VC_RS01480	VC_0307	rho	transcription termination factor Rho	CDS	-0.402162	0.0518278	0.110192	636.064	615.228	555.802	371.46	451.493	544.428
VC_RS01485	VC_0308		hypothetical protein	CDS	-0.354123	0.00153653	0.00634041	67.1681	75.1264	66.1289	54.3558	53.3456	55.2339
VC_RS01490	VC_0309	ubiD	4-hydroxy-3-polyprenylbenzoate decarboxylase	CDS	-0.258728	0.066166	0.134028	273.308	388.734	321.581	280.981	258.363	282.557
VC_RS01495	VC_0311		2Fe-2S iron-sulfur cluster binding domain-containing protein	CDS	0.0270026	0.826893	0.885388	49.3596	50.1772	56.2264	53.9257	50.117	54.7258
VC_RS01500	VC_0312	fre	NAD(P)H-flavin reductase	CDS	-0.121426	0.286202	0.413132	142.793	165.306	149.797	134.599	126.21	159.968
VC_RS01535	VC_0315	pssA	CDP-diacylglycerol--serine O-phosphatidyltransferase	CDS	-0.2393	0.0684892	0.137948	129.295	131.715	129.069	93.7465	107.718	128.903
VC_RS01540	VC_0317		GNAT family N-acetyltransferase	CDS	0.0765491	0.656903	0.759377	15.7756	10.4536	12.4202	13.5889	13.795	13.6452
VC_RS01545	VC_0318	murB	UDP-N-acetylmuramate dehydrogenase	CDS	0.246386	0.0191973	0.0502175	125.879	114.153	122.439	147.5	152.039	130.573
VC_RS01550	VC_0319	birA	bifunctional biotin--[acetyl-CoA-carboxylase] ligase/biotin operon repressor BirA	CDS	0.0540231	0.510064	0.630183	134.011	135.757	142.076	138.9	141.619	147.048
VC_RS01555	VC_0320		type I pantothenate kinase	CDS	-0.182957	0.158029	0.258917	73.6735	77.0777	65.2897	53.3237	65.5263	71.2742
VC_RS01580	VC_0321	tuf	elongation factor Tu	CDS	-0.316994	0.413866	0.541582	1720.11	2778.84	2677.97	1820.75	1735.6	2204.64
VC_RS01585	VC_0322	secE	preprotein translocase subunit SecE	CDS	-0.378699	0.0198209	0.0516126	398.13	372.566	359.01	239.871	265.554	363.411
VC_RS01590	VC_0323	nusG	transcription termination/antitermination protein NusG	CDS	-0.174531	0.341479	0.470609	513.194	466.09	509.058	382.038	409.227	527.516
VC_RS01595	VC_0324	rplK	50S ribosomal protein L11	CDS	-0.272736	0.183876	0.292769	2533.6	3393.37	3449.7	2337.56	1892.26	3531.56
VC_RS01600	VC_0325	rplA	50S ribosomal protein L1	CDS	-0.0471919	0.842977	0.896404	3499.33	4292.94	4830.52	3591.7	3182.76	5442.03
VC_RS01605	VC_0326	rplJ	50S ribosomal protein L10	CDS	-0.0112402	0.958059	0.97205	3690.59	4081.91	4506.33	4035.49	3287.17	4860.87
VC_RS01610	VC_0327	rplL	50S ribosomal protein L7/L12	CDS	-0.160096	0.429593	0.554852	4193.37	4961.13	5420.81	4156.58	3445.45	5442.32
VC_RS01615	VC_0328	rpoB	DNA-directed RNA polymerase subunit beta	CDS	-0.252002	0.206863	0.319225	5091.69	5435.17	5990.29	4150.22	4047.95	5671.74
VC_RS01620	VC_0329	rpoC	DNA-directed RNA polymerase subunit beta'	CDS	-0.166715	0.438854	0.563133	6474	8776.83	10033.6	6634.67	6159.03	9731.33
VC_RS01625	VC_0330		Rsd/AlgQ family anti-sigma factor	CDS	-0.717625	0.000130787	0.000796589	404.31	410.338	408.69	269.543	253.226	221.153
VC_RS01630	VC_0331	nudC	NAD(+) diphosphatase	CDS	-0.112689	0.405454	0.534491	45.0498	46.1351	36.1695	38.4447	41.5318	37.6694
VC_RS01635	VC_0332	hemE	uroporphyrinogen decarboxylase	CDS	0.280636	0.0354526	0.0813579	312.584	276.114	273.747	379.114	356.469	312.17
VC_RS01640	VC_0333		TetR/AcrR family transcriptional regulator	CDS	0.474973	0.00380204	0.0135363	106.932	92.8278	95.0813	152.747	136.849	120.411
VC_RS01645	VC_0334		hypothetical protein	CDS	0.368419	0.0178948	0.0477149	107.014	89.9008	104.229	147.586	141.252	100.234
VC_RS01650	VC_0335		murein hydrolase activator EnvC	CDS	-0.0298434	0.804258	0.869	66.4363	71.9206	70.0732	67.4287	73.0842	63.5807
VC_RS01655	VC_0336	gpmM	2,3-bisphosphoglycerate-independent phosphoglycerate mutase	CDS	0.280648	0.24348	0.365391	3082.66	2805.88	3086.58	4614.82	3969.44	2318.37
VC_RS01660	VC_0337		DMT family transporter	CDS	0.100972	0.438201	0.56259	63.7528	63.6972	53.457	74.1371	68.6815	51.1694
VC_RS01665	VC_0338		SLC13 family permease	CDS	-1.52838	2.38e-05	0.000188181	79.1218	102.027	87.3607	36.7245	33.8271	22.5
VC_RS01670	VC_0339	psd	phosphatidylserine decarboxylase	CDS	-0.124569	0.248455	0.371014	108.152	95.6154	101.879	91.5964	101.041	87.8226
VC_RS01675	VC_0340	rsgA	small ribosomal subunit biogenesis GTPase RsgA	CDS	-0.0854497	0.445635	0.56896	187.762	212.696	213.325	220.433	180.142	177.895
VC_RS01680	VC_0341	orn	oligoribonuclease	CDS	-0.354997	0.0125318	0.0357462	82.6184	73.3145	65.2058	52.6357	57.4547	62.7823
VC_RS01725	VC_0342	queG	tRNA epoxyqueuosine(34) reductase QueG	CDS	-0.153233	0.182024	0.290471	74.4054	84.3256	78.633	64.2465	69.6354	79.4033
VC_RS01730	VC_0343	tsaE	tRNA (adenosine(37)-N6)-threonylcarbamoyltransferase complex ATPase subunit type 1 TsaE	CDS	0.013271	0.934296	0.957958	43.2608	33.5908	33.0645	33.8863	41.385	35.7823
VC_RS01735	VC_0344		LysM peptidoglycan-binding domain-containing protein	CDS	0.0982282	0.407024	0.535622	123.765	142.169	144.51	133.739	134.942	170.565
VC_RS01740	VC_0345	mutL	DNA mismatch repair endonuclease MutL	CDS	0.438084	0.00123864	0.00535746	155.56	156.246	165.238	196.868	196.065	253.379
VC_RS01745	VC_0346	miaA	tRNA (adenosine(37)-N6)-dimethylallyltransferase MiaA	CDS	0.351119	0.00337712	0.0122326	430.087	392.079	409.362	517.584	509.388	543.992
VC_RS01750	VC_0347	hfq	RNA chaperone Hfq	CDS	-0.00617748	0.958112	0.97205	938.077	820.676	864.375	820.239	870.92	920.831
VC_RS01755	VC_0348	hflX	GTPase HflX	CDS	0.413078	0.00241913	0.00928247	1124.29	1155.47	1260.23	1566.43	1405.26	1741.94
VC_RS01760	VC_0349	hflK	FtsH protease activity modulator HflK	CDS	0.169969	0.159921	0.261295	842.204	825.275	920.014	915.964	875.836	1119.27
VC_RS01765	VC_0350	hflC	protease modulator HflC	CDS	0.218627	0.0923479	0.172612	746.249	702.899	843.815	811.38	812.291	1044.58
VC_RS01770	VC_0351		DUF2065 domain-containing protein	CDS	0.214434	0.227739	0.345592	14.7184	17.562	14.0146	16.3411	16.4366	20.6855
VC_RS01775	VC_0352		SlyX family protein	CDS	-0.417672	0.0124962	0.0356734	20.9799	24.8098	18.2945	14.191	15.923	17.6371
VC_RS01780	VC_0353		hypothetical protein	CDS	0.322892	0.337903	0.467128	103.029	123.77	128.985	125.569	127.677	191.613
VC_RS01785	VC_0354	fkpA	FKBP-type peptidyl-prolyl cis-trans isomerase	CDS	0.496319	0.000835424	0.00388445	1116.49	1057.07	1024.83	1502.7	1472.84	1536.17
VC_RS01790	VC_0355		transcriptional regulator	CDS	0.308962	0.0504264	0.107987	363.57	345.804	413.893	522.056	473.286	396.363
VC_RS01795	VC_0356	tusD	sulfurtransferase complex subunit TusD	CDS	0.130012	0.400355	0.529195	211.75	273.884	298	310.568	274.873	272.032
VC_RS01800	VC_0357	tusC	sulfurtransferase complex subunit TusC	CDS	0.390546	0.041478	0.0920957	133.604	122.377	153.154	217.423	181.977	137.25
VC_RS01805	VC_0358	dsrH	sulfurtransferase complex subunit TusB	CDS	0.266821	0.12851	0.223307	91.8073	110.25	118.075	157.047	128.778	99.363
VC_RS01810	VC_0359	rpsL	30S ribosomal protein S12	CDS	-0.0334559	0.826656	0.885388	2220.94	2805.6	2740.74	2719.59	2167.8	2701.74
VC_RS01815	VC_0360	rpsG	30S ribosomal protein S7	CDS	0.000431957	0.998151	0.999128	2506.69	2802.68	2987.72	2778.34	2478.41	3042.8
VC_RS01820	VC_0361	fusA	elongation factor G	CDS	-0.0658216	0.713912	0.804143	2864.65	3074.19	3117.96	2624.47	2379.64	3648.7
VC_RS01825	VC_0362	tuf	elongation factor Tu	CDS	0.120082	0.485114	0.606947	6220.7	6902.29	6787.53	6833.35	6624.91	8180.35
VC_RS01830	VC_0364		bacterioferritin-associated ferredoxin	CDS	-0.320618	0.160048	0.261382	40.9839	59.7945	49.5967	38.8747	42.1922	39.0484
VC_RS01835	VC_0365	bfr	bacterioferritin	CDS	-0.0271978	0.832335	0.888991	235.088	263.57	301.189	282.444	249.558	252.944
VC_RS01840	VC_0366	rpsF	30S ribosomal protein S6	CDS	-0.161446	0.295446	0.422425	2270.06	2958.36	2524.73	2143.7	2048.19	2740.21
VC_RS01845	VC_0367	priB	primosomal replication protein N	CDS	-0.14076	0.436645	0.561513	1786.62	2227.03	2198.45	1853.94	1489.93	2290.65
VC_RS01850	VC_0368	rpsR	30S ribosomal protein S18	CDS	-0.0782086	0.6463	0.750775	1729.86	2177.41	2182.25	1811.37	1560.89	2395.82
VC_RS01855	VC_0369	rplI	50S ribosomal protein L9	CDS	-0.0452341	0.913145	0.943966	2285.42	2323.34	2509.21	2068.7	1987.29	2842.26
VC_RS01860	VC_0370		YdiY family protein	CDS	1.21484	1.71e-06	1.96e-05	21.9557	26.9006	18.9659	41.4549	51.9514	63.2904
VC_RS01865	VC_0371		replicative DNA helicase	CDS	0.195637	0.0826083	0.158745	267.778	243.778	249.662	302.397	286.687	282.774
VC_RS01870	VC_0372	alr	alanine racemase	CDS	0.170102	0.0967336	0.178465	166.863	160.567	164.315	180.785	184.838	187.694
VC_RS01875	VC_0373		YjbQ family protein	CDS	0.435897	0.00880008	0.0268225	34.4786	38.1904	33.0645	48.0773	52.6852	42.0968
VC_RS01880	VC_0374	pgi	glucose-6-phosphate isomerase	CDS	-0.322093	0.157238	0.258097	2236.72	1658.5	1772.22	1737.23	1743.45	1052.93
VC_RS01885	VC_0376		MBL fold metallo-hydrolase	CDS	-0.0330532	0.836398	0.89154	25.5336	37.6329	29.1202	30.3601	30.0849	29.3952
VC_RS01890	VC_0377		chemotaxis protein CheX	CDS	-0.119556	0.261565	0.386052	253.222	257.576	258.557	242.365	225.49	240.315
VC_RS01895	VC_0378	zur	zinc uptake transcriptional repressor Zur	CDS	0.0319467	0.823702	0.884368	156.048	188.025	175.393	189.299	177.207	164.468
VC_RS01900	VC_0379	dusA	tRNA dihydrouridine(20/20a) synthase DusA	CDS	-0.197523	0.146613	0.246107	48.2212	50.7347	46.9952	39.4767	42.3389	45.3629
VC_RS01905	VC_0379a	pspG	envelope stress response protein PspG	CDS	-0.408938	0.307332	0.43493	5.12299	9.75668	9.14727	7.1385	5.72346	5.08065
VC_RS01910	VC_0381		TIGR04219 family outer membrane beta-barrel protein	CDS	-0.30815	0.0646635	0.131508	107.989	92.2703	69.9892	69.8368	83.9441	64.4516
VC_RS01920	VC_0383		hypothetical protein	CDS	0.0777503	0.832095	0.888991	2.92742	2.927	2.85328	1.80613	3.52213	3.7742
VC_RS01925	VC_0384		assimilatory sulfite reductase (NADPH) flavoprotein subunit	CDS	-1.39283	8.14e-06	7.31e-05	132.222	89.2039	78.8008	35.1764	40.5779	38.6129
VC_RS01930	VC_0385	cysI	assimilatory sulfite reductase (NADPH) hemoprotein subunit	CDS	-0.921732	0.00321839	0.0117776	53.9134	112.62	61.3455	37.4986	36.4687	45.7984
VC_RS01935	VC_0386		phosphoadenylyl-sulfate reductase	CDS	-0.326599	0.161176	0.262862	34.9665	48.5046	43.7223	37.4126	30.9654	32.879
VC_RS01970	VC_0389		sodium:proton antiporter	CDS	0.0214513	0.870936	0.914404	140.76	115.129	105.823	125.397	133.914	107.927
VC_RS01975	VC_0390	metH	methionine synthase	CDS	-0.125381	0.557476	0.672686	439.276	377.444	375.038	367.762	381.637	343.234
VC_RS01980	VC_0391	lysC	lysine-sensitive aspartokinase 3	CDS	0.295737	0.188389	0.298176	458.63	287.543	308.574	491.266	456.189	347.661
VC_RS01985	VC_0392		alanine--glyoxylate aminotransferase family protein	CDS	-0.79679	0.00028331	0.00155514	191.096	135.06	150.72	101.831	91.3552	81.5081
VC_RS01990	VC_0393		ligase	CDS	-0.0265549	0.794759	0.861615	125.229	110.39	113.04	123.591	114.249	104.589
VC_RS01995	VC_0394	uvrA	excinuclease ABC subunit UvrA	CDS	0.171973	0.156266	0.256738	345.355	318.625	334.169	402.68	371.878	350.057
VC_RS02000	VC_0395	galU	UTP--glucose-1-phosphate uridylyltransferase GalU	CDS	0.111447	0.543847	0.661355	522.789	408.387	369.667	460.906	503.004	441.508
VC_RS02005	VC_0396		helix-turn-helix transcriptional regulator	CDS	-0.293672	0.154642	0.254985	10.246	10.7323	8.81159	6.88048	8.8787	8.41936
VC_RS02010	VC_0397		single-stranded DNA-binding protein	CDS	-0.338342	0.0252908	0.0627332	379.02	328.661	310.504	234.366	277.588	293.371
VC_RS02015	VC_0398	csrD	RNase E specificity factor CsrD	CDS	-0.383649	0.0256151	0.0632289	192.966	159.452	158.609	122.903	128.558	140.298
VC_RS02020	VC_0399		MSHA biogenesis protein MshI	CDS	-0.710294	1.03e-05	8.96e-05	215.979	181.195	180.512	120.15	114.176	118.815
VC_RS02025	VC_0400	pilO	type 4a pilus biogenesis protein PilO	CDS	-0.742531	0.000636919	0.00307308	68.9571	92.1309	105.068	42.745	44.5403	71.6371
VC_RS02030	VC_0401		MSHA biogenesis protein MshK	CDS	-0.911192	3.07e-05	0.000229992	53.3442	69.5512	67.5556	31.1342	28.9108	41.0807
VC_RS02035	VC_0402	mshL	pilus (MSHA type) biogenesis protein MshL	CDS	-0.660587	0.000560831	0.00278225	414.718	515.71	612.951	294.226	271.791	410.299
VC_RS02040	VC_0403		AAA family ATPase	CDS	-0.614385	0.000436131	0.00224829	131.978	162.379	180.008	92.2844	89.2273	128.25
VC_RS02045	VC_0404		tetratricopeptide repeat protein	CDS	-0.369268	0.0145837	0.040324	133.198	135.339	174.386	114.044	103.096	125.855
VC_RS02050	VC_0405	tadA	GspE/PulE family protein	CDS	-0.401447	0.00796067	0.0247862	249.563	313.189	335.26	220.949	200.468	258.387
VC_RS02055	VC_0406		type II secretion system F family protein	CDS	-0.302292	0.0203946	0.0529516	98.15	106.487	120.929	82.3077	82.9168	98.7823
VC_RS02060	VC_0407		MSHA biogenesis protein MshF	CDS	-0.236565	0.17285	0.278693	58.2232	73.0357	79.8079	58.054	54.2995	66.7016
VC_RS02065	VC_0408		prepilin-type N-terminal cleavage/methylation domain-containing protein	CDS	-0.14902	0.411856	0.53998	222.972	293.815	315.287	285.798	239.285	225.29
VC_RS02070	VC_0409		type II secretion system protein	CDS	-0.279548	0.181837	0.290303	1428.01	1571.94	1558.65	1586.12	1343.91	825.605
VC_RS02075	VC_0410		type II secretion system protein	CDS	0.0688159	0.73321	0.817052	300.468	357.234	369.751	443.275	397.12	237.266
VC_RS02080	VC_0411		type II secretion system protein	CDS	0.148409	0.300889	0.42862	130.352	128.091	135.111	170.464	145.875	119.976
VC_RS02085	VC_0412		type II secretion system protein	CDS	0.341058	0.0122232	0.0350346	88.6359	99.3787	109.096	137.524	126.063	112.79
VC_RS02090	VC_0413		hypothetical protein	CDS	0.185247	0.180006	0.288025	42.9356	43.2081	49.3449	57.452	51.9514	44.7823
VC_RS02095	VC_0414		hypothetical protein	CDS	-0.12567	0.474302	0.59699	409.839	497.033	523.744	446.285	412.75	452.178
VC_RS02100	VC_0415		rod shape-determining protein	CDS	0.458338	0.00281624	0.0105004	506.607	420.234	473.644	665.686	652.915	605.831
VC_RS02105	VC_0416	mreC	rod shape-determining protein MreC	CDS	0.30104	0.0386538	0.0865816	162.716	123.352	134.775	154.037	170.677	194.008
VC_RS02110	VC_0417	mreD	rod shape-determining protein MreD	CDS	0.319715	0.0415637	0.0922284	71.0714	57.2856	67.052	72.503	77.4868	94.1371
VC_RS02115	VC_0418		septum formation inhibitor Maf	CDS	0.0592566	0.661981	0.763089	109.291	128.37	129.153	118.086	113.369	150.605
VC_RS02120	VC_0419	rng	ribonuclease G	CDS	0.0847046	0.50386	0.625058	237.609	325.734	304.629	287.862	297.987	334.379
VC_RS02125	VC_0420		TIGR02099 family protein	CDS	0.465779	0.00803809	0.0249484	172.311	208.375	232.29	256.814	235.322	354.339
VC_RS02130	VC_0421		carbon-nitrogen hydrolase family protein	CDS	1.12675	0.00767764	0.0241218	73.5922	96.4517	100.284	98.7348	105.444	385.621
VC_RS02135	VC_0422	tldD	metalloprotease TldD	CDS	0.132462	0.226779	0.344576	234.601	252.001	278.53	267.479	262.399	308.831
VC_RS02140	VC_0423	arcA	arginine deiminase	CDS	0.0494411	0.807566	0.871779	135.8	94.6398	109.348	126.257	120.486	105.242
VC_RS02145	VC_0424	rraB	ribonuclease E inhibitor RraB	CDS	-0.293814	0.274471	0.400507	57.898	48.9228	44.7293	32.6823	43.3662	47.5403
VC_RS02150	VC_0425		hypothetical protein	CDS	-0.00913704	0.972859	0.982527	35.0478	27.5975	26.183	25.3718	29.8647	33.0968
VC_RS02155	VC_0426		DUF2061 domain-containing protein	CDS	-0.68472	0.199027	0.310363	13.2547	29.27	38.8549	15.9111	16.5834	18
VC_RS02160	VC_0428		universal stress protein	CDS	0.309235	0.173543	0.279571	376.581	527	568.054	802.78	586.948	433.67
VC_RS02165	VC_0429		TRAP transporter permease	CDS	0.0785299	0.619378	0.729389	334.052	283.641	314.616	350.474	329.099	305.057
VC_RS02170	VC_0430		TAXI family TRAP transporter solute-binding subunit	CDS	-0.114118	0.407239	0.535706	1178.61	1054.14	1201.57	1098.12	1038.81	1036.31
VC_RS02175	VC_0431	argR	transcriptional regulator ArgR	CDS	-0.0686413	0.556884	0.672551	134.174	150.392	155.336	138.298	133.988	147.121
VC_RS02180	VC_0432	mdh	malate dehydrogenase	CDS	-1.08795	1.81e-07	3.03e-06	651.352	546.931	656.17	294.484	294.905	283.065
VC_RS02185	VC_0433		amino acid permease	CDS	0.714032	6.73e-05	0.000453389	53.5881	49.3409	45.3168	84.1998	87.8331	71.2016
VC_RS02190	VC_0434	ispB	octaprenyl diphosphate synthase	CDS	0.0673151	0.639577	0.744917	274.853	226.355	217.269	259.566	254.767	238.573
VC_RS02195	VC_0435	rplU	50S ribosomal protein L21	CDS	-0.468674	0.0132772	0.0375711	1462.98	1450.26	1340.87	970.663	899.464	1203.97
VC_RS02200	VC_0436	rpmA	50S ribosomal protein L27	CDS	-0.226925	0.378353	0.507658	815.125	644.777	752.678	498.061	611.236	781.331
VC_RS02205	VC_0437	cgtA	Obg family GTPase CgtA	CDS	-0.0595172	0.716702	0.806233	282.496	326.849	310.42	263.952	244.201	374.299
VC_RS02210	VC_0438		threonine/serine exporter ThrE family protein	CDS	0.501045	0.0594431	0.123053	243.058	212.277	245.55	416.097	352.066	224.057
VC_RS02215	VC_0439		hypothetical protein	CDS	0.651558	0.031451	0.0739401	118.642	97.9849	115.642	222.669	191.076	108.653
VC_RS02220	VC_0440	folA	type 3 dihydrofolate reductase	CDS	0.324999	0.145402	0.244422	170.685	138.266	154.916	224.562	213.896	142.911
VC_RS02225	VC_0441		symmetrical bis(5'-nucleosyl)-tetraphosphatase	CDS	0.435307	0.00169198	0.00687815	96.1171	114.432	117.74	149.908	121.44	172.452
VC_RS02230	VC_0442	apaG	Co2+/Mg2+ efflux protein ApaG	CDS	0.361404	0.0324277	0.075885	66.5176	72.6176	79.1365	83.0818	73.4511	123.823
VC_RS02235	VC_0443	rsmA	16S rRNA (adenine(1518)-N(6)/adenine(1519)-N(6))-dimethyltransferase RsmA	CDS	0.206336	0.381352	0.510526	182.557	204.333	219.786	163.325	163.999	372.484
VC_RS02240	VC_0444	pdxA	4-hydroxythreonine-4-phosphate dehydrogenase PdxA	CDS	0.295555	0.177696	0.284714	185.648	178.268	204.933	168.142	179.555	350.492
VC_RS02245	VC_0445	surA	peptidylprolyl isomerase SurA	CDS	0.0819749	0.72687	0.812788	196.3	212.417	232.542	153.779	168.549	356.299
VC_RS02250	VC_0446	lptD	LPS assembly protein LptD	CDS	-0.0422512	0.801988	0.867337	361.374	397.097	406.76	302.741	322.935	505.815
VC_RS02255	VC_0447	djlA	co-chaperone DjlA	CDS	0.0146879	0.927886	0.953624	50.1728	36.0997	41.0369	36.2085	46.3747	46.2339
VC_RS02285	VC_0449		methyl-accepting chemotaxis protein	CDS	-0.978678	9.09e-06	8.02e-05	54.8079	57.9825	44.4776	29.07	27.3699	23.2984
VC_RS02310	VC_0450	mltC	membrane-bound lytic murein transglycosylase MltC	CDS	-0.310154	0.0107458	0.0315111	103.517	120.704	131.754	98.7348	87.2461	101.105
VC_RS02315	VC_0451		oxidative damage protection protein	CDS	-0.712028	0.00205087	0.00806962	82.2118	59.7945	49.4288	30.4461	42.6324	43.7662
VC_RS02320	VC_0452	mutY	A/G-specific adenine glycosylase	CDS	-0.18631	0.508586	0.629502	65.7044	52.8254	56.0585	43.949	44.5403	65.0323
VC_RS02325	VC_0453	trmB	tRNA (guanosine(46)-N7)-methyltransferase TrmB	CDS	-0.216691	0.22708	0.344886	96.3611	76.3808	72.7586	65.1925	71.0296	75.121
VC_RS02330	VC_0454	glsB	glutaminase B	CDS	0.200438	0.0660425	0.133854	57.3287	53.383	54.464	65.0205	61.7106	63.1452
VC_RS02335	VC_0455	hemW	radical SAM family heme chaperone HemW	CDS	0.630066	3.22e-05	0.000237991	92.0512	80.2835	81.2345	141.136	127.457	124.04
VC_RS02340	VC_0456		XTP/dITP diphosphatase	CDS	0.337416	0.00237065	0.00913585	63.7528	63.5578	66.8842	79.3835	82.2564	83.7581
VC_RS02345	VC_0457		DUF4426 domain-containing protein	CDS	0.204731	0.0814238	0.157148	78.3086	85.0225	96.1723	100.713	96.1982	102.194
VC_RS02350	VC_0458		YggU family protein	CDS	0.378095	0.00804494	0.0249484	42.529	33.4515	44.3937	52.0336	51.291	53.492
VC_RS02355	VC_0459		YggT family protein	CDS	0.274756	0.0164285	0.0444044	122.301	119.31	146.86	169.69	146.095	154.379
VC_RS02360	VC_0460		pyrroline-5-carboxylate reductase	CDS	0.262688	0.0295831	0.0704076	134.255	116.383	131.503	152.575	153.506	152.565
VC_RS02365	VC_0461		YggS family pyridoxal phosphate-dependent enzyme	CDS	0.166744	0.11538	0.205474	97.0929	107.602	115.558	125.655	111.754	122.081
VC_RS02370	VC_0462		type IV pilus twitching motility protein PilT	CDS	-0.462631	0.00393437	0.0139527	97.7435	116.104	120.761	86.78	81.9629	74.0323
VC_RS02375	VC_0463		PilT/PilU family type 4a pilus ATPase	CDS	-0.192391	0.135908	0.232193	76.4383	78.6109	90.7175	79.2975	75.2855	60.6049
VC_RS02380	VC_0464		helix-turn-helix transcriptional regulator	CDS	-0.0249107	0.888742	0.928143	39.7642	29.27	27.6097	34.6604	33.3135	27.2178
VC_RS02385	VC_0465	tyrS	tyrosine--tRNA ligase	CDS	0.929282	6.93e-07	9.07e-06	14.8811	19.9315	19.0498	33.5423	32.2862	36.4355
VC_RS02390	VC_0466	ruvX	Holliday junction resolvase RuvX	CDS	1.08275	1.42e-07	2.46e-06	45.1311	42.2325	38.0157	95.2086	91.4286	78.9678
VC_RS02395	VC_0467		YqgE/AlgH family protein	CDS	1.07674	1.19e-09	4.71e-08	134.743	131.715	138.971	293.366	274.139	287.782
VC_RS02400	VC_0468	gshB	glutathione synthase	CDS	1.13893	9.31e-09	2.49e-07	211.506	179.941	206.275	451.015	458.977	406.67
VC_RS02405	VC_0469	rsmE	16S rRNA (uracil(1498)-N(3))-methyltransferase	CDS	1.16489	3.02e-07	4.7e-06	104.086	89.9008	86.9411	209.253	215.877	204.968
VC_RS02410	VC_0470	xds	extracellular deoxyribonuclease Dns	CDS	1.60846	2.73e-08	6.23e-07	22.1183	22.5797	22.4905	77.4054	68.9017	58.6452
VC_RS02415	VC_0471		SprT family zinc-dependent metalloprotease	CDS	0.0568925	0.808358	0.872369	11.4657	8.36287	7.04928	8.6866	10.9333	8.41936
VC_RS02420	VC_0472	metK	methionine adenosyltransferase	CDS	-0.223675	0.308898	0.436706	401.382	389.152	361.443	339.982	340.399	306.145
VC_RS02425	VC_0473	tkt	transketolase	CDS	-0.544036	0.00441977	0.0153078	939.541	761.3	808.737	603.934	599.422	517.936
VC_RS02430	VC_0474		LysR family transcriptional regulator	CDS	0.171271	0.35885	0.488679	89.1238	117.498	126.551	137.696	124.889	112.5
VC_RS02435	VC_0475		ligand-gated channel protein	CDS	-0.845555	0.00142947	0.00597488	1290.99	1213.87	1432.01	731.997	811.777	647.129
VC_RS02440	VC_0476	epd	erythrose-4-phosphate dehydrogenase	CDS	0.305935	0.041268	0.0918012	441.797	463.582	464.749	645.991	551.58	496.234
VC_RS02445	VC_0477		phosphoglycerate kinase	CDS	0.271817	0.303876	0.43201	4921.57	3844.97	4229.48	6378.89	5969.35	3342.49
VC_RS02450	VC_0478	fbaA	class II fructose-bisphosphate aldolase	CDS	-0.0195998	0.924542	0.951837	5316.85	4071.18	4209.51	5228.82	5080.08	3105.36
VC_RS02455	VC_0480	mscS	small-conductance mechanosensitive channel MscS	CDS	0.760214	9.78e-07	1.2e-05	475.788	450.758	534.15	870.552	811.484	792.218
VC_RS02460	VC_0481		amino acid transporter	CDS	0.486272	0.00983417	0.0292808	13.2547	16.1682	13.4272	18.2333	20.0321	21.4839
VC_RS02465	VC_0482		LysR family transcriptional regulator ArgP	CDS	0.455763	0.0028726	0.0106881	23.4194	26.0643	26.6026	34.9184	32.6531	36.7258
VC_RS02470	VC_0483		oxidative stress defense protein	CDS	2.41015	8.7e-14	1.82e-11	81.3987	78.4716	84.4235	454.197	432.195	412.549
VC_RS02475	VC_0485	pykF	pyruvate kinase PykF	CDS	0.173333	0.533319	0.6511	3139.01	2126.12	2225.14	3365.59	3239.55	1841.66
VC_RS02480	VC_0486		DeoR/GlpR transcriptional regulator	CDS	0.289135	0.4792	0.60124	155.479	66.9029	69.9892	129.611	147.049	81.3629
VC_RS02485	VC_0487	glmS	glutamine--fructose-6-phosphate transaminase (isomerizing)	CDS	-0.170599	0.614549	0.725506	777.882	368.384	363.457	460.562	524.651	356.516
VC_RS02490	VC_0488		TRAP transporter substrate-binding protein	CDS	-0.488202	0.0293116	0.0699271	51.9618	46.2745	44.7293	35.6065	36.1752	30.1936
VC_RS02495	VC_0489		GNAT family N-acetyltransferase	CDS	0.428564	0.0517012	0.110121	10.7339	13.6593	12.2523	19.6094	16.5834	12.9919
VC_RS02500	VC_0490		DUF3732 domain-containing protein	CDS	-1.45915	7.77e-06	7.03e-05	803.985	1060.27	1180.33	366.127	331.3	409.863
VC_RS02505	VC_0491		hypothetical protein	CDS	-1.52335	4.98e-06	4.78e-05	142.387	165.864	213.912	53.6677	57.9684	69.9678
VC_RS02510	VC_0492		hypothetical protein	CDS	-1.71566	5e-07	6.91e-06	626.306	781.649	794.806	212.005	202.156	256.428
VC_RS02515	VC_0493		MarR family transcriptional regulator	CDS	-0.835358	3.66e-05	0.00026789	87.4162	96.4517	82.4094	45.0671	47.9156	56.1049
VC_RS02520	VC_0494		inovirus Gp2 family protein	CDS	-0.266246	0.331497	0.460779	8.53832	12.9624	11.497	9.89069	9.09883	8.2742
VC_RS02525	VC_0495		inovirus Gp2 family protein	CDS	0.0291286	0.89481	0.93311	4.39114	7.24782	7.21712	6.36444	6.60399	6.09678
VC_RS02530	VC_0496		inovirus Gp2 family protein	CDS	0.160322	0.37227	0.501197	5.6109	5.1571	6.88144	6.88048	6.53061	6.45968
VC_RS02535	VC_0497		AlpA family transcriptional regulator	CDS	-0.358154	0.232515	0.35179	2.84611	2.09072	2.26584	1.80613	1.9812	1.8871
VC_RS02540	VC_0498		ribonuclease HI	CDS	-0.101961	0.754134	0.831512	2.11425	1.53319	1.2588	1.4621	1.61431	1.52419
VC_RS02545	VC_0499		IS3 family transposase	CDS	-0.0140288	0.951363	0.96741	17.0766	21.7435	20.5604	20.1254	19.9587	18.5807
VC_RS02550	VC_0501		IS5 family transposase	CDS	0.621563	0.0236211	0.0593782	15.0437	20.2103	19.3855	32.2522	28.6173	23.0081
VC_RS02555	VC_0502		type II secretion system protein	CDS	-0.28504	0.200003	0.311476	96.1171	122.795	109.348	89.7902	87.0993	92.3226
VC_RS02560	CDS		zinc ABC transporter solute-binding protein	CDS	-0.309045	0.178804	0.286231	5.93617	7.10844	6.46184	4.98835	5.79684	4.86291
VC_RS02565	VC_0503		peptidoglycan DD-metalloendopeptidase family protein	CDS	-0.0459177	0.802756	0.867702	59.0364	78.3322	71.7516	71.2129	73.2309	57.9194
VC_RS02570	VC_0504		hypothetical protein	CDS	-0.127918	0.299244	0.426789	33.0962	32.7546	32.9805	30.0161	31.1121	29.3226
VC_RS02575	VC_0505		hypothetical protein	CDS	0.188082	0.249835	0.372293	24.2326	19.9315	22.7423	26.4898	27.4433	22.5
VC_RS02580	VC_0506		WYL domain-containing protein	CDS	0.100494	0.757936	0.83441	63.1023	116.523	111.53	114.99	110.287	86.5162
VC_RS02585	VC_0508		DUF2787 domain-containing protein	CDS	-0.0522644	0.871837	0.914785	11.8723	16.8651	18.3785	15.9971	15.6294	13.7177
VC_RS02590	VC_0509		DUF2787 domain-containing protein	CDS	0.109434	0.757537	0.83441	3.57796	3.34515	4.27992	3.61225	4.40266	4.1371
VC_RS02595	VC_0510	radC	DNA repair protein RadC	CDS	0.141474	0.589273	0.704079	3.98455	3.90267	4.27992	5.33237	3.59551	4.57258
VC_RS02605	VC_0513		helix-turn-helix transcriptional regulator	CDS	0.142364	0.771431	0.845602	0.406587	0.696905	0.50352	0.946066	0.440266	0.362903
VC_RS02610	VC_0514		methyl-accepting chemotaxis protein	CDS	-0.423878	0.270557	0.396037	0.894491	1.39381	0.839199	0.774054	0.880532	0.580645
VC_RS02615	VC_0515		EAL domain-containing protein	CDS	-0.662377	0.327132	0.455602	0.650539	0.836287	0.75528	0.43003	0.807155	0.145161
VC_RS02620	VC_0516		tyrosine-type recombinase/integrase	CDS	-0.207439	0.116318	0.206459	109.778	105.651	98.3542	97.9608	85.6318	88.1855
VC_RS02630	VC_0517	rpoD	RNA polymerase sigma factor RpoD	CDS	0.309267	0.158622	0.259752	1280.75	934.829	938.98	1168.74	1367.61	1372.57
VC_RS02635	VC_0518	dnaG	DNA primase	CDS	0.0409002	0.821969	0.883123	237.284	239.457	223.814	191.191	212.575	316.815
VC_RS02640	VC_0519		GatB/YqeY domain-containing protein	CDS	-0.0935707	0.724361	0.811711	1887.05	1546.99	1241.26	1285.19	1307.44	1789.04
VC_RS02645	VC_0520	rpsU	30S ribosomal protein S21	CDS	-0.171786	0.509564	0.629963	309.738	276.95	217.185	191.707	230.186	291.629
VC_RS02650	VC_0521	tsaD	tRNA (adenosine(37)-N6)-threonylcarbamoyltransferase complex transferase subunit TsaD	CDS	-0.00564639	0.966427	0.977755	118.479	144.538	141.489	131.159	136.042	135.581
VC_RS02655	VC_0522		alpha/beta fold hydrolase	CDS	0.325523	0.113714	0.202845	207.034	136.175	124.537	188.869	210.814	186.75
VC_RS02660	VC_0523	plsY	glycerol-3-phosphate 1-O-acyltransferase PlsY	CDS	0.159801	0.155665	0.255869	71.478	72.1994	80.3953	84.9739	80.9356	84.4839
VC_RS02665	VC_0524	folB	bifunctional dihydroneopterin aldolase/7,8-dihydroneopterin epimerase	CDS	-0.478931	0.00503715	0.0169831	50.0102	41.1174	33.7358	26.2318	30.1582	33.1694
VC_RS02670	VC_0525	folK	2-amino-4-hydroxy-6-hydroxymethyldihydropteridine diphosphokinase	CDS	-0.117806	0.384312	0.512752	70.0142	58.6794	61.3455	59.8602	61.6373	53.7823
VC_RS02675	VC_0526		undecaprenyl-diphosphate phosphatase	CDS	-0.0206403	0.876148	0.918767	126.123	110.39	106.83	104.067	113.589	120.847
VC_RS02680	VC_0527	ftsB	cell division protein FtsB	CDS	-0.0514786	0.744101	0.824481	45.0498	41.8143	43.0509	37.7566	41.6785	45.9436
VC_RS02685	VC_0528	ispD	2-C-methyl-D-erythritol 4-phosphate cytidylyltransferase	CDS	0.165161	0.359504	0.489383	76.6009	67.1817	58.8279	74.5672	80.4953	72.1452
VC_RS02690	VC_0529	ispF	2-C-methyl-D-erythritol 2,4-cyclodiphosphate synthase	CDS	0.116594	0.279346	0.405904	59.443	60.0733	59.4153	64.5905	64.8659	64.5242
VC_RS02695	VC_0530	truD	tRNA pseudouridine(13) synthase TruD	CDS	0.0146688	0.911942	0.943966	162.309	139.939	147.699	141.222	141.472	171.944
VC_RS02700	VC_0531	surE	5'/3'-nucleotidase SurE	CDS	0.0556899	0.658339	0.760543	97.4995	91.7128	96.0883	88.8442	91.9423	115.766
VC_RS02705	VC_0532		protein-L-isoaspartate(D-aspartate) O-methyltransferase	CDS	-0.056395	0.640869	0.746045	86.6843	102.584	93.5707	81.1036	81.2291	109.452
VC_RS02710	VC_0533	nlpD	murein hydrolase activator NlpD	CDS	-0.301284	0.349376	0.479263	351.86	645.195	624.952	415.753	407.466	492.823
VC_RS02715	VC_0534	rpoS	RNA polymerase sigma factor RpoS	CDS	-0.0679768	0.84581	0.897806	373.409	745.828	765.35	691.058	635.231	471.339
VC_RS02720	VC_0535	mutS	DNA mismatch repair protein MutS	CDS	0.714483	1.16e-05	0.000100758	123.114	104.815	114.215	193.083	198.12	170.492
VC_RS02725	VC_0537	cysM	cysteine synthase CysM	CDS	0.158587	0.379227	0.508447	102.053	63.6972	76.7028	104.153	99.5002	67.5
VC_RS02730	VC_0538	cysP	sulfate ABC transporter substrate-binding protein	CDS	-1.35673	0.000763885	0.00360842	194.918	67.0423	92.5637	44.7231	54.2261	39.7742
VC_RS02735	VC_0539	cysT	sulfate/thiosulfate ABC transporter permease CysT	CDS	-0.498246	0.088285	0.166771	54.4013	23.416	27.4418	23.0496	29.6446	22.2097
VC_RS02740	VC_0540	cysW	sulfate ABC transporter permease subunit CysW	CDS	-0.268635	0.185692	0.295159	27.7292	22.301	22.3227	19.8674	20.8393	19.4516
VC_RS02745	VC_0541		sulfate/molybdate ABC transporter ATP-binding protein	CDS	-0.0395662	0.851059	0.900086	44.6432	37.0754	44.8133	43.433	39.1837	40.7178
VC_RS02750	VC_0542	pncC	nicotinamide-nucleotide amidase	CDS	-0.511488	0.00324953	0.0118671	18.459	17.1439	16.3644	12.3849	11.8872	12.1936
VC_RS02755	VC_0543	recA	recombinase RecA	CDS	-0.23231	0.0974676	0.179354	290.222	247.262	242.864	207.188	229.892	227.25
VC_RS02760	VC_0544	recX	recombination regulator RecX	CDS	0.17967	0.31632	0.444548	10.5713	9.05977	7.46888	10.4927	10.8599	9.36291
VC_RS02765	VC_0545	alaS	alanine--tRNA ligase	CDS	0.000896526	0.995813	0.998339	778.207	637.669	683.864	673.255	737.666	690.242
VC_RS02770	VC_0547		aspartate kinase	CDS	0.293648	0.0952871	0.176529	673.47	787.085	801.016	1123.24	951.782	697.065
VC_RS02775	VC_0548	csrA	carbon storage regulator CsrA	CDS	-0.186067	0.441446	0.565236	361.7	271.514	263.593	250.191	310.094	228.121
VC_RS02820	VC_0549		oxaloacetate decarboxylase subunit gamma	CDS	-1.12103	8.74e-06	7.75e-05	52.9376	52.8254	52.6178	27.0919	22.6737	23.0807
VC_RS02825	VC_0550	oadA	sodium-extruding oxaloacetate decarboxylase subunit alpha	CDS	-0.802146	0.000284491	0.00155922	350.071	354.864	392.494	240.645	224.903	163.887
VC_RS02830	VC_0551		sodium ion-translocating decarboxylase subunit beta	CDS	-0.932071	5.71e-05	0.000391849	157.105	117.777	140.986	74.7392	81.7428	61.621
VC_RS02835	VC_0552		NADP-dependent oxidoreductase	CDS	-0.0177439	0.864164	0.909686	237.203	225.658	225.745	246.321	224.095	209.831
VC_RS02840	VC_0553		DedA family protein	CDS	0.0757904	0.420184	0.54667	37.406	38.1904	38.5193	39.5627	38.7434	41.9516
VC_RS02845	VC_0554		insulinase family protein	CDS	0.696053	0.000420842	0.00217712	199.065	207.678	262.753	299.129	313.616	471.992
VC_RS02850	VC_0556		glutamate--cysteine ligase	CDS	1.29976	7.46e-07	9.52e-06	386.339	271.514	332.743	798.135	808.842	832.428
VC_RS02855	VC_0557	luxS	S-ribosylhomocysteine lyase	CDS	1.05571	2.87e-06	3.01e-05	372.433	287.125	347.596	732.255	695.987	665.855
VC_RS02860	VC_0558		HlyC/CorC family transporter	CDS	0.143769	0.249669	0.372293	187.599	159.173	153.154	185.601	179.115	187.694
VC_RS02865	VC_0559		inner membrane protein YpjD	CDS	0.299125	0.047199	0.102183	81.8053	69.133	63.6952	93.8325	89.8877	80.492
VC_RS02870	VC_0560	ffh	signal recognition particle protein	CDS	-0.0710975	0.529298	0.647389	331.368	304.966	315.287	304.031	311.929	289.96
VC_RS02875	VC_0561	rpsP	30S ribosomal protein S16	CDS	-0.269284	0.176571	0.283294	633.706	636.693	615.301	447.231	435.643	681.678
VC_RS02880	VC_0562	rimM	ribosome maturation factor RimM	CDS	-0.0279406	0.884005	0.924883	2467.98	3020.53	3267.42	2619.91	2315.73	3652.26
VC_RS02885	VC_0563	trmD	tRNA (guanosine(37)-N1)-methyltransferase TrmD	CDS	0.0131809	0.945361	0.964907	2734.54	3175.66	3436.77	2941.32	2564.62	3926.76
VC_RS02890	VC_0564	rplS	50S ribosomal protein L19	CDS	-0.0455357	0.805409	0.869979	2009.84	2201.39	2416.47	2058.98	1833.19	2529.58
VC_RS02895	VC_0565	degS	outer membrane-stress sensor serine endopeptidase DegS	CDS	0.17539	0.174392	0.280558	230.453	255.346	242.277	276.251	265.187	280.67
VC_RS02900	VC_0566		DegQ family serine endoprotease	CDS	1.54176	2.5e-06	2.68e-05	153.039	194.576	258.725	463.83	476.515	825.097
VC_RS02905	VC_0567		DUF1043 family protein	CDS	0.178298	0.153345	0.253656	292.986	306.638	326.113	369.482	349.131	328.936
VC_RS02910	VC_0568		cell division protein ZapE	CDS	-0.033763	0.782587	0.852474	142.631	155.967	151.895	147.93	134.575	157.5
VC_RS02915	VC_0570	rplM	50S ribosomal protein L13	CDS	-0.25907	0.191802	0.301877	2094	2277.21	2305.36	1633.68	1552.23	2393.13
VC_RS02920	VC_0571	rpsI	30S ribosomal protein S9	CDS	-0.123897	0.583199	0.697759	2200.85	2111.07	2378.54	1875.1	1807.73	2457.07
VC_RS02925	VC_0573	petA	ubiquinol-cytochrome c reductase iron-sulfur subunit	CDS	-0.865807	0.000138416	0.000833269	313.56	243.638	223.143	144.49	144.921	138.847
VC_RS02930	VC_0574		cytochrome bc complex cytochrome b subunit	CDS	-0.967866	5.58e-05	0.000384823	668.51	510.971	533.647	296.807	314.423	264.702
VC_RS02935	VC_0575		cytochrome c1	CDS	-0.985234	5.98e-06	5.58e-05	329.904	292.561	287.678	144.06	156.808	158.879
VC_RS02940	VC_0576	sspA	stringent starvation protein A	CDS	-0.138156	0.541591	0.658837	333.076	230.397	221.8	219.659	253.667	240.387
VC_RS02945	VC_0577	sspB	ClpXP protease specificity-enhancing factor	CDS	-0.0466796	0.779556	0.851099	265.582	217.156	205.688	203.232	238.771	224.565
VC_RS02950	VC_0578		BON domain-containing protein	CDS	0.541932	0.000123294	0.000762709	102.135	93.8035	113.208	140.018	140.592	169.694
VC_RS02955	VC_0579		phosphoheptose isomerase	CDS	0.41951	0.00195696	0.00774296	101.484	88.9251	95.5009	122.042	122.1	138.411
VC_RS02960	VC_0580		YraN family protein	CDS	0.680644	5.98e-06	5.58e-05	49.5223	48.9228	47.4987	74.2231	74.2582	85.4275
VC_RS02965	VC_0581		penicillin-binding protein activator	CDS	0.155408	0.134946	0.231013	319.577	355.979	356.492	390.295	370.631	388.452
VC_RS02970	VC_0582	rsmI	16S rRNA (cytidine(1402)-2'-O)-methyltransferase	CDS	0.159977	0.173652	0.279621	130.596	118.056	121.096	138.298	144.114	130.79
VC_RS02975	VC_0583	hapR	TetR/AcrR family transcriptional regulator	CDS	-0.410278	0.0538459	0.113197	314.292	269.006	359.177	166.68	208.613	333.944
VC_RS02980	VC_0585	hpt	hypoxanthine phosphoribosyltransferase	CDS	-0.232364	0.245873	0.36793	62.777	47.1108	37.0926	37.4126	45.2007	42.5323
VC_RS02985	VC_0586	can	carbonate dehydratase	CDS	-0.0189715	0.919319	0.948381	222.647	156.804	160.791	172.442	188.067	172.887
VC_RS02990	VC_0587		SulP family inorganic anion transporter	CDS	0.286902	0.0249056	0.0620807	54.8892	51.0135	58.8279	68.2027	64.0587	68.8791
VC_RS02995	VC_0589		ABC transporter ATP-binding protein	CDS	2.1712	0.00172924	0.00698175	80.5855	50.1772	53.8766	286.4	314.057	232.694
VC_RS03000	VC_0590		ABC transporter permease	CDS	1.84017	1.91e-06	2.16e-05	74.8933	42.0931	44.4776	191.363	213.015	175.282
VC_RS03005	VC_0591	panC	pantoate--beta-alanine ligase	CDS	-0.132962	0.414983	0.54177	209.636	212.417	235.228	175.538	166.127	257.734
VC_RS03010	VC_0592	panB	3-methyl-2-oxobutanoate hydroxymethyltransferase	CDS	-0.231673	0.152932	0.253283	140.923	135.2	150.217	101.659	99.3534	162.073
VC_RS03015	VC_0593	folK	2-amino-4-hydroxy-6-hydroxymethyldihydropteridine diphosphokinase	CDS	-0.300985	0.0384838	0.0863641	66.2736	81.5379	67.8912	52.4636	53.1988	69.1694
VC_RS03020	VC_0594	pcnB	polynucleotide adenylyltransferase PcnB	CDS	0.0137794	0.896587	0.934626	189.876	174.366	169.267	177.172	183.811	177.678
VC_RS03025	VC_0595		tRNA glutamyl-Q(34) synthetase GluQRS	CDS	-0.236865	0.114703	0.204408	63.5089	57.5644	54.9676	44.4651	49.0897	55.8145
VC_RS03030	VC_0596	dksA	RNA polymerase-binding protein DksA	CDS	0.224362	0.198208	0.309587	377.069	335.49	345.247	348.152	375.547	512.129
VC_RS03035	VC_0597	sfsA	DNA/RNA nuclease SfsA	CDS	0.990462	9.41e-06	8.28e-05	46.4322	52.6861	44.6454	79.6415	84.1642	121.427
VC_RS03040	VC_0600		alpha/beta fold hydrolase	CDS	0.0444303	0.778602	0.850318	10.3273	9.89606	12.4202	10.4067	11.0067	12.3387
VC_RS03045	VC_0601	hrpB	ATP-dependent helicase HrpB	CDS	0.446995	0.00179455	0.00717214	91.5633	80.9804	82.9129	119.462	121.22	107.71
VC_RS03050	VC_0602	mrcB	penicillin-binding protein 1B	CDS	0.927048	4.49e-08	9.85e-07	130.758	125.164	142.412	259.566	259.243	238.79
VC_RS03055	VC_0603		hypothetical protein	CDS	0.313531	0.0234302	0.0590234	250.051	301.481	337.442	369.74	357.863	377.129
VC_RS03060	VC_0604	acnB	bifunctional aconitate hydratase 2/2-methylisocitrate dehydratase	CDS	-0.362354	0.00695995	0.0223078	1382.07	1340.15	1498.47	1198.32	1094.06	990.944
VC_RS03065	VC_0605		hypothetical protein	CDS	-0.593458	0.000393644	0.00205608	22.5249	24.8098	20.1408	15.2231	12.9879	16.4032
VC_RS03070	VC_0606	glnK	P-II family nitrogen regulator	CDS	-0.215389	0.439689	0.563798	3.90323	4.4602	3.3568	2.49417	3.59551	3.84678
VC_RS03075	VC_0607		ammonium transporter	CDS	-0.313146	0.176747	0.283448	12.7668	9.89606	7.72064	7.31051	7.92479	9.21775
VC_RS03080	VC_0608		Fe(3+) ABC transporter substrate-binding protein	CDS	0.127418	0.642635	0.7475	893.108	651.188	678.073	825.313	872.021	730.452
VC_RS03085	VC_0609		iron ABC transporter permease	CDS	0.233647	0.239209	0.360384	211.994	154.155	162.469	184.655	210.3	226.815
VC_RS03090	VC_0610		ABC transporter ATP-binding protein	CDS	0.256803	0.111255	0.199563	111.323	112.341	115.222	114.56	117.991	172.307
VC_RS03095	VC_0611		phosphoglucomutase/phosphomannomutase family protein	CDS	0.630215	1.51e-05	0.000127804	38.3818	38.3298	40.0298	63.3004	56.1339	61.3307
VC_RS03100	VC_0612		N,N'-diacetylchitobiose phosphorylase	CDS	0.718842	8.82e-05	0.000574754	56.2716	56.5887	67.6395	106.561	92.9695	97.7662
VC_RS03105	VC_0613		beta-N-acetylhexosaminidase	CDS	3.93726	2.73e-12	2.85e-10	16.6701	16.8651	17.6232	311.256	277.808	195.387
VC_RS03110	VC_0614		glucosamine kinase GspK	CDS	4.90644	2.01e-12	2.23e-10	4.87904	6.82967	7.21712	229.894	213.969	121.427
VC_RS03115	VC_0615		hypothetical protein	CDS	1.67364	1.7e-09	6.23e-08	15.2877	16.447	14.4342	50.3135	52.6118	44.1291
VC_RS03120	VC_0616		ABC transporter ATP-binding protein	CDS	1.62705	5.81e-08	1.19e-06	5.20431	5.01772	5.62264	16.0831	16.6567	16.4032
VC_RS03125	VC_0617		ABC transporter ATP-binding protein	CDS	0.24891	0.167321	0.271516	6.18012	6.41153	6.54576	8.77261	6.82413	7.18549
VC_RS03130	VC_0618		ABC transporter permease	CDS	0.460212	0.0181536	0.0481884	3.41533	3.34515	4.44776	5.33237	4.98968	5.22581
VC_RS03135	VC_0619		ABC transporter permease	CDS	0.337694	0.0600024	0.123798	5.20431	6.82967	6.46184	7.82654	8.95208	6.45968
VC_RS03140	VC_0620		ABC transporter substrate-binding protein	CDS	0.206763	0.0958428	0.177282	49.5223	49.7591	52.1982	64.9345	54.1527	55.8145
VC_RS03145	VC_0622		response regulator	CDS	-1.18172	9.54e-08	1.81e-06	179.63	193.879	178.917	79.2975	78.5141	85.6452
VC_RS03150	VC_0623	rsmC	16S rRNA (guanine(1207)-N(2))-methyltransferase RsmC	CDS	-0.134659	0.285937	0.412943	73.6735	59.6551	69.4018	61.3223	67.5809	55.9597
VC_RS03155	VC_0624		AI-2E family transporter	CDS	-0.176798	0.285867	0.412943	121.488	89.4827	77.1224	90.9943	93.5566	70.4758
VC_RS03160	VC_0625		hypothetical protein	CDS	1.1658	0.000338938	0.00179405	6.18012	7.94472	7.80456	19.1793	18.3444	11.5403
VC_RS03165	VC_0626	hemL	glutamate-1-semialdehyde 2,1-aminomutase	CDS	-0.604165	0.000264376	0.00146249	274.039	262.315	241.438	159.541	180.436	171.653
VC_RS03170	VC_0627	erpA	iron-sulfur cluster insertion protein ErpA	CDS	0.0612933	0.700586	0.793626	62.2078	53.9405	58.4083	57.366	57.5281	67.3549
VC_RS03175	VC_0628	vexE	multidrug efflux RND transporter periplasmic adaptor subunit VexE	CDS	0.00343424	0.983954	0.991199	85.8711	73.7326	73.5139	68.2027	76.5329	88.9839
VC_RS03180	VC_0629	vexF	multidrug efflux RND transporter permease subunit VexF	CDS	0.093839	0.546386	0.662405	141.492	126.279	144.258	120.236	139.124	180.436
VC_RS03185	VC_0630		peptidoglycan DD-metalloendopeptidase family protein	CDS	-0.868609	2.38e-05	0.000188181	55.1332	53.1042	50.268	23.5656	27.2231	35.9274
VC_RS03190	VC_0631		tyrosine--tRNA ligase	CDS	0.130567	0.46772	0.591006	427.729	327.964	333.582	388.489	394.772	409.355
VC_RS03195	VC_0632	dacB	serine-type D-Ala-D-Ala carboxypeptidase	CDS	-0.121574	0.299636	0.427005	89.6117	82.9318	80.8988	74.4812	78.1472	80.3468
VC_RS03200	VC_0633	ompU	porin OmpU	CDS	0.0128065	0.915323	0.945048	30901.3	32182	33618.1	35509.3	32753.9	29300.5
VC_RS03205	VC_0634	greA	transcription elongation factor GreA	CDS	-0.374055	0.00726524	0.023053	150.6	148.441	137.797	92.3704	106.251	138.339
VC_RS03210	VC_0635	yhbY	ribosome assembly RNA-binding protein YhbY	CDS	-0.854701	2.84e-05	0.00021668	130.677	125.861	99.7808	53.4097	65.3795	78.0968
VC_RS03215	VC_0636	rlmE	23S rRNA (uridine(2552)-2'-O)-methyltransferase RlmE	CDS	0.732141	4.3e-05	0.000308515	233.381	216.598	295.482	409.646	436.23	392.734
VC_RS03220	VC_0637	ftsH	ATP-dependent zinc metalloprotease FtsH	CDS	0.397418	0.00296636	0.0109681	1826.14	2123.89	2320.47	2785.13	2772.43	2701.6
VC_RS03225	VC_0638	folP	dihydropteroate synthase	CDS	0.180841	0.172919	0.278693	96.9303	102.445	97.515	97.4448	102.655	136.307
VC_RS03230	VC_0639	glmM	phosphoglucosamine mutase	CDS	0.0511094	0.682738	0.779682	392.031	419.258	410.201	361.655	388.608	515.178
VC_RS03235	VC_0640	secG	preprotein translocase subunit SecG	CDS	0.0141039	0.9488	0.966738	699.492	514.316	496.554	493.33	627.893	606.049
VC_RS03250	VC_0641	rimP	ribosome maturation factor RimP	CDS	-0.27581	0.183778	0.292744	175.076	155.549	151.14	112.41	124.155	161.347
VC_RS03255	VC_0642	nusA	transcription termination/antitermination protein NusA	CDS	-0.343864	0.0893843	0.16849	938.24	982.915	947.876	616.233	662.747	981.509
VC_RS03260	VC_0643	infB	translation initiation factor IF-2	CDS	-0.013202	0.94644	0.964946	2545.72	3353.37	3385.67	2780.57	2403.63	4015.82
VC_RS03265	VC_0644	rbfA	30S ribosome-binding factor RbfA	CDS	-0.132767	0.433909	0.559411	164.18	180.22	166.078	144.06	128.484	192.919
VC_RS03270	VC_0645	truB	tRNA pseudouridine(55) synthase TruB	CDS	0.104475	0.596787	0.710908	248.099	294.652	300.601	278.315	260.638	367.621
VC_RS03275	VC_0646	rpsO	30S ribosomal protein S15	CDS	-0.234834	0.269316	0.39487	852.206	782.904	773.742	592.409	599.936	854.638
VC_RS03280	VC_0647	pnp	polyribonucleotide nucleotidyltransferase	CDS	-0.192418	0.168041	0.272435	3147.31	3379.02	3555.69	3016.4	2692.23	3114.51
VC_RS03285	VC_0648	nlpI	lipoprotein NlpI	CDS	0.234657	0.0928211	0.173133	208.986	171.857	173.714	218.283	218.592	215.782
VC_RS03290	VC_0649		MarR family transcriptional regulator	CDS	-0.409121	0.134958	0.231013	12.7668	12.8231	7.04928	6.10642	8.36506	9.87097
VC_RS03295	VC_0650	vcrM	sodium-coupled multidrug efflux MATE transporter VcrM	CDS	0.633176	0.00330133	0.0119947	57.9793	57.425	51.6947	106.561	94.6572	57.992
VC_RS03300	VC_0651		U32 family peptidase	CDS	0.427985	0.151005	0.250758	278.105	313.468	385.696	594.731	469.544	250.694
VC_RS03305	VC_0652		U32 family peptidase	CDS	0.416333	0.119931	0.211281	339.744	377.165	392.578	625.091	537.492	318.121
VC_RS03310	VC_0653		bifunctional diguanylate cyclase/phosphodiesterase	CDS	-0.398068	0.132062	0.22726	366.741	990.303	428.915	493.416	449.585	411.605
VC_RS03315	VC_0654		SCP2 domain-containing protein	CDS	0.173411	0.38425	0.512752	209.88	317.51	303.119	364.321	298.867	273.194
VC_RS03320	VC_0655		N-acetyltransferase	CDS	0.419329	0.0667686	0.135018	192.478	190.952	216.178	297.925	287.641	216.436
VC_RS03325	VC_0656		DNA polymerase III subunit psi	CDS	0.79226	0.00146626	0.00610714	102.216	100.354	117.572	238.409	188.287	128.032
VC_RS03330	VC_0657	rimI	ribosomal protein S18-alanine N-acetyltransferase	CDS	0.527818	0.00301025	0.0110728	51.3926	54.6374	63.1917	91.3383	86.3655	66.4113
VC_RS03335	VC_0658		EAL domain-containing protein	CDS	0.496834	0.0381503	0.0858864	51.7178	73.0357	69.8214	108.884	95.9046	69.5323
VC_RS03340	VC_0659	prfC	peptide chain release factor 3	CDS	-0.439572	0.0238932	0.0599352	200.773	196.945	164.315	118.172	139.564	156.557
VC_RS03345	VC_0660	srmB	ATP-dependent RNA helicase SrmB	CDS	-0.151369	0.32534	0.453639	98.5566	90.8765	98.2703	72.331	91.7221	95.0081
VC_RS03350	VC_0661		tRNA1(Val) (adenine(37)-N6)-methyltransferase	CDS	0.619156	0.000212738	0.00121657	12.9295	14.635	13.595	20.4694	20.8393	21.7742
VC_RS03355	VC_0662	brnQ	branched-chain amino acid transport system II carrier protein	CDS	-0.167598	0.589578	0.704157	336.329	150.671	170.945	172.958	205.164	208.089
VC_RS03360	VC_0663	prfB	peptide chain release factor 2	CDS	-0.140664	0.356186	0.485795	348.364	304.269	306.224	251.825	296.152	321.823
VC_RS03365	VC_0664	lysS	lysine--tRNA ligase	CDS	-0.074751	0.649044	0.753475	654.035	540.659	568.054	537.365	602.064	534.412
VC_RS03370	VC_0665	vpsR	sigma-54-dependent Fis family transcriptional regulator	CDS	0.870518	0.00231573	0.00895854	394.877	310.123	301.105	612.792	684.1	542.831
VC_RS03375	VC_0666		hypothetical protein	CDS	-0.461818	0.0182978	0.0484987	59.9309	54.2192	44.058	42.573	42.0454	30.2661
VC_RS03380	VC_0667		NADP(H)-dependent aldo-keto reductase	CDS	0.0560238	0.751474	0.830074	498.313	410.199	422.285	553.706	502.637	327.339
VC_RS03385	VC_0668	mutH	DNA mismatch repair endonuclease MutH	CDS	-0.377739	0.0339646	0.0786536	26.3468	26.343	22.0709	20.4694	21.0594	15.9678
VC_RS03390	VC_0671	rppH	RNA pyrophosphohydrolase	CDS	0.023643	0.836747	0.891644	152.795	176.456	196.289	190.159	177.207	166.863
VC_RS03395	VC_0672	ptsP	phosphoenolpyruvate--protein phosphotransferase	CDS	0.0759487	0.503982	0.625058	349.665	387.34	405.837	434.588	416.125	353.903
VC_RS03400	VC_0673		sulfite exporter TauE/SafE family protein	CDS	0.87116	3.2e-06	3.26e-05	61.7199	72.8963	68.6465	107.593	113.222	150.677
VC_RS03405	VC_0674	lgt	prolipoprotein diacylglyceryl transferase	CDS	0.280481	0.0145031	0.0402712	128.969	136.872	137.293	153.607	153.873	182.105
VC_RS03410	VC_0675		thymidylate synthase	CDS	0.223254	0.0721188	0.143954	190.12	167.397	171.113	182.849	193.13	241.186
VC_RS03415	VC_0676		Na/Pi cotransporter family protein	CDS	0.137585	0.525399	0.643099	11.0592	15.3319	9.56687	12.7289	13.6483	12.7742
VC_RS03420	VC_0677	nhaR	transcriptional activator NhaR	CDS	0.104844	0.565572	0.680626	92.1326	110.947	75.1084	114.56	107.058	77.2258
VC_RS03425	VC_0678		winged helix-turn-helix transcriptional regulator	CDS	-0.178289	0.132689	0.228117	163.692	179.105	161.378	161.261	147.929	136.307
VC_RS03430	VC_0679	rpsT	30S ribosomal protein S20	CDS	-0.213444	0.23089	0.349627	1336.61	1261.26	1189.9	857.565	1007.48	1401.75
VC_RS03435	VC_0680	murJ	murein biosynthesis integral membrane protein MurJ	CDS	0.822444	5.47e-08	1.14e-06	81.3174	78.0534	80.2275	140.62	144.407	138.774
VC_RS03440	VC_0681	ribF	bifunctional riboflavin kinase/FAD synthetase	CDS	0.297486	0.0360427	0.0821965	265.095	217.713	236.486	299.387	310.608	274.21
VC_RS03445	VC_0682	ileS	isoleucine--tRNA ligase	CDS	-0.0138348	0.930789	0.955584	1308.07	1070.03	1188.47	1150.76	1218.88	1163.03
VC_RS03450	VC_0683	lspA	lipoprotein signal peptidase	CDS	0.0827333	0.619423	0.729389	213.133	175.341	170.19	172.614	187.627	231.46
VC_RS03455	VC_0684	fkpB	FKBP-type peptidyl-prolyl cis-trans isomerase	CDS	0.155058	0.3054	0.433483	62.1265	50.7347	51.7786	57.624	58.1885	67.6452
VC_RS03460	VC_0685	ispH	4-hydroxy-3-methylbut-2-enyl diphosphate reductase	CDS	-0.0681422	0.718161	0.806599	119.699	102.863	100.452	89.2742	96.565	122.298
VC_RS03465	VC_0687		carbon starvation protein A	CDS	-1.67997	0.00017794	0.0010359	301.281	366.851	440.244	101.401	92.7494	151.694
VC_RS03470	VC_0688		DUF2799 domain-containing protein	CDS	-0.384288	0.124354	0.217253	42.7729	46.1351	38.2675	33.6283	31.2589	32.4436
VC_RS03475	VC_0689		sodium:proton antiporter	CDS	0.164587	0.198268	0.309587	138.809	161.961	166.497	190.159	175.813	157.718
VC_RS03480	VC_0690	murQ	N-acetylmuramic acid 6-phosphate etherase	CDS	0.184491	0.207763	0.320335	59.6056	66.7635	68.8144	84.1998	73.5978	64.0162
VC_RS03485	VC_0691		anhydro-N-acetylmuramic acid kinase	CDS	-0.195861	0.118423	0.209255	95.06	112.202	105.991	99.5949	90.9883	82.8146
VC_RS03490	VC_0692	nagZ	beta-N-acetylhexosaminidase	CDS	0.234522	0.21536	0.330615	118.805	87.1132	86.8571	120.064	122.761	101.903
VC_RS03495	VC_0693	yehT	two-component system response regulator BtsR	CDS	-0.643639	0.000107013	0.000682163	37.8939	35.124	37.764	25.3718	22.6003	23.0081
VC_RS03500	VC_0694		sensor histidine kinase	CDS	-1.13578	1.74e-05	0.000144573	55.2145	79.4472	60.758	29.156	24.9484	34.621
VC_RS03505	VC_0695		3-deoxy-7-phosphoheptulonate synthase	CDS	0.412179	0.147863	0.247156	1398.41	822.767	862.361	1584.66	1495.88	1023.17
VC_RS03510	VC_0696	tyrA	bifunctional chorismate mutase/prephenate dehydrogenase	CDS	0.308709	0.190694	0.300665	1523.72	1085.08	1082.06	1742.39	1641.24	1188.15
VC_RS03515	VC_0697		PilZ domain-containing protein	CDS	0.353869	0.037945	0.0855327	99.3698	80.841	76.1993	120.236	113.075	94.5726
VC_RS03520	VC_0698	ettA	energy-dependent translational throttle protein EttA	CDS	-0.038943	0.767184	0.842018	527.262	467.763	457.448	457.81	486.861	469.162
VC_RS03525	VC_0700	sltY	murein transglycosylase	CDS	0.536398	0.000212238	0.00121567	108.071	91.9915	90.2979	139.33	144.114	137.831
VC_RS03530	VC_0701	trpR	trp operon repressor	CDS	0.382797	0.00250396	0.00954618	47.8959	47.2502	50.6876	63.7304	58.3353	68.1533
VC_RS03535	VC_0702	yjjX	non-canonical purine NTP phosphatase	CDS	0.470652	0.000189032	0.00109331	122.22	149.138	130.076	184.569	177.868	193.573
VC_RS03540	VC_0703		GGDEF and EAL domain-containing protein	CDS	0.42506	0.00997021	0.0296027	139.134	200.291	186.134	222.239	229.525	253.524
VC_RS03545	VC_0704		extracellular solute-binding protein	CDS	-0.153798	0.363329	0.493024	101.403	144.399	107.334	102.089	103.242	111.702
VC_RS03550	VC_0705	pheA	prephenate dehydratase	CDS	0.352565	0.0276363	0.0669634	210.856	218.689	225.493	325.361	283.825	227.25
VC_RS03555	VC_0706	raiA	ribosome-associated translation inhibitor RaiA	CDS	-0.656423	0.154485	0.254871	2992.97	5530.5	4193.56	2638.32	3162.65	2267.06
VC_RS03560	VC_0708		outer membrane protein assembly factor BamD	CDS	0.523243	0.000570119	0.00281655	196.137	182.032	153.322	231.442	236.203	296.129
VC_RS03565	VC_0709	rluD	23S rRNA pseudouridine(1911/1915/1917) synthase RluD	CDS	0.0426448	0.678208	0.776436	260.947	262.873	264.516	275.047	273.332	263.613
VC_RS03570	VC_0710	pgeF	peptidoglycan editing factor PgeF	CDS	0.184662	0.141379	0.239127	149.543	172.554	178.33	199.792	186.453	182.468
VC_RS03575	VC_0711	clpB	ATP-dependent chaperone ClpB	CDS	1.88687	2.09e-08	4.97e-07	373.084	314.026	332.575	1346.25	1378.47	1046.9
VC_RS03605	VC_0714		DUF1904 domain-containing protein	CDS	-0.115814	0.521383	0.639283	72.6977	84.1862	71.6676	74.9972	70.9562	64.8145
VC_RS03610	VC_0715	nfsA	oxygen-insensitive NADPH nitroreductase	CDS	0.303401	0.0622061	0.127532	163.285	178.965	195.533	254.664	225.783	183.266
VC_RS03615	VC_0716		YfhL family 4Fe-4S dicluster ferredoxin	CDS	0.485642	0.00796474	0.0247862	25.6963	23.8342	26.183	38.7027	38.9636	28.5242
VC_RS03620	VC_0717		tRNA 5-hydroxyuridine modification protein YegQ	CDS	-0.254337	0.155084	0.25515	146.94	125.722	118.747	94.8646	114.469	118.815
VC_RS03625	VC_0718	rdgC	recombination-associated protein RdgC	CDS	0.199741	0.339757	0.468962	105.55	91.9915	78.2134	96.4987	111.241	108.944
VC_RS03630	VC_0719	phoB	phosphate regulon transcriptional regulatory protein PhoB	CDS	-3.06493	6.91e-11	4.39e-09	52.4497	35.5422	37.8479	5.59039	4.40266	5.08065
VC_RS03635	VC_0720	phoR	phosphate regulon sensor histidine kinase PhoR	CDS	-0.991655	2.56e-06	2.75e-05	42.529	34.2877	38.3514	20.6414	20.3256	17.0565
VC_RS03640	VC_0721		phosphate ABC transporter substrate-binding protein	CDS	-0.695549	2e-05	0.000162664	28.2171	23.5554	26.5187	15.5671	17.2438	15.6048
VC_RS03645	VC_0722	ppx	exopolyphosphatase	CDS	-0.663678	1.57e-05	0.0001317	109.778	127.534	134.104	83.0818	75.8725	75.4839
VC_RS03650	VC_0723	ppk1	polyphosphate kinase 1	CDS	-0.606685	8.61e-05	0.00056193	134.336	140.078	137.461	92.2844	92.2358	85.9355
VC_RS03655	VC_0724		ABC transporter permease subunit	CDS	0.265872	0.0655591	0.13295	56.9221	68.8543	70.8284	81.7057	78.881	75.7017
VC_RS03660	VC_0725	pstA	phosphate ABC transporter permease PstA	CDS	0.285232	0.0469072	0.101675	44.318	45.717	52.6178	57.796	59.4359	56.6855
VC_RS03665	VC_0726	pstB	phosphate ABC transporter ATP-binding protein	CDS	0.377995	0.00540525	0.0180361	48.1399	58.4007	66.5485	77.7494	70.6627	76.5
VC_RS03670	VC_0727	phoU	phosphate signaling complex protein PhoU	CDS	0.798718	2.49e-06	2.68e-05	48.5465	47.9471	48.8414	87.8981	81.7428	83.25
VC_RS03675	VC_0728	ppk2	polyphosphate kinase 2	CDS	-0.219891	0.095776	0.177282	65.0539	72.1994	77.9616	61.0642	62.2977	61.4033
VC_RS03680	VC_0730		copper homeostasis protein CutC	CDS	0.88975	1.46e-05	0.00012398	22.7689	25.7855	29.0363	47.4753	45.4942	50.8065
VC_RS03685	VC_0731		peroxiredoxin C	CDS	-0.0939279	0.496143	0.617704	1193.98	1071.28	1035.4	980.554	1001.53	1110.56
VC_RS03690	VC_0732		hydrogen peroxide-inducible genes activator	CDS	0.0903349	0.420946	0.546861	85.7898	91.9915	97.6828	104.497	94.1436	94.6452
VC_RS03695	VC_0734		malate synthase A	CDS	2.2051	1.8e-05	0.000149214	47.5707	36.936	45.7364	282.702	195.405	123.968
VC_RS03700	VC_0736	aceA	isocitrate lyase	CDS	1.19653	0.00260647	0.0098525	74.6493	69.8299	75.9476	242.365	194.818	68.4436
VC_RS03705	VC_0737		CBS domain-containing protein	CDS	-1.24498	0.000250846	0.00139634	50.3354	75.9627	78.7169	33.7143	31.6258	21.121
VC_RS03710	VC_0739	queA	tRNA preQ1(34) S-adenosylmethionine ribosyltransferase-isomerase QueA	CDS	-0.427988	0.0441911	0.0969697	102.622	111.505	111.11	61.4943	75.7258	104.371
VC_RS03715	VC_0741	tgt	tRNA guanosine(34) transglycosylase Tgt	CDS	-0.359038	0.0142206	0.0396726	346.656	398.072	437.643	305.493	280.596	335.758
VC_RS03720	VC_0742	yajC	preprotein translocase subunit YajC	CDS	0.129594	0.271521	0.397122	255.255	215.065	199.058	258.276	241.926	232.186
VC_RS03725	VC_0743	secD	protein translocase subunit SecD	CDS	0.23748	0.306033	0.433861	767.798	571.881	547.074	728.729	799.67	696.121
VC_RS03730	VC_0744	secF	protein translocase subunit SecF	CDS	0.0149444	0.930868	0.955584	416.182	385.249	346.422	359.677	398.294	401.807
VC_RS03735	VC_0745	suhB	inositol-1-monophosphatase	CDS	-0.435277	0.0786169	0.152725	157.593	164.052	114.383	86.866	104.123	131.226
VC_RS03740	VC_0746	trmJ	tRNA (cytosine(32)/uridine(32)-2'-O)-methyltransferase TrmJ	CDS	-0.360568	0.0636372	0.129918	71.9659	69.6905	87.1928	52.2916	54.006	72
VC_RS03745	VC_0747	iscR	Fe-S cluster assembly transcriptional regulator IscR	CDS	-0.336097	0.205884	0.317852	161.74	114.711	103.054	71.901	119.092	109.669
VC_RS03750	VC_0748		IscS subfamily cysteine desulfurase	CDS	-0.0633735	0.812498	0.875774	411.872	280.156	307.986	231.098	325.724	400.355
VC_RS03755	VC_0749	iscU	Fe-S cluster assembly scaffold IscU	CDS	0.158722	0.52945	0.647389	165.562	147.326	160.287	117.312	147.342	263.54
VC_RS03760	VC_0750	iscA	iron-sulfur cluster assembly protein IscA	CDS	0.232187	0.414536	0.541582	125.473	108.857	123.614	83.8558	111.094	225.508
VC_RS03765	VC_0751	hscB	co-chaperone HscB	CDS	0.135589	0.604331	0.717253	80.2602	69.5512	72.8425	52.4636	65.0126	127.089
VC_RS03770	VC_0752	hscA	Fe-S protein assembly chaperone HscA	CDS	0.376108	0.193307	0.303573	224.192	222.313	240.85	198.416	215.07	478.524
VC_RS03775	VC_0753	fdx	ISC system 2Fe-2S type ferredoxin	CDS	0.256468	0.413465	0.541294	43.2608	48.644	53.0374	36.2085	33.607	103.137
VC_RS03780	VC_0754	iscX	Fe-S cluster assembly protein IscX	CDS	0.402875	0.210084	0.323494	22.1996	24.2523	26.183	19.9534	20.2522	55.6694
VC_RS03785	VC_0755	pepB	aminopeptidase PepB	CDS	-0.428422	0.0166042	0.0447432	623.298	502.19	549.256	413.001	387.728	443.831
VC_RS03790	VC_0756	ndk	nucleoside-diphosphate kinase	CDS	-0.696276	6.09e-05	0.000414068	250.376	286.846	282.391	159.111	166.567	180.073
VC_RS03795	VC_0757	trmG/rlmN	bifunctional tRNA (adenosine(37)-C2)-methyltransferase TrmG/ribosomal RNA large subunit methyltransferase RlmN	CDS	-1.0372	2.18e-05	0.000175194	89.937	82.653	93.4868	34.1444	41.6785	53.7823
VC_RS03800	VC_0758	rodZ	cytoskeleton protein RodZ	CDS	0.0411904	0.748931	0.828342	229.478	190.116	179.673	195.664	206.265	214.766
VC_RS03805	VC_0759	ispG	flavodoxin-dependent (E)-4-hydroxy-3-methylbut-2-enyl-diphosphate synthase	CDS	0.258099	0.0357654	0.0818305	302.826	272.769	296.489	329.833	335.409	377.782
VC_RS03810	VC_0760	hisS	histidine--tRNA ligase	CDS	0.219417	0.134837	0.231013	348.201	329.636	352.38	350.904	356.616	491.952
VC_RS03815	VC_0761		YfgM family protein	CDS	0.421367	0.0216529	0.0554495	296.564	343.853	329.302	358.559	345.462	594.436
VC_RS03820	VC_0762	bamB	outer membrane protein assembly factor BamB	CDS	0.59484	0.0036436	0.0130385	398.618	358.209	393.081	462.282	514.671	759.847
VC_RS03825	VC_0763	der	ribosome biogenesis GTPase Der	CDS	0.162619	0.28498	0.412566	366.416	342.599	372.017	362.171	374.813	473.081
VC_RS03830	VC_0764		alanyl-tRNA editing protein	CDS	0.521536	0.00259138	0.00981634	122.871	120.983	131.922	179.924	149.03	210.557
VC_RS03835	VC_0765		hypothetical protein	CDS	0.443052	0.075415	0.148123	57.4914	70.1087	63.6952	99.0789	97.0787	63.7258
VC_RS03840	VC_0766	xseA	exodeoxyribonuclease VII large subunit	CDS	0.560199	0.000657655	0.00315692	138.402	157.082	156.007	240.989	239.725	184.936
VC_RS03845	VC_0767	guaB	IMP dehydrogenase	CDS	-0.307755	0.149861	0.249208	455.865	456.752	382.423	302.311	356.616	387.218
VC_RS03850	VC_0768	guaA	glutamine-hydrolyzing GMP synthase	CDS	-0.494575	0.0363052	0.0826746	773.979	750.01	591.216	455.918	506.82	538.476
VC_RS03855	VC_0769		carbohydrate-binding protein	CDS	1.03631	2.42e-06	2.62e-05	20.8172	20.9072	20.5604	46.8733	46.5948	34.3307
VC_RS03860	VC_0770		hypothetical protein	CDS	-0.475835	0.0263606	0.0645868	158.406	166.142	126.551	84.1138	106.324	133.694
VC_RS03865	VC_0771	vibB	vibriobactin biosynthesis bifunctional isochorismatase/aryl carrier protein VibB	CDS	0.405015	0.0601039	0.123936	1076.64	809.386	872.767	1306.77	1325.86	1020.56
VC_RS03870	VC_0772		(2,3-dihydroxybenzoyl)adenylate synthase	CDS	0.377857	0.0707078	0.141694	473.674	450.34	567.802	704.475	713.231	520.984
VC_RS03875	VC_0773		isochorismate synthase MenF	CDS	0.357469	0.118537	0.209353	403.985	403.23	477.001	628.618	594.066	422.782
VC_RS03880	VC_0774		2,3-dihydro-2,3-dihydroxybenzoate dehydrogenase	CDS	0.51766	0.028184	0.0680125	413.905	367.548	449.979	705.077	649.98	408.194
VC_RS03885	VC_0775	vibH	norspermidine-2,3-dihydroxybenzoate synthase VibH	CDS	0.0883408	0.703309	0.79595	477.17	706.941	450.314	636.272	685.788	415.162
VC_RS03890	VC_0776	fepB	Fe2+-enterobactin ABC transporter substrate-binding protein	CDS	0.376344	0.050519	0.108055	115.877	98.9606	112.704	143.286	166.127	115.984
VC_RS03895	VC_0777		iron ABC transporter permease	CDS	0.174108	0.375073	0.503827	91.8886	73.7326	90.13	80.9316	111.094	96.7501
VC_RS03900	VC_0778		Fe(3+)-siderophore ABC transporter permease	CDS	0.464829	0.0305528	0.0722582	79.691	53.9405	70.6606	79.8135	98.3261	104.298
VC_RS03905	VC_0779		ABC transporter ATP-binding protein	CDS	0.500484	0.0210091	0.0542304	64.9726	58.9582	61.6812	77.8354	91.2085	93.6291
VC_RS03910	VC_0780		4'-phosphopantetheinyl transferase superfamily protein	CDS	0.3413	0.167489	0.271664	40.8213	36.2391	36.2534	42.659	46.1546	54.7984
VC_RS03915	VC_0781		LysR family transcriptional regulator	CDS	0.211234	0.0888719	0.167755	91.726	95.1973	85.0109	109.056	105.15	100.524
VC_RS03920	VC_0783		alkyl/aryl-sulfatase	CDS	-0.294864	0.0785827	0.152725	13.9866	17.8408	16.4483	12.1268	12.6943	14.371
VC_RS03925	VC_0784		alanine:cation symporter family protein	CDS	-0.198895	0.377841	0.507163	105.713	61.4671	56.8977	66.3106	63.1048	66.121
VC_RS03930	VC_0786		D-amino acid dehydrogenase	CDS	0.350675	0.151241	0.251033	21.7117	13.7987	14.2664	19.1793	23.2607	21.3387
VC_RS03935	VC_0787		LysR family transcriptional regulator	CDS	0.675835	0.00113317	0.00498232	20.492	16.8651	18.3785	31.7362	27.8835	29.6855
VC_RS03940	VC_0788		DOPA 4,5-dioxygenase	CDS	0.709416	0.000124864	0.000769744	20.9799	24.5311	23.6654	40.5088	37.8629	34.621
VC_RS03945	VC_0789		hypothetical protein	CDS	0.526043	0.00957039	0.0286789	11.3031	9.33853	13.3433	18.5773	16.7301	14.0081
VC_RS03950	VC_0790		response regulator	CDS	0.146504	0.565817	0.680626	40.9026	30.2457	42.0439	49.3674	48.8695	27.5081
VC_RS03955	VC_0791		sensor histidine kinase	CDS	0.196369	0.460569	0.583628	28.6237	27.3187	35.1625	43.003	37.7895	23.879
VC_RS03960	VC_0792		sodium ion-translocating decarboxylase subunit beta	CDS	0.460426	0.111325	0.199589	2.3582	3.34515	4.27992	4.90234	5.50333	3.33871
VC_RS03965	VC_0793m	oadA	sodium-extruding oxaloacetate decarboxylase subunit alpha	CDS	0.550301	0.0209663	0.0541591	4.55377	3.62391	4.36384	7.05249	6.45724	5.08065
VC_RS03970	VC_0794		OadG family protein	CDS	-0.259237	0.471017	0.594117	1.05713	1.81195	1.00704	1.29009	0.733777	1.08871
VC_RS03975	VC_0795		citrate:sodium symporter	CDS	-0.0175479	0.909491	0.942617	19.1909	19.2346	19.8051	20.3834	21.8666	15.3145
VC_RS03980	VC_0796	citC	[citrate (pro-3S)-lyase] ligase	CDS	0.368626	0.408903	0.536902	0.487904	0.418143	1.09096	1.11808	0.807155	0.798388
VC_RS03990	VC_0798	citE	citrate (pro-3S)-lyase subunit beta	CDS	0.166754	0.60963	0.722096	1.05713	1.95134	1.51056	1.4621	1.9812	1.45161
VC_RS03995	VC_0799	citF	citrate lyase subunit alpha	CDS	0.243975	0.352291	0.482264	3.09006	3.06638	4.11208	5.16036	4.03577	3.12097
VC_RS04000	VC_0800	citX	citrate lyase holo-[acyl-carrier protein] synthase	CDS	0.109242	0.705012	0.797353	1.38239	1.67257	2.01408	1.97814	1.9812	1.52419
VC_RS04005	VC_0801	citG	triphosphoribosyl-dephospho-CoA synthase CitG	CDS	-0.106602	0.695954	0.789888	2.43952	3.34515	2.76936	2.40817	2.86173	2.54032
VC_RS04010	VC_0802		ACT domain-containing protein	CDS	0.203544	0.278422	0.405548	6.26144	5.71462	6.21008	7.91255	6.75075	6.3871
VC_RS04015	VC_0803		RNA methyltransferase	CDS	0.120106	0.490302	0.611717	21.4678	22.301	25.0921	19.6094	22.6003	32.5887
VC_RS04020	VC_0804		ferredoxin family protein	CDS	0.0373544	0.901511	0.937642	3.7406	4.04205	2.5176	2.49417	3.74226	4.1371
VC_RS04025	VC_0806		NAD(P)/FAD-dependent oxidoreductase	CDS	-0.294011	0.0924378	0.172672	67.0868	66.7635	58.2404	45.1531	52.3917	59.0081
VC_RS04030	VC_0807		MFS transporter	CDS	0.182679	0.345664	0.475088	29.1116	20.489	20.3086	24.9417	30.0115	24.6049
VC_RS04035	VC_0809		SWIM zinc finger domain-containing protein	CDS	0.0505916	0.732913	0.816993	49.9289	40.8387	45.8203	46.7872	46.6682	48.1936
VC_RS04040	VC_0810		hypothetical protein	CDS	-0.69018	0.0188847	0.0497893	3.98455	7.10844	5.8744	3.09621	3.08186	4.1371
VC_RS04045	VC_0811		NERD domain-containing protein	CDS	-1.20506	0.010367	0.0305259	51.3926	78.7503	77.7938	20.3834	20.7659	48.7742
VC_RS04050	VC_0812		DEAD/DEAH box helicase family protein	CDS	-0.680932	0.000114291	0.00071964	181.175	200.291	207.366	114.646	113.662	138.919
VC_RS04055	VC_0813		class I SAM-dependent methyltransferase	CDS	-0.30793	0.0219367	0.0560553	48.3838	46.4139	38.6871	34.4884	36.322	36.9436
VC_RS04060	VC_0814		helix-turn-helix domain-containing protein	CDS	0.196759	0.438273	0.56259	33.0962	54.2192	57.653	63.0424	58.7022	44.2016
VC_RS04065	VC_0815		type II toxin-antitoxin system HipA family toxin	CDS	0.0496588	0.836075	0.891463	85.4645	153.04	145.937	149.822	130.759	117
VC_RS04070	VC_0817		IS481-like element ISVch1 family transposase	CDS	0.227208	0.181507	0.289906	25.2084	28.7125	26.183	30.6181	33.9005	29.1049
VC_RS04075	VC_0818		IS5 family transposase	CDS	0.199077	0.30714	0.43493	7.31856	7.94472	7.21712	7.91255	8.14492	9.65323
VC_RS04080	VC_0819		aldehyde dehydrogenase	CDS	-0.0841792	0.693441	0.787927	6.91197	8.22348	5.8744	4.98835	6.75075	7.83871
VC_RS04085	VC_0820		peptidase M66	CDS	-0.411686	0.111602	0.199884	44.2366	50.1772	58.9957	30.1021	33.4602	51.6774
VC_RS04095	VC_0823		hypothetical protein	CDS	-0.301578	0.104073	0.188968	131.084	148.023	144.51	96.5847	98.3261	148.645
VC_RS04100	VC_0824	tpx	thiol peroxidase	CDS	-0.198266	0.0795089	0.153954	165.969	166.839	179.169	146.726	132.74	166.79
VC_RS04105	VC_0825	tcpI	toxin-coregulated pilus methyl-accepting chemotaxis protein TcpI	CDS	-0.598584	0.017514	0.04684	21.7931	30.6638	22.9941	12.9009	16.0697	20.5403
VC_RS04110	VC_0826	tcpP	toxin-coregulated pilus transcriptional regulator TcpP	CDS	1.73216	3.89e-07	5.71e-06	283.472	301.76	276.684	1159.62	1011.07	692.71
VC_RS04115	VC_0827	tcpH	toxin-coregulated pilus protein TcpH	CDS	1.74541	1.36e-07	2.38e-06	134.011	142.726	139.559	564.887	508.728	322.186
VC_RS04120	VC_0828	tcpA	toxin-coregulated pilus major pilin TcpA	CDS	0.3234	0.0693241	0.139235	18.6217	18.1195	16.8679	25.1137	24.5815	17.4194
VC_RS04125	VC_0829	tcpB	toxin-coregulated pilus minor pilin TcpB	CDS	0.463243	0.0192004	0.0502175	7.9691	8.36287	8.47591	10.1487	11.9606	12.0484
VC_RS04130	VC_0830	tcpQ	toxin-coregulated pilus protein TcpQ	CDS	0.445757	0.120393	0.211684	4.87904	6.13277	5.8744	7.39651	8.29168	7.18549
VC_RS04135	VC_0831	tcpC	toxin-coregulated pilus secretin TcpC	CDS	0.281754	0.252912	0.375305	14.7184	17.4226	17.791	16.2551	21.7198	22.5726
VC_RS04140	VC_0832	tcpR	toxin-coregulated pilus protein TcpR	CDS	-0.0321122	0.943262	0.963699	1.70766	3.34515	3.44072	2.06414	2.6416	3.41129
VC_RS04145	VC_0833	tcpD	toxin-coregulated pilus protein TcpD	CDS	-0.0666303	0.826747	0.885388	11.4657	11.708	12.8398	10.2347	10.9333	13.2097
VC_RS04150	VC_0834	tcpS	toxin-coregulated pilus protein TcpS	CDS	0.149283	0.623906	0.732904	4.87904	4.87834	6.37792	5.41838	5.5767	6.96775
VC_RS04155	VC_0835	tcpT	toxin-coregulated pilus assembly ATPase TcpT	CDS	0.113384	0.700392	0.793626	18.703	18.5377	20.3086	16.6852	16.8035	28.742
VC_RS04160	VC_0836	tcpE	toxin-coregulated pilus assembly protein TcpE	CDS	-0.0686331	0.794545	0.861615	13.58	18.3983	16.8679	13.2449	13.208	19.8871
VC_RS04165	VC_0837	tcpF	colonization factor TcpF	CDS	-0.139791	0.525311	0.643099	77.7394	99.7969	91.8923	74.2231	75.9459	94.1371
VC_RS04170	VC_0838	toxT	pilus/toxin transcriptional regulator ToxT	CDS	-0.44012	0.319629	0.447959	6.26144	6.96905	5.70656	2.9242	3.59551	7.25807
VC_RS04175	VC_0839	tcpJ	toxin-coregulated pilus pre-pilin peptidase TcpJ	CDS	-0.502488	0.105684	0.191459	8.61964	7.10844	6.96536	3.35423	4.76955	7.83871
VC_RS04180	VC_0840	acfB	methyl-accepting chemotaxis protein AcfB	CDS	-0.455818	0.130591	0.225382	49.8475	60.2126	52.1982	29.5	32.4329	56.1049
VC_RS04185	VC_0841	acfC	accessory colonization factor AcfC	CDS	0.460356	0.0834329	0.160071	26.6721	39.863	40.1137	48.5934	40.6512	57.1936
VC_RS04190	VC_0842		RDD family protein	CDS	0.343674	0.225923	0.343933	5.69221	7.66596	6.79752	6.88048	8.07155	10.379
VC_RS04195	VC_0843		M23 family metallopeptidase	CDS	-0.0154637	0.946728	0.964946	10.1647	11.4292	8.81159	7.99855	8.65857	13.2097
VC_RS04200	VC_0844	acfA	accessory colonization factor AcfA	CDS	-0.704354	0.0497725	0.106844	7.39988	13.2412	11.0774	4.21429	6.09035	8.85484
VC_RS04205	VC_0845	acfD	accessory colonization factor AcfD	CDS	0.354712	0.0533838	0.112425	170.197	206.981	210.471	224.304	217.712	309.266
VC_RS04210	CDS		tyrosine-type recombinase/integrase	CDS	0.503999	0.0939039	0.174695	2.52084	3.62391	2.68544	3.26823	4.54942	4.42742
VC_RS04215	/pseudo		transposase	CDS	-0.192743	0.134387	0.230479	19.8414	25.9249	22.4066	20.5554	20.7659	18.1452
VC_RS04220	VC_0847		tyrosine-type recombinase/integrase	CDS	-0.494627	0.00119064	0.00518733	86.4403	105.511	107.418	72.245	66.1867	73.9597
VC_RS04225	tmRNA	ssrA	transfer-messenger RNA	tmRNA	0.344384	0.0692804	0.139226	22578.9	15732.5	20000.2	28903.3	25859.8	19270.2
VC_RS04230	VC_0848	smpB	SsrA-binding protein SmpB	CDS	0.155204	0.159471	0.260918	165.887	154.295	159.616	195.234	173.612	165.557
VC_RS04235	VC_0849		type II toxin-antitoxin system RatA family toxin	CDS	-0.101994	0.514928	0.63456	33.2588	29.4094	27.1901	26.5758	30.8186	26.3468
VC_RS04240	VC_0850		RnfH family protein	CDS	0.38227	0.0191429	0.050174	16.2635	15.4713	14.4342	18.8353	22.6003	18.7258
VC_RS04245	VC_0851	bamE	outer membrane protein assembly factor BamE	CDS	0.319392	0.0280435	0.0677194	68.8758	73.5932	67.2199	80.7596	81.6694	99.0726
VC_RS04250	VC_0852	recN	DNA repair protein RecN	CDS	-0.224103	0.0472872	0.102312	54.8079	68.7149	64.7862	52.5496	52.6118	55.8871
VC_RS04255	VC_0853	nadK	NAD(+) kinase	CDS	-0.280319	0.0106931	0.0313822	108.315	117.916	117.068	99.1649	86.2922	97.1855
VC_RS04260	VC_0854	grpE	nucleotide exchange factor GrpE	CDS	0.938448	0.00021491	0.00122702	275.097	193.6	190.498	416.269	467.636	379.815
VC_RS04265	VC_0855	dnaK	molecular chaperone DnaK	CDS	1.66553	4.03e-07	5.88e-06	1874.04	1473.26	1533.3	5696.61	5491.07	4295.62
VC_RS04270	VC_0856	dnaJ	molecular chaperone DnaJ	CDS	1.07717	0.000143151	0.000855604	205.082	136.315	137.797	315.986	364.761	330.823
VC_RS04275	VC_0857		type IV pilin protein	CDS	-1.37145	4.37e-07	6.22e-06	14.7998	17.9802	16.4483	5.50438	5.20982	8.20162
VC_RS04280	VC_0858		prepilin-type N-terminal cleavage/methylation domain-containing protein	CDS	-0.561371	0.0946902	0.175698	2.52084	1.95134	1.84624	1.4621	1.46755	1.37903
VC_RS04285	VC_0859		pilus assembly protein PilW	CDS	-0.440272	0.144081	0.243004	3.00874	3.06638	2.43368	2.06414	1.83444	2.32258
VC_RS04290	VC_0860		hypothetical protein	CDS	-0.688106	0.01772	0.0473554	4.87904	7.52658	5.53872	2.58018	3.52213	4.79033
VC_RS04295	VC_0861		prepilin-type N-terminal cleavage/methylation domain-containing protein	CDS	-0.0673783	0.771099	0.8455	1.78898	1.25443	1.6784	1.3761	1.68769	1.52419
VC_RS04300	VC_0863		AbgT family transporter	CDS	-1.74037	6.08e-07	8.19e-06	298.435	212.696	226.5	66.8266	81.3759	72.5807
VC_RS04305	VC_0864	tadA	tRNA adenosine(34) deaminase TadA	CDS	0.133378	0.403958	0.533165	23.826	23.416	23.078	25.1137	24.2146	27.7984
VC_RS04310	VC_0866	mltF	membrane-bound lytic murein transglycosylase MltF	CDS	0.0972667	0.610307	0.722657	83.025	61.3277	64.7023	80.0716	66.1867	77.6613
VC_RS04315	VC_0868		hypothetical protein	CDS	0.015043	0.950273	0.96713	1.54503	1.95134	1.59448	1.54811	1.9812	1.52419
VC_RS04320	VC_0869	purL	phosphoribosylformylglycinamidine synthase	CDS	-0.824313	0.00394157	0.0139614	1615.53	1563.86	1273.07	690.112	821.023	1003.28
VC_RS04325	VC_0870		IS200/IS605-like element IS1004 family transposase	CDS	1.12499	0.00104626	0.00468119	3.82192	3.06638	2.34976	8.6866	6.01697	5.58871
VC_RS04330	VC_0871		DUF4250 domain-containing protein	CDS	1.67676	1.96e-06	2.18e-05	284.204	202.799	245.046	863.93	844.797	632.613
VC_RS04335	VC_0872		YaeP family protein	CDS	3.41325	2.85e-11	2.36e-09	62.3704	50.3166	58.2404	602.214	653.428	567.508
VC_RS04340	VC_0873		DUF533 domain-containing protein	CDS	6.84922	2.38e-15	1.41e-12	54.7266	65.091	65.4576	8136.59	7687.71	5532.17
VC_RS04345	VC_0875		proline--tRNA ligase	CDS	-0.224601	0.264367	0.388897	426.753	313.329	306.811	282.272	327.118	286.694
VC_RS04350	VC_0876	tsaA	tRNA (N6-threonylcarbamoyladenosine(37)-N6)-methyltransferase TrmO	CDS	0.398237	0.00211796	0.00829691	44.2366	41.2568	43.4705	61.9243	56.5742	51.6049
VC_RS04355	VC_0878		type B 50S ribosomal protein L31	CDS	1.03197	7.33e-06	6.67e-05	26.7534	22.1616	24.3368	60.4622	50.2637	39.4839
VC_RS04360	VC_0879	rpmJ	50S ribosomal protein L36	CDS	1.47971	1.36e-06	1.6e-05	17.3206	11.1505	13.679	45.6692	43.0727	29.7581
VC_RS04365	VC_0880		AbgT family transporter	CDS	0.657237	0.187468	0.296894	144.989	97.0092	87.2767	189.385	201.055	129.266
VC_RS04370	VC_0881		YaiI/YqxD family protein	CDS	0.123415	0.522146	0.639997	46.6762	40.8387	45.6525	54.2698	51.878	39.121
VC_RS04375	VC_0882		hypothetical protein	CDS	-0.526025	0.0744742	0.146608	20.492	29.4094	21.987	10.6647	17.9042	20.9758
VC_RS04380	VC_0884		GNAT family N-acetyltransferase	CDS	1.04783	2.38e-06	2.58e-05	30.738	26.6218	23.4137	49.7975	55.767	61.4758
VC_RS04385	VC_0885		DUF3301 domain-containing protein	CDS	1.78715	4.67e-08	1.02e-06	9.8394	7.24782	9.31511	28.554	34.194	29.1774
VC_RS04390	VC_0886		DUF3549 family protein	CDS	1.89047	3.41e-07	5.16e-06	62.533	47.8077	46.2399	186.547	209.86	184.79
VC_RS04395	VC_0887		hypothetical protein	CDS	-0.265079	0.226403	0.3443	12.4416	10.593	8.81159	7.56852	8.8787	10.0161
VC_RS04400	VC_0888	truC	tRNA pseudouridine(65) synthase TruC	CDS	-0.114206	0.518611	0.637422	26.1842	23.416	20.4765	19.6094	22.8938	22.2097
VC_RS04405	VC_0889	dxs	1-deoxy-D-xylulose-5-phosphate synthase	CDS	-0.443317	0.00768693	0.0241218	254.523	250.328	275.174	164.271	175.153	234.218
VC_RS04410	VC_0890	ispA	(2E,6E)-farnesyl diphosphate synthase	CDS	-0.345166	0.0606429	0.124903	105.55	89.622	88.032	63.4724	75.4323	84.0484
VC_RS04415	VC_0891	xseB	exodeoxyribonuclease VII small subunit	CDS	-0.692782	0.00269572	0.0101253	25.8589	25.5067	22.9941	11.5248	15.4827	18.871
VC_RS04420	VC_0892	pomA	flagellar motor protein PomA	CDS	-0.387203	0.0327498	0.0763329	71.3966	102.445	107.25	69.0628	68.975	76.7178
VC_RS04425	VC_0893		flagellar motor protein MotB	CDS	-0.244108	0.292499	0.420032	79.6097	120.425	154.664	105.701	96.8586	96.8952
VC_RS04430	VC_0894	thiI	tRNA 4-thiouridine(8) synthase ThiI	CDS	-0.299861	0.19026	0.300195	110.592	93.6641	87.9481	61.0642	76.6797	99.5807
VC_RS04435	VC_0896		transcriptional regulator GcvA	CDS	-0.171437	0.270485	0.396037	47.8146	40.8387	40.2816	33.0263	38.0096	43.4758
VC_RS04440	VC_0897		DUF423 domain-containing protein	CDS	-0.228216	0.162613	0.264917	24.3139	17.0045	19.5533	15.6531	17.9775	18.5081
VC_RS04445	VC_0898	xni	flap endonuclease Xni	CDS	0.0734928	0.519321	0.63801	61.0693	53.2436	57.2334	63.6444	55.8404	61.1855
VC_RS04450	VC_0899		LOG family protein	CDS	-0.408878	0.0305952	0.0723103	1121.61	1259.59	1300.51	1064.07	920.303	788.734
VC_RS04455	VC_0900		GGDEF domain-containing protein	CDS	0.258614	0.0191555	0.050174	221.834	211.999	202.079	277.799	258.877	224.129
VC_RS04460	VC_0901		tetratricopeptide repeat protein	CDS	-0.422893	0.00228582	0.00886657	64.566	62.164	65.5415	42.2289	46.3747	54.7984
VC_RS04465	VC_0902	queF	NADPH-dependent 7-cyano-7-deazaguanine reductase QueF	CDS	-0.236514	0.123771	0.21639	38.1378	30.6638	32.477	25.1997	28.9842	31.8629
VC_RS04470	VC_0903	syd	SecY-interacting protein	CDS	-0.239213	0.153712	0.253872	25.2897	19.374	18.4624	17.9752	17.9775	17.6371
VC_RS04475	VC_0904		Zn-ribbon-containing protein	CDS	-0.0121113	0.938613	0.959657	34.7225	28.7125	28.6167	28.898	31.9927	30.4839
VC_RS04480	VC_0905	metQ	MetQ/NlpA family lipoprotein	CDS	0.0229327	0.909907	0.942773	342.753	323.922	311.93	342.906	333.575	317.831
VC_RS04485	VC_0906		ABC transporter permease	CDS	-0.0794833	0.619478	0.729389	51.7992	47.3896	44.1419	43.261	46.0078	46.3791
VC_RS04490	VC_0907	metN	methionine ABC transporter ATP-binding protein MetN	CDS	-0.218057	0.368378	0.497276	81.3987	57.8432	44.4776	52.5496	57.5281	47.9758
VC_RS04495	VC_0908	gmhB	D-glycero-beta-D-manno-heptose 1,7-bisphosphate 7-phosphatase	CDS	-0.0922939	0.418159	0.544434	101.891	93.9429	86.6893	93.3165	87.4662	84.2662
VC_RS04500	VC_0909	treR	HTH-type transcriptional regulator TreR	CDS	0.138561	0.333925	0.462888	105.55	88.9251	87.6963	108.884	103.169	98.7097
VC_RS04505	VC_0910	treB	PTS trehalose transporter subunit IIBC	CDS	0.269276	0.101465	0.185272	12.6042	12.4049	11.4131	13.761	17.6106	12.4839
VC_RS04510	VC_0911	treC	alpha,alpha-phosphotrehalase	CDS	0.0708277	0.626284	0.734146	16.3448	17.9802	19.889	18.8353	20.2522	17.8548
VC_RS04540	VC_0913	vexG	vibriobactin export RND transporter periplasmic adaptor subunit VexG	CDS	-0.160027	0.227719	0.345592	42.2037	37.2148	44.6454	41.2829	38.67	31.2823
VC_RS04545	VC_0914	vexH	vibriobactin export RND transporter permease subunit VexH	CDS	-0.0240073	0.830686	0.888112	90.4249	94.7791	107.166	98.8209	93.263	95.5162
VC_RS04550	VC_0916		low molecular weight phosphotyrosine protein phosphatase	CDS	2.77971	2.78e-07	4.38e-06	78.146	67.7392	50.1002	450.499	438.432	456.823
VC_RS04555	VC_0917	wecB	UDP-N-acetylglucosamine 2-epimerase (non-hydrolyzing)	CDS	3.11797	1.27e-06	1.5e-05	139.215	109.414	84.8431	1025.11	1018.48	852.097
VC_RS04560	VC_0918	wecC	UDP-N-acetyl-D-mannosamine dehydrogenase	CDS	3.13322	3.09e-06	3.2e-05	172.149	126.419	110.355	1250.61	1259.38	1079.13
VC_RS04565	VC_0919		serine acetyltransferase	CDS	2.9842	3.22e-06	3.27e-05	61.1506	45.0201	34.7429	371.632	378.996	365.299
VC_RS04570	VC_0920		glycosyltransferase family 4 protein	CDS	2.99714	2.03e-07	3.31e-06	64.1594	52.6861	46.8273	407.324	416.712	483.46
VC_RS04575	VC_0921		lipopolysaccharide biosynthesis protein	CDS	2.84077	6.47e-08	1.3e-06	50.742	42.5112	36.1695	274.961	286.467	366.17
VC_RS04580	VC_0922		hypothetical protein	CDS	2.51858	1.99e-08	4.75e-07	56.5156	56.1706	49.7645	253.89	243.247	433.452
VC_RS04585	VC_0923		serine acetyltransferase	CDS	2.59765	5.87e-09	1.79e-07	48.0586	48.9228	52.366	312.546	235.763	356.008
VC_RS04590	VC_0924		phenylacetate--CoA ligase family protein	CDS	2.53869	7.19e-09	2.1e-07	139.947	139.799	132.174	726.406	664.142	1002.92
VC_RS04595	VC_0925		glycosyltransferase family 4 protein	CDS	2.44294	8.25e-09	2.28e-07	97.9061	96.0336	89.123	473.291	439.386	626.444
VC_RS04600	VC_0926		hypothetical protein	CDS	2.4799	9.8e-09	2.56e-07	142.631	133.388	129.488	684.951	624.738	952.694
VC_RS04605	VC_0927	vpsK	WecB/TagA/CpsF family glycosyltransferase	CDS	2.45164	4.51e-07	6.32e-06	152.551	118.613	96.0883	631.542	639.12	738.799
VC_RS04610	VC_0928		hypothetical protein	CDS	2.12547	3.12e-06	3.22e-05	1036.31	733.005	602.965	3374.19	3426.74	3551.01
VC_RS04615	VC_0929		hypothetical protein	CDS	0.835986	0.00538519	0.0180029	47.2454	54.0799	43.3866	75.5132	73.3777	109.016
VC_RS04620	VC_0930		hemolysin	CDS	2.16883	2.83e-05	0.000216363	668.022	514.316	506.96	3257.91	2767.59	1571.37
VC_RS04625	VC_0931		O-antigen ligase family protein	CDS	4.20439	8.28e-09	2.28e-07	10.1647	8.22348	6.54576	154.811	151.672	154.234
VC_RS04630	VC_0932		hypothetical protein	CDS	5.06037	1.57e-08	3.84e-07	28.3798	21.1859	18.9659	819.207	723.798	748.452
VC_RS04635	VC_0934	vpsL	undecaprenyl-phosphate glucose phosphotransferase	CDS	5.68646	6.33e-07	8.46e-06	24.0699	12.2655	7.46888	813.702	797.469	658.379
VC_RS04640	VC_0935	vpsM	outer membrane beta-barrel protein	CDS	5.30036	2.64e-07	4.18e-06	33.0962	23.2766	16.784	977.372	1000.43	909.436
VC_RS04645	VC_0936	vpsN	polysaccharide export protein	CDS	5.25252	5.04e-08	1.09e-06	10.3273	8.0841	7.1332	313.578	327.191	337.065
VC_RS04650	VC_0937	vpsO	polysaccharide biosynthesis tyrosine autokinase	CDS	4.41204	5.41e-09	1.67e-07	51.2299	45.4382	37.0087	890.85	926.027	1029.19
VC_RS04655	VC_0938		hypothetical protein	CDS	4.60623	9.71e-09	2.56e-07	10.4899	7.24782	7.5528	204.178	201.569	215.71
VC_RS04660	VC_0939		VanZ family protein	CDS	2.24879	2.33e-09	8.37e-08	26.0216	24.5311	23.2458	100.885	106.104	143.855
VC_RS04665	VC_0940		YitT family protein	CDS	1.80817	1.25e-07	2.23e-06	12.6042	9.47791	8.14023	31.2202	32.0661	42.8952
VC_RS04670	VC_0941		serine hydroxymethyltransferase	CDS	-0.663044	0.0051674	0.0173728	1820.7	1567.06	1489.41	994.229	1045.93	1040.01
VC_RS04675	VC_0942		hypothetical protein	CDS	0.267246	0.108966	0.19615	77.0075	60.6308	51.1912	62.6983	92.089	72.5081
VC_RS04680	VC_0943	lipA	lipoyl synthase	CDS	-0.319464	0.0547376	0.114733	237.935	183.704	180.092	157.219	167.595	157.5
VC_RS04685	VC_0944	lipB	lipoyl(octanoyl) transferase LipB	CDS	-0.273762	0.116187	0.206432	147.022	116.523	112.704	101.487	107.058	102.774
VC_RS04690	VC_0945		YbeD family protein	CDS	-0.00981167	0.965004	0.97709	19.5162	14.0775	19.1337	16.0831	16.3632	20.1774
VC_RS04695	VC_0947		serine hydrolase	CDS	0.756896	0.00143877	0.0060067	420.736	367.687	381.5	526.184	603.238	847.67
VC_RS04700	VC_0948		septal ring lytic transglycosylase RlpA family protein	CDS	0.677227	0.00137652	0.00581508	90.4249	118.892	111.362	149.564	141.399	221.444
VC_RS04705	VC_0949	mrdB	peptidoglycan glycosyltransferase MrdB	CDS	0.357016	0.0551612	0.115553	59.2803	61.4671	60.4224	58.8281	69.9289	103.137
VC_RS04710	VC_0950	mrdA	penicillin-binding protein 2	CDS	0.328977	0.0942333	0.175124	117.26	117.08	118.243	107.163	134.134	201.484
VC_RS04715	VC_0951	rlmH	23S rRNA (pseudouridine(1915)-N(3))-methyltransferase RlmH	CDS	0.271216	0.101097	0.18479	57.2474	57.425	58.66	63.6444	66.0399	79.4758
VC_RS04720	VC_0952	rsfS	ribosome silencing factor	CDS	0.110494	0.551665	0.667805	59.0364	44.1838	47.8344	42.2289	54.0794	66.9194
VC_RS04725	VC_0953	holA	DNA polymerase III subunit delta	CDS	0.0424758	0.761369	0.83735	90.2623	83.0711	75.444	73.3631	83.0636	99.7259
VC_RS04730	VC_0954		luciferase	CDS	-0.154965	0.381971	0.510864	90.8315	76.1021	63.6952	64.6765	65.5263	76.9355
VC_RS04735	VC_0956	leuS	leucine--tRNA ligase	CDS	-0.385662	0.0867901	0.164746	991.015	744.295	756.287	612.965	669.571	624.702
VC_RS04740	VC_0957		zinc ribbon-containing protein	CDS	-1.01418	0.0158081	0.0430707	79.5284	169.766	169.434	84.9739	72.8641	49.3549
VC_RS04745	VC_0958	lnt	apolipoprotein N-acyltransferase	CDS	0.120796	0.539305	0.65718	138.727	108.996	123.446	103.723	116.01	183.992
VC_RS04750	VC_0959	corC	CNNM family magnesium/cobalt transport protein CorC	CDS	0.0530444	0.77844	0.850318	480.748	458.982	513.926	397.348	385.453	725.299
VC_RS04755	VC_0960	ybeY	rRNA maturation RNase YbeY	CDS	0.100102	0.608563	0.721072	93.515	107.184	116.565	88.1561	84.9714	166.79
VC_RS04760	VC_0961		PhoH family protein	CDS	-0.0409142	0.800799	0.866314	187.843	212.696	244.962	187.579	160.037	279.799
VC_RS04765	VC_0962	miaB	tRNA (N6-isopentenyl adenosine(37)-C2)-methylthiotransferase MiaB	CDS	-0.214072	0.350575	0.480365	213.214	188.304	210.387	135.803	161.945	229.79
VC_RS04770	VC_0963		2-octaprenyl-3-methyl-6-methoxy-1,4-benzoquinol hydroxylase	CDS	-0.225737	0.0872744	0.165276	71.8845	62.164	69.6536	55.5599	60.9035	57.8468
VC_RS04775	VC_0964	crr	PTS glucose transporter subunit IIA	CDS	0.129834	0.417565	0.544059	960.521	771.474	872.767	988.123	1108.15	753.968
VC_RS04780	VC_0965	ptsI	phosphoenolpyruvate-protein phosphotransferase PtsI	CDS	0.188963	0.289427	0.416799	2961.82	2757.65	3005.17	3862.44	3524.77	2558.54
VC_RS04785	VC_0966		HPr family phosphocarrier protein	CDS	0.156409	0.402229	0.531277	1061.11	1082.85	1056.38	1398.46	1287.63	880.767
VC_RS04790	VC_0968	cysK	cysteine synthase A	CDS	-2.69461	7.74e-09	2.22e-07	854.564	440.305	513.087	87.3821	100.894	91.0162
VC_RS04795	VC_0969	cysZ	sulfate transporter CysZ	CDS	0.834499	5.75e-06	5.43e-05	84.9766	67.1817	76.8707	152.747	140.885	115.258
VC_RS04800	VC_0970	zipA	cell division protein ZipA	CDS	0.222508	0.0895307	0.168676	225.33	176.596	177.407	236	234.588	205.548
VC_RS04805	VC_0971	ligA	NAD-dependent DNA ligase LigA	CDS	0.0839791	0.517655	0.636687	97.2556	77.6353	87.4446	81.5337	94.1436	102.557
VC_RS04810	VC_0972	chiP	chitoporin	CDS	-0.298983	0.322245	0.450384	127.912	231.373	258.977	172.098	168.989	161.274
VC_RS04815	VC_0973		hypothetical protein	CDS	-1.32741	0.000141859	0.000849483	84.0821	120.983	118.075	43.003	40.2844	45.3629
VC_RS04820	VC_0974	cueR	Cu(I)-responsive transcriptional regulator	CDS	0.192844	0.0554031	0.115804	56.0277	53.1042	56.8138	60.0322	60.8301	68.8791
VC_RS04825	VC_0975		NfeD family protein	CDS	0.099057	0.429575	0.554852	342.834	296.185	344.407	362.859	356.469	334.161
VC_RS04830	VC_0976		SPFH/Band 7/PHB domain protein	CDS	0.108688	0.409983	0.537923	737.467	643.104	720.285	861.092	771.64	632.686
VC_RS04835	VC_0977		co-chaperone YbbN	CDS	1.64969	5.45e-06	5.2e-05	167.432	116.244	103.222	431.922	482.458	300.194
VC_RS04840	VC_0979		SDR family oxidoreductase	CDS	0.231426	0.0784041	0.152562	40.0895	41.2568	42.8831	54.7858	49.8968	41.2258
VC_RS04845	VC_0980		TIGR01777 family protein	CDS	0.158071	0.23669	0.357195	57.7353	72.8963	65.2897	78.9535	75.5056	63.9436
VC_RS04850	VC_0981	yfcE	phosphodiesterase	CDS	1.56218	1.56e-08	3.84e-07	66.8429	90.5977	80.1435	254.32	233.341	213.242
VC_RS04855	VC_0982		SelT/SelW/SelH family protein	CDS	1.51554	6.71e-08	1.34e-06	55.7024	72.06	65.3736	180.355	179.042	192.194
VC_RS04860	VC_0983	toxS	transmembrane regulator ToxS	CDS	0.068472	0.477235	0.598985	118.561	114.292	123.95	128.235	115.276	130.718
VC_RS04865	VC_0984		transcriptional regulator	CDS	-0.243135	0.0249383	0.0621187	151.982	153.737	151.979	124.795	135.382	126.508
VC_RS04870	VC_0985	htpG	molecular chaperone HtpG	CDS	0.88219	0.000248297	0.00138649	394.714	294.373	332.323	544.504	603.752	734.734
VC_RS04875	VC_0986	adk	adenylate kinase	CDS	-0.626824	0.00198213	0.00782514	566.945	533.551	403.907	278.229	327.852	368.057
VC_RS04880	VC_0987	hemH	ferrochelatase	CDS	-0.574725	0.000268201	0.0014809	97.4182	83.768	81.2345	55.3878	58.482	62.3468
VC_RS04885	VC_0988	dtpA	dipeptide/tripeptide permease DtpA	CDS	0.318762	0.115617	0.205624	143.119	87.6707	86.8571	132.879	144.921	118.815
VC_RS04890	VC_0990	rfaH	transcription/translation regulatory transformer protein RfaH	CDS	0.168594	0.153153	0.253497	45.2124	41.1174	39.5263	44.3791	45.7143	51.3871
VC_RS04895	VC_0991	asnB	asparagine synthase B	CDS	0.10407	0.737301	0.819241	2023.26	1516.05	1289.68	2077.04	1996.24	1117.09
VC_RS04900	VC_0992		cation:proton antiporter	CDS	-0.323214	0.0716305	0.14335	140.191	107.881	99.6969	81.7917	91.1351	105.097
VC_RS04905	VC_0993		ROK family protein	CDS	-0.359587	0.00815971	0.0252823	207.685	256.461	250.165	206.5	190.048	160.113
VC_RS04910	VC_0994	nagA	N-acetylglucosamine-6-phosphate deacetylase	CDS	-0.208555	0.556191	0.67223	81.8053	200.709	200.904	157.391	138.904	121.718
VC_RS04915	VC_0995		PTS transporter subunit EIIC	CDS	-0.439586	0.0634984	0.129807	393.739	617.598	702.41	505.715	432.855	325.016
VC_RS04920	VC_0997	glnS	glutamine--tRNA ligase	CDS	-0.255094	0.190286	0.300195	652.816	461.909	488.162	452.133	488.182	402.968
VC_RS04925	VC_0998		hypothetical protein	CDS	-0.416411	0.00962738	0.0288233	514.007	666.66	663.639	431.578	439.386	510.823
VC_RS04930	VC_0999	truA	tRNA pseudouridine(38-40) synthase TruA	CDS	0.0161229	0.898047	0.935389	47.9772	51.7104	50.1841	46.6152	50.1903	54.6533
VC_RS04935	VC_1000		acetyl-CoA carboxylase carboxyltransferase subunit beta	CDS	0.116154	0.600538	0.71418	342.265	228.027	224.822	261.458	307.746	292.79
VC_RS04940	VC_1001	folC	bifunctional tetrahydrofolate synthase/dihydrofolate synthase	CDS	0.0153721	0.915557	0.945048	242.814	199.315	217.269	216.735	215.143	234.726
VC_RS04945	VC_1002		SPOR domain-containing protein	CDS	0.251724	0.0357453	0.0818305	115.145	108.299	117.991	138.47	132.3	135.871
VC_RS04950	VC_1003		bacteriocin production protein	CDS	-0.451733	0.0341403	0.0789065	177.353	171.996	139.139	106.561	107.718	142.766
VC_RS04955	VC_1004	purF	amidophosphoribosyltransferase	CDS	-0.538059	0.0185255	0.0490657	473.267	397.654	352.296	267.995	297.326	277.113
VC_RS04960	VC_1005		Na+/H+ antiporter family protein	CDS	0.0202347	0.90749	0.941365	160.927	127.255	134.859	130.127	140.445	158.589
VC_RS04965	VC_1006	rnt	ribonuclease T	CDS	-0.182134	0.287099	0.414117	67.0055	53.1042	50.7716	46.8733	50.117	53.7097
VC_RS04970	VC_1008		OmpA family protein	CDS	0.371424	0.0112916	0.0328946	155.804	130.182	156.427	203.232	194.891	174.484
VC_RS04975	VC_1009		DUF2753 domain-containing protein	CDS	0.791685	0.000449935	0.00231275	267.941	240.154	290.279	532.893	454.868	394.621
VC_RS04980	VC_1010	gloA	lactoylglutathione lyase	CDS	0.00536349	0.962823	0.97516	132.791	129.764	123.362	132.621	124.522	130.21
VC_RS04985	VC_1011	nth	endonuclease III	CDS	0.170252	0.207999	0.32056	58.8738	74.2901	75.1084	73.1051	67.7276	93.3388
VC_RS04990	VC_1012		electron transport complex subunit E	CDS	-0.0136852	0.916006	0.945237	75.1372	88.507	98.7738	77.0613	76.6797	106.113
VC_RS04995	VC_1013	rsxG	electron transport complex subunit RsxG	CDS	-0.0876074	0.544627	0.6616	34.2346	42.3719	40.7851	32.3382	32.6531	45.2903
VC_RS05000	VC_1014	rsxD	electron transport complex subunit RsxD	CDS	-0.0232528	0.862084	0.908035	53.9947	46.2745	51.6108	45.1531	43.2928	61.1129
VC_RS05005	VC_1015	rsxC	electron transport complex subunit RsxC	CDS	0.0815872	0.452688	0.576104	126.936	114.292	132.51	124.967	133.254	137.395
VC_RS05010	VC_1016	rsxB	electron transport complex subunit RsxB	CDS	0.120422	0.371025	0.500278	35.5357	30.5245	27.8614	30.9621	36.1018	35.0565
VC_RS05015	VC_1017	rsxA	electron transport complex subunit RsxA	CDS	0.0446627	0.744282	0.824481	35.7796	27.5975	28.1971	30.5321	32.8732	31.2097
VC_RS05025	VC_1018	uvrB	excinuclease ABC subunit UvrB	CDS	0.218806	0.0367693	0.0835708	204.513	192.625	218.528	248.815	242.954	224.855
VC_RS05030	VC_1021	luxO	sigma-54-dependent Fis family transcriptional regulator	CDS	-0.379103	0.00255441	0.00969693	225.249	253.534	257.802	178.548	203.109	184.645
VC_RS05035	VC_1022		Hpt domain-containing protein	CDS	-0.133067	0.2738	0.400126	39.7642	49.7591	54.9676	45.1531	43.2928	43.2581
VC_RS05040	VC_1023		YvcK family protein	CDS	0.0635204	0.473306	0.596158	81.7239	82.2348	84.927	90.0482	88.5669	81.5081
VC_RS05045	VC_1024	moaA	GTP 3',8-cyclase MoaA	CDS	0.308541	0.199819	0.311325	89.0425	74.1507	69.5696	92.4564	102.289	93.6291
VC_RS05050	VC_1025	moaB	molybdenum cofactor biosynthesis protein B	CDS	0.163031	0.509532	0.629963	66.4363	55.4737	61.9329	70.4389	69.5621	66.0484
VC_RS05055	VC_1026	moaC	cyclic pyranopterin monophosphate synthase MoaC	CDS	0.167977	0.497748	0.61862	44.7245	32.0577	34.4911	45.6692	43.513	36.1452
VC_RS05060	VC_1027	moaD	molybdopterin synthase sulfur carrier subunit	CDS	0.0420822	0.822118	0.883123	14.6371	11.5686	10.8257	12.2989	13.6483	12.2661
VC_RS05065	VC_1028	moaE	molybdopterin synthase catalytic subunit MoaE	CDS	0.16947	0.397812	0.527204	32.5269	24.9492	23.078	28.554	29.9381	32.2258
VC_RS05070	VC_1029		GGDEF domain-containing protein	CDS	1.07743	3.68e-05	0.000268842	30.6566	29.6882	23.4976	70.2669	56.6476	49.9355
VC_RS05075	VC_1031		CBS domain-containing protein	CDS	0.266603	0.299619	0.427005	9.43281	11.4292	9.39903	14.191	14.6022	7.47581
VC_RS05080	VC_1033		zinc/cadmium/mercury/lead-transporting ATPase	CDS	0.394004	0.120825	0.21234	309.331	358.349	335.764	432.61	444.449	441.363
VC_RS05085	VC_1034	udp	uridine phosphorylase	CDS	0.36941	0.297737	0.42498	247.286	418.84	473.98	619.329	518.047	335.323
VC_RS05090	VC_1035		hypothetical protein	CDS	0.474305	0.138576	0.235957	8.53832	12.8231	13.2594	18.6633	16.4366	12.8468
VC_RS05095	VC_1036	metG	methionine--tRNA ligase	CDS	-0.416448	0.0502782	0.107735	447.896	345.247	356.156	275.305	298.647	287.274
VC_RS05100	VC_1037	apbC	iron-sulfur cluster carrier protein ApbC	CDS	0.396481	0.0299628	0.0711466	105.143	85.3012	110.187	143.114	125.402	127.597
VC_RS05105	VC_1038	udk	uridine kinase	CDS	0.17832	0.262342	0.386078	104.411	73.5932	81.2345	86.608	101.775	105.242
VC_RS05110	VC_1039		AsmA family protein	CDS	0.809123	0.000121598	0.000757485	229.315	186.631	209.716	358.817	390.223	347.516
VC_RS05115	VC_1040	cobO	cob(I)yrinic acid a,c-diamide adenosyltransferase	CDS	0.329722	0.278838	0.405676	78.9591	48.644	79.0526	86.952	79.3213	94.1371
VC_RS05120	VC_1041		low molecular weight phosphotyrosine protein phosphatase	CDS	-0.0153775	0.932848	0.957063	15.6129	13.1018	12.1684	11.2668	14.3087	14.879
VC_RS05125	VC_1042		outer membrane protein transport protein	CDS	0.770015	0.000156149	0.000924165	23.9073	18.8164	15.9448	35.6065	34.781	29.8307
VC_RS05130	VC_1043		outer membrane protein transport protein	CDS	-1.02426	2.02e-05	0.000163295	324.05	361.415	339.708	127.203	146.535	230.153
VC_RS05135	VC_1044		DUF3379 domain-containing protein	CDS	0.527623	0.0294676	0.0702051	39.195	43.2081	38.0157	40.8528	51.2176	81.2178
VC_RS05140	VC_1045		sigma-70 family RNA polymerase sigma factor	CDS	0.29326	0.279051	0.405799	33.5027	34.4271	33.3162	27.3499	34.1206	62.4194
VC_RS05145	VC_1046	fadI	acetyl-CoA C-acyltransferase FadI	CDS	-1.56245	3.18e-07	4.92e-06	67.9813	120.147	68.143	28.554	28.0303	29.9032
VC_RS05150	VC_1047	fadJ	fatty acid oxidation complex subunit alpha FadJ	CDS	-1.14912	5.1e-08	1.09e-06	103.192	107.045	113.208	44.7231	43.3662	57.7016
VC_RS05155	VC_1048		NAD(P)H nitroreductase	CDS	0.16707	0.375068	0.503827	206.221	256.043	280.377	282.96	299.381	251.419
VC_RS05160	VC_1049		LysR family transcriptional regulator	CDS	0.531735	0.00972995	0.0290347	340.801	311.238	337.274	533.065	515.698	381.629
VC_RS05165	VC_1050		response regulator	CDS	2.65064	2.78e-11	2.35e-09	43.0982	50.1772	43.2188	333.359	293.364	229.5
VC_RS05170	VC_1052		YbaN family protein	CDS	0.281243	0.15355	0.2538	70.5021	62.8609	51.6108	71.2989	67.5809	85.8629
VC_RS05175	VC_1053	apt	adenine phosphoribosyltransferase	CDS	0.0309013	0.817154	0.878929	126.53	111.505	106.243	112.324	107.278	132.169
VC_RS05180	VC_1054	dnaX	DNA polymerase III subunit gamma/tau	CDS	0.123751	0.363565	0.493024	399.106	356.397	380.913	397.778	402.917	437.589
VC_RS05185	VC_1055		YbaB/EbfC family nucleoid-associated protein	CDS	0.610918	0.00705215	0.0225377	131.734	100.354	99.5291	158.251	167.228	181.234
VC_RS05190	VC_1056	recR	recombination protein RecR	CDS	0.822649	0.000474652	0.00241191	239.561	186.213	173.127	333.617	356.836	369
VC_RS05195	VC_1057		YkgJ family cysteine cluster protein	CDS	0.167224	0.38893	0.516782	6.0988	7.94472	6.12616	5.50438	7.99817	8.85484
VC_RS05200	VC_1058		YcgN family cysteine cluster protein	CDS	-0.241035	0.381497	0.510528	19.5162	12.2655	10.7418	8.17057	13.5749	14.2984
VC_RS05205	VC_1059		YciK family oxidoreductase	CDS	-0.961879	3.68e-07	5.45e-06	228.339	214.368	188.82	108.454	109.7	106.04
VC_RS05210	VC_1060	sohB	protease SohB	CDS	-0.189869	0.0595891	0.123232	121.244	116.523	112.201	100.369	101.701	104.734
VC_RS05215	VC_1061		PLP-dependent cysteine synthase family protein	CDS	0.0684798	0.867931	0.912572	78.7152	97.4274	131.67	126.429	121.88	74.6129
VC_RS05220	VC_1062		Lrp/AsnC family transcriptional regulator	CDS	0.32006	0.0643816	0.131085	26.5908	21.6041	21.6513	30.1021	33.4602	23.8065
VC_RS05225	VC_1063	tesB	acyl-CoA thioesterase II	CDS	0.769073	0.00112518	0.00495945	107.745	89.3433	101.04	216.735	187.113	104.661
VC_RS05230	VC_1064		hypothetical protein	CDS	1.33208	9.5e-07	1.18e-05	71.7219	75.6839	82.3255	222.583	215.437	140.516
VC_RS05235	VC_1065		MGMT family protein	CDS	0.957985	2.78e-06	2.94e-05	19.8414	16.5864	17.6232	34.9184	34.5609	35.7823
VC_RS05240	VC_1066		hypothetical protein	CDS	-0.139193	0.521044	0.639283	55.1332	73.7326	78.7169	71.729	65.8198	50.8791
VC_RS05245	VC_1067		GGDEF domain-containing protein	CDS	-0.33106	0.0582618	0.120838	68.7945	79.8654	78.9687	51.0015	55.1066	74.6855
VC_RS05250	ncRNA	ffs	signal recognition particle sRNA small type	ncRNA	-0.440181	0.123799	0.21639	9.8394	8.36287	5.28696	5.50438	5.35657	6.3871
VC_RS05255	VC_1068		metalloregulator ArsR/SmtB family transcription factor	CDS	-0.0768729	0.644151	0.748773	6.50539	7.24782	7.5528	7.05249	6.38386	6.75
VC_RS05260	VC_1069		ArsJ-associated glyceraldehyde-3-phosphate dehydrogenase	CDS	-0.0136745	0.896789	0.934626	60.2562	60.2126	59.8349	62.3543	59.3626	56.9033
VC_RS05265	VC_1070		phosphatase	CDS	-0.0468226	0.713939	0.804143	21.2238	20.7678	21.7353	21.7595	19.225	20.7581
VC_RS05270	VC_1071	arsJ	organoarsenical effux MFS transporter ArsJ	CDS	0.335212	0.0738079	0.146057	20.6546	17.1439	18.6302	21.4155	24.7283	25.1855
VC_RS05275	VC_1073		chitinase	CDS	0.474299	0.00138135	0.00581967	15.8569	19.2346	20.3086	25.3718	23.7744	27.7258
VC_RS05280	VC_1074		CPBP family intramembrane metalloprotease	CDS	-0.0236197	0.949326	0.966997	79.3657	50.8741	41.5404	56.5919	58.2619	54.3629
VC_RS05285	VC_1075		YbhB/YbcL family Raf kinase inhibitor-like protein	CDS	0.621108	0.00104625	0.00468119	12.1163	10.593	14.1825	20.5554	19.9587	16.5484
VC_RS05290	VC_1076		helix-turn-helix transcriptional regulator	CDS	0.40112	0.00931697	0.0281328	14.3119	11.1505	14.5182	20.2974	17.3171	15.5323
VC_RS05295	VC_1077		hypothetical protein	CDS	0.504358	0.018721	0.0494362	433.015	346.641	308.406	573.832	553.341	416.395
VC_RS05300	VC_1079		threonylcarbamoyl-AMP synthase	CDS	-0.0290718	0.886183	0.926559	87.6601	80.9804	85.3466	57.71	77.8537	113.298
VC_RS05305	VC_1080		Hpt domain-containing protein	CDS	-2.04602	0.000120573	0.00075242	11.5471	26.0643	32.8127	4.90234	6.16373	5.87904
VC_RS05310	VC_1081		HDOD domain-containing protein	CDS	-2.04562	5.99e-05	0.000407881	64.9726	152.344	156.762	30.3601	28.6907	31.4274
VC_RS05315	VC_1082		response regulator	CDS	-2.01996	0.000129805	0.000793327	17.158	30.9426	37.6801	8.51459	7.77804	4.86291
VC_RS05320	VC_1083		chemotaxis protein CheC	CDS	-1.79829	0.000297966	0.00161074	34.3972	67.4605	74.3531	17.8892	16.0697	16.621
VC_RS05325	VC_1084		PAS domain-containing protein	CDS	-1.68559	0.000984392	0.00444351	40.8213	84.8831	90.4657	22.5336	24.5815	19.9597
VC_RS05330	VC_1085		two-component sensor histidine kinase	CDS	-0.663388	0.0901741	0.169468	22.1996	40.1418	43.4705	24.1677	24.1413	18.3629
VC_RS05335	VC_1086		EAL domain-containing protein	CDS	-0.773927	0.0366542	0.0834158	50.4168	62.5821	66.8003	37.5846	36.322	31.2097
VC_RS05340	VC_1087		two-component system response regulator	CDS	-0.314745	0.120986	0.212412	79.6097	79.8654	93.6547	74.9112	69.8556	58.8629
VC_RS05345	VC_1088		HAMP domain-containing protein	CDS	0.476728	0.015897	0.0432636	20.6546	24.6705	24.9242	30.7041	33.1667	33.75
VC_RS05350	VC_1089		phosphate/phosphite/phosphonate ABC transporter substrate-binding protein	CDS	1.98072	8.53e-08	1.64e-06	10.246	11.708	13.9307	47.9053	44.2467	49.6452
VC_RS05355	VC_1091		peptide ABC transporter substrate-binding protein	CDS	-0.710068	0.000327976	0.00174121	2860.42	2258.11	2420.17	1412.65	1484.94	1710.8
VC_RS05360	VC_1092	oppB	oligopeptide ABC transporter permease OppB	CDS	-0.664781	0.0154927	0.0423903	510.348	319.461	346.505	243.483	252.493	246.194
VC_RS05365	VC_1093	oppC	oligopeptide ABC transporter permease OppC	CDS	-0.766661	0.00712238	0.022701	372.84	234.857	257.97	151.629	160.697	196.621
VC_RS05370	VC_1094		ABC transporter ATP-binding protein	CDS	-0.702703	0.00552175	0.0183903	294.206	249.353	266.614	133.567	146.902	217.307
VC_RS05375	VC_1095	oppF	ABC transporter ATP-binding protein	CDS	-0.479185	0.0359697	0.0821735	282.74	235.833	264.18	160.745	164.513	236.323
VC_RS05380	VC_1096		glutathione S-transferase family protein	CDS	0.124511	0.442323	0.565951	11.7097	13.3806	13.4272	15.3951	13.3547	13.2097
VC_RS05385	VC_1097	pta	phosphate acetyltransferase	CDS	-0.211642	0.175154	0.281274	2321.94	2035.94	2172.02	1909.85	1886.54	1842.61
VC_RS05390	VC_1098		acetate kinase	CDS	-0.072829	0.683436	0.780161	1042.73	883.676	902.811	966.793	980.473	742.791
VC_RS05395	VC_1099		DUF412 domain-containing protein	CDS	0.45496	0.0211327	0.0545097	63.8341	77.4959	86.8571	112.754	105.297	94.7178
VC_RS05400	VC_1100		DNA-binding protein VF530	CDS	-0.288852	0.0739174	0.146057	35.4544	45.0201	39.2745	30.9621	33.8271	33.0242
VC_RS05405	VC_1101		ABC transporter substrate-binding protein	CDS	0.419845	0.00440391	0.0152678	111.486	87.3919	88.6195	130.471	126.063	128.323
VC_RS05410	VC_1102		ABC transporter permease	CDS	0.371703	0.0398878	0.0890653	44.2366	30.1063	32.2253	42.2289	49.7501	46.2339
VC_RS05415	VC_1103		ABC transporter ATP-binding protein	CDS	0.468113	0.00605695	0.0199118	39.7642	29.6882	38.0997	45.9272	48.9429	54.2904
VC_RS05420	VC_1104		sensor domain-containing diguanylate cyclase	CDS	-0.101706	0.443853	0.567388	35.4544	36.0997	35.7499	30.7901	32.6531	36.5081
VC_RS05425	VC_1105	dusC	tRNA dihydrouridine(16) synthase DusC	CDS	-0.0816749	0.591938	0.706314	29.5995	23.5554	22.9101	23.9097	22.8938	25.1855
VC_RS05430	VC_1106		YecA family protein	CDS	-0.0567157	0.721639	0.809738	33.1775	27.1793	33.1484	28.296	27.9569	33.8226
VC_RS05435	VC_1107	lolA	outer membrane lipoprotein chaperone LolA	CDS	0.759444	5.35e-08	1.13e-06	68.4692	71.6419	66.2968	117.828	116.01	115.476
VC_RS05440	VC_1108		replication-associated recombination protein A	CDS	1.03585	1.42e-07	2.46e-06	94.2468	85.58	86.4375	191.019	183.518	171.581
VC_RS05445	VC_1110	serS	serine--tRNA ligase	CDS	-0.0020731	0.986694	0.993253	540.191	451.455	477.84	506.145	530.741	430.621
VC_RS05450	VC_1111	bioA	adenosylmethionine--8-amino-7-oxononanoate transaminase	CDS	0.77226	0.0146941	0.0405485	23.9073	18.5377	21.987	27.5219	32.4329	50.371
VC_RS05455	VC_1112	bioB	biotin synthase BioB	CDS	0.672212	0.0947955	0.175779	88.7985	76.2415	80.731	81.6197	107.939	202.137
VC_RS05460	VC_1113	bioF	8-amino-7-oxononanoate synthase	CDS	0.953653	0.0309732	0.0730098	75.5438	58.4007	67.9752	85.6619	97.9592	207.798
VC_RS05465	VC_1114	bioC	malonyl-ACP O-methyltransferase BioC	CDS	0.500426	0.00408981	0.014375	116.934	166.839	154.161	221.895	173.465	223.839
VC_RS05470	VC_1115	bioD	dethiobiotin synthase	CDS	0.684954	0.00545293	0.0181781	312.096	331.866	338.533	628.102	561.193	390.266
VC_RS05475	VC_1117	htpX	protease HtpX	CDS	1.00333	2.33e-07	3.7e-06	70.4208	69.8299	76.7028	155.499	154.754	124.839
VC_RS05480	VC_1118		nuclear transport factor 2 family protein	CDS	-0.864755	0.00791128	0.0246846	30.9819	55.7524	56.2264	27.1779	25.4621	25.6936
VC_RS05485	VC_1119		SDR family oxidoreductase	CDS	-0.384501	0.0794023	0.153831	53.4255	76.3808	104.648	67.1707	59.1424	53.3468
VC_RS05490	VC_1120		NAD(P)/FAD-dependent oxidoreductase	CDS	-0.573821	0.0168342	0.0452944	121.325	179.105	223.647	133.309	116.01	102.774
VC_RS05495	VC_1121		DUF1365 domain-containing protein	CDS	-0.551213	0.0513672	0.10954	55.7024	87.5313	107.25	66.0526	59.3626	45.5081
VC_RS05500	VC_1122		class I SAM-dependent methyltransferase	CDS	-0.479103	0.102115	0.186161	192.559	286.707	304.378	231.614	202.156	128.395
VC_RS05505	VC_1123		DUF2878 domain-containing protein	CDS	-0.539992	0.0424412	0.0938827	52.3684	72.8963	79.7239	52.5496	51.7313	36.6532
VC_RS05510	VC_1124		hypothetical protein	CDS	-0.462135	0.0792357	0.153676	23.3381	26.343	29.9594	22.9636	20.399	14.5161
VC_RS05515	VC_1125		DUF3833 domain-containing protein	CDS	-0.881649	0.00772619	0.0242133	32.2017	50.456	45.065	23.6516	25.0218	20.4678
VC_RS05520	VC_1126	purB	adenylosuccinate lyase	CDS	-0.175599	0.496482	0.61791	413.58	307.057	241.606	259.136	310.534	282.339
VC_RS05525	VC_1127	hflD	high frequency lysogenization protein HflD	CDS	0.090793	0.612894	0.7247	112.055	103.281	81.2345	103.637	110.58	101.54
VC_RS05530	VC_1128	mnmA	tRNA 2-thiouridine(34) synthase MnmA	CDS	-0.048251	0.772488	0.846479	235.495	192.625	188.232	179.752	200.468	215.928
VC_RS05535	VC_1129		inosine/guanosine kinase	CDS	-0.228323	0.154769	0.254985	44.4806	39.1661	35.4981	26.8339	38.4499	36.3629
VC_RS05540	VC_1130		H-NS histone family protein	CDS	-0.217274	0.128711	0.223389	563.041	563.378	513.926	479.569	492.511	438.895
VC_RS05545	VC_1131		Na+/H+ antiporter NhaC family protein	CDS	0.45653	0.0901893	0.169468	52.3684	37.2148	29.5398	58.4841	63.6918	41.5162
VC_RS05550	VC_1132	hisG	ATP phosphoribosyltransferase	CDS	0.215796	0.124884	0.217965	98.7193	77.4959	93.8225	104.927	96.0514	112.936
VC_RS05555	VC_1133	hisD	histidinol dehydrogenase	CDS	0.42288	0.0209572	0.0541591	132.629	111.087	125.796	173.732	154.02	167.879
VC_RS05560	VC_1134		histidinol-phosphate transaminase	CDS	0.46301	0.00999762	0.0296593	111.486	84.3256	103.222	147.156	136.996	128.468
VC_RS05565	VC_1135	hisB	bifunctional histidinol-phosphatase/imidazoleglycerol-phosphate dehydratase HisB	CDS	0.318983	0.0138828	0.0389323	127.343	106.627	118.159	148.876	140.005	150.605
VC_RS05570	VC_1136	hisH	imidazole glycerol phosphate synthase subunit HisH	CDS	0.139805	0.186371	0.295815	92.5391	86.4163	97.2632	103.207	92.089	109.161
VC_RS05575	VC_1137	hisA	1-(5-phosphoribosyl)-5-[(5-phosphoribosylamino)methylideneamino]imidazole-4-carboxamide isomerase	CDS	0.21656	0.0735065	0.145727	85.7898	72.7569	79.8918	88.8442	90.4747	97.9113
VC_RS05580	VC_1138	hisF	imidazole glycerol phosphate synthase subunit HisF	CDS	0.363858	0.00242364	0.00928976	81.9679	70.8056	69.4857	99.3369	93.5566	93.2662
VC_RS05585	VC_1139		bifunctional phosphoribosyl-AMP cyclohydrolase/phosphoribosyl-ATP diphosphatase HisIE	CDS	0.195712	0.102195	0.186161	107.42	88.7858	82.0737	109.572	101.261	108
VC_RS05590	VC_1140	rluE	23S rRNA pseudouridine(2457) synthase RluE	CDS	-0.0229847	0.842002	0.896171	48.1399	51.9891	40.9529	43.949	45.7143	48.992
VC_RS05595	VC_1141		NADP-dependent isocitrate dehydrogenase	CDS	-0.553805	0.000350028	0.00184452	1664.48	1497.37	1575.26	1146.37	1106.46	974.251
VC_RS05600	VC_1142	cspD	cold shock domain-containing protein CspD	CDS	-1.01196	0.00613932	0.0201083	22.037	19.5134	10.1543	5.59039	9.90599	9.94355
VC_RS05605	VC_1143	clpS	ATP-dependent Clp protease adapter ClpS	CDS	0.00550567	0.9705	0.980979	162.797	183.704	165.406	172.356	163.339	178.04
VC_RS05610	VC_1144	clpA	ATP-dependent Clp protease ATP-binding subunit ClpA	CDS	0.697356	0.000761428	0.0036016	667.453	764.505	881.495	1459.69	1315.15	976.573
VC_RS05615	VC_1145		aspartate:alanine antiporter	CDS	0.350586	0.0464129	0.100788	122.301	93.1066	90.5496	113.356	130.686	146.25
VC_RS05620	VC_1146		GrxA family glutaredoxin	CDS	-0.674169	0.00250762	0.0095499	145.07	163.494	144.678	70.7829	88.8604	124.186
VC_RS05625	VC_1147		iron-containing alcohol dehydrogenase	CDS	-0.0334814	0.912753	0.943966	126.042	195.97	186.89	214.069	182.27	100.742
VC_RS05630	VC_1148		MurR/RpiR family transcriptional regulator	CDS	-0.345664	0.0739002	0.146057	283.96	429.433	405.921	328.371	278.688	273.629
VC_RS05635	VC_1149	panP	putative pyridoxal-dependent aspartate 1-decarboxylase	CDS	-0.472183	0.00435068	0.0151274	222.566	189.001	190.75	124.451	145.141	164.613
VC_RS05640	VC_1150		hypothetical protein	CDS	-1.18027	3.67e-09	1.26e-07	122.952	121.262	114.131	47.7333	53.6391	56.6855
VC_RS05645	VC_1151		lysine exporter LysO family protein	CDS	-0.443474	0.0912053	0.170926	93.1897	64.6728	58.5761	52.3776	54.9599	51.9678
VC_RS05650	VC_1152		HDOD domain-containing protein	CDS	-0.186354	0.122441	0.214438	156.292	135.757	140.398	128.751	124.302	127.089
VC_RS05655	VC_1153		TfoX/Sxy family DNA transformation protein	CDS	-1.7338	6.78e-07	8.93e-06	55.2145	84.0468	70.9124	20.6414	22.0867	20.3226
VC_RS05660	VC_1154		hypothetical protein	CDS	0.209904	0.310992	0.439	430.657	301.481	318.308	496.942	456.189	262.161
VC_RS05665	VC_1155		response regulator	CDS	-0.924785	0.00132146	0.00564276	34.3159	40.8387	35.2464	22.4476	22.1601	13.5
VC_RS05670	VC_1156		cyclic nucleotide-binding domain-containing protein	CDS	-0.796539	0.00373228	0.013329	111.161	160.149	161.714	94.7786	86.8792	67.5726
VC_RS05675	VC_1158		YdgA family protein	CDS	0.444203	0.00169711	0.00689112	552.714	567.978	590.88	851.201	817.574	659.976
VC_RS05680	VC_1159	serC	3-phosphoserine/phosphohydroxythreonine transaminase	CDS	-0.126551	0.408727	0.536902	605.977	473.338	457.364	498.405	479.89	429.46
VC_RS05685	VC_1160		alpha-L-glutamate ligase-like protein	CDS	1.93094	5.73e-12	5.66e-10	66.7615	69.8299	71.7516	246.751	238.624	309.049
VC_RS05690	VC_1161		inactive transglutaminase family protein	CDS	1.79854	3.88e-11	2.94e-09	90.3436	83.0711	83.2486	292.334	288.228	312.532
VC_RS05695	VC_1162		ATP-dependent Zn protease	CDS	1.73648	1.48e-10	8.42e-09	41.0653	40.0024	38.6871	127.891	130.979	140.226
VC_RS05700	VC_1163	cmoB	tRNA 5-methoxyuridine(34)/uridine 5-oxyacetic acid(34) synthase CmoB	CDS	-0.141287	0.262148	0.386078	41.1466	42.6506	36.0856	32.0802	37.3492	39.121
VC_RS05705	VC_1164	cmoA	carboxy-S-adenosyl-L-methionine synthase CmoA	CDS	-0.453692	0.0104927	0.0308707	27.7292	27.5975	28.0293	19.6094	21.6464	19.5968
VC_RS05710	VC_1165		DUF72 domain-containing protein	CDS	0.0812196	0.621878	0.731488	28.5424	20.489	20.8121	25.6298	26.9296	21.5565
VC_RS05715	VC_1166	aspS	aspartate--tRNA ligase	CDS	-0.340847	0.0744211	0.146608	891.97	696.766	697.459	607.46	658.785	538.984
VC_RS05720	VC_1167		thymidine kinase	CDS	-0.53416	0.038181	0.0859012	52.775	41.1174	34.8268	24.9417	32.7998	31.1371
VC_RS05725	VC_1168		dicarboxylate/amino acid:cation symporter	CDS	0.266257	0.491144	0.612338	196.381	123.631	91.8923	160.745	187.407	147.484
VC_RS05730	VC_1169	trpA	tryptophan synthase subunit alpha	CDS	-0.476932	0.00170448	0.00691317	904.33	877.125	879.985	691.23	624.371	596.686
VC_RS05735	VC_1170	trpB	tryptophan synthase subunit beta	CDS	-0.553786	0.000766256	0.00361482	1605.94	1663.79	1665.14	1240.55	1096.04	1025.2
VC_RS05740	VC_1171	trpCF	bifunctional indole-3-glycerol-phosphate synthase TrpC/phosphoribosylanthranilate isomerase TrpF	CDS	-0.742444	0.00056306	0.00278942	1202.28	922.145	963.149	642.379	654.529	548.71
VC_RS05745	VC_1172	trpD	anthranilate phosphoribosyltransferase	CDS	-1.0153	0.000239178	0.00134652	1014.92	693.839	704.088	441.641	443.642	308.54
VC_RS05750	VC_1173		aminodeoxychorismate/anthranilate synthase component II	CDS	-1.04286	0.000966457	0.00437922	624.029	387.061	376.465	247.267	268.195	158.153
VC_RS05755	VC_1174		anthranilate synthase component 1	CDS	-1.24334	0.000180938	0.00105163	1687.42	1108.64	938.812	627.069	625.985	324.653
VC_RS05760	VC_1176		hypothetical protein	CDS	-1.19445	8.19e-05	0.000539467	152.063	165.724	104.564	52.2916	68.6081	63.4355
VC_RS05765	VC_1177		PHP domain-containing protein	CDS	-0.323765	0.0180657	0.0480266	61.3946	68.1574	55.7228	41.3689	50.3371	56.1049
VC_RS05770	VC_1178		threonylcarbamoyl-AMP synthase	CDS	0.0152045	0.901529	0.937642	131.734	140.217	144.426	132.621	138.244	149.879
VC_RS05775	VC_1179	rluB	23S rRNA pseudouridine(2605) synthase RluB	CDS	0.337264	0.032666	0.0761981	230.616	239.735	247.816	276.337	293.144	337.79
VC_RS05780	VC_1180	cydC	cysteine/glutathione ABC transporter ATP-binding protein/permease CydC	CDS	0.249797	0.0233766	0.0589721	131.002	142.587	148.37	184.999	167.154	149.589
VC_RS05785	VC_1181	cydD	cysteine/glutathione ABC transporter permease/ATP-binding protein CydD	CDS	0.335619	0.00296388	0.0109681	108.965	118.892	109.683	150.424	145.801	129.629
VC_RS05790	VC_1182	trxB	thioredoxin-disulfide reductase	CDS	-0.184415	0.254882	0.377599	206.546	156.107	177.575	158.251	169.429	147.919
VC_RS05795	VC_1183		2OG-Fe dioxygenase family protein	CDS	-0.149434	0.473096	0.596105	18.2151	25.3674	29.1202	21.8455	19.812	23.8065
VC_RS05800	VC_1184		cysteine desulfurase-like protein	CDS	0.402383	0.0285693	0.0687036	28.6237	38.4692	45.2329	50.7435	49.5299	48.121
VC_RS05805	VC_1185		GGDEF domain-containing protein	CDS	-1.52239	1.56e-09	5.83e-08	28.5424	31.7789	33.7358	10.6647	11.2268	10.8145
VC_RS05810	VC_1186		vancomycin high temperature exclusion protein	CDS	0.133671	0.265527	0.390281	38.2192	42.6506	43.3866	44.6371	48.7228	42.8952
VC_RS05815	VC_1187		DUF3392 domain-containing protein	CDS	-0.262313	0.182618	0.291288	17.7272	12.4049	14.7699	12.2989	13.4281	11.9032
VC_RS05820	VC_1188		NAD-dependent malic enzyme	CDS	-0.458543	0.00354299	0.0127814	429.6	365.457	386.2	299.043	299.234	261.436
VC_RS05825	VC_1189		hypothetical protein	CDS	-0.375415	0.0186783	0.0493601	124.416	145.374	154.497	113.356	114.396	99.2904
VC_RS05830	VC_1190	purC	phosphoribosylaminoimidazolesuccinocarboxamide synthase	CDS	-1.05939	7.02e-05	0.000465751	499.695	465.672	384.186	199.878	222.261	225.363
VC_RS05835	VC_1191		hypothetical protein	CDS	0.345916	0.0465784	0.101086	13.9053	13.6593	12.588	20.1254	15.9963	14.9516
VC_RS05840	VC_1193		hypothetical protein	CDS	0.0843795	0.71776	0.806531	9.67676	11.5686	9.48295	11.1808	11.2268	10.0161
VC_RS05845	VC_1194		J domain-containing protein	CDS	0.377536	0.0141471	0.0394987	29.8435	34.4271	26.0991	38.9607	38.3765	39.7742
VC_RS05850	VC_1195		OmpA family protein	CDS	1.51935	1.62e-06	1.86e-05	60.2562	56.0312	51.1072	145.694	148.223	185.952
VC_RS05855	VC_1196		DUF2786 domain-containing protein	CDS	-0.141971	0.44524	0.56866	42.0411	36.3785	32.8966	25.7158	32.1394	42.9678
VC_RS05860	VC_1197		DUF3334 family protein	CDS	-1.37336	7.09e-07	9.16e-06	188.982	208.235	196.121	76.5453	80.9356	71.492
VC_RS05865	VC_1198		FAD-binding oxidoreductase	CDS	-0.0378639	0.842595	0.896265	432.364	320.716	377.136	364.149	376.207	360.799
VC_RS05870	VC_1199		isoprenylcysteine carboxylmethyltransferase family protein	CDS	0.114717	0.412006	0.53998	46.5135	48.2259	48.7575	50.3995	46.0812	58.8629
VC_RS05875	VC_1200	vesB	GlyGly-anchored extracellular serine protease VesB	CDS	0.0687311	0.51372	0.63338	146.615	135.06	133.684	158.079	141.546	136.089
VC_RS05880	VC_1201		DUF3581 domain-containing protein	CDS	0.230706	0.158007	0.258917	159.301	129.764	121.852	146.038	162.972	173.25
VC_RS05885	VC_1202	hutH	histidine ammonia-lyase	CDS	0.300718	0.0982322	0.18036	28.8677	27.0399	37.0926	45.0671	39.4772	30.3387
VC_RS05890	VC_1203		urocanate hydratase	CDS	0.0273858	0.870049	0.914258	35.617	36.2391	43.8062	45.8412	38.67	33.5323
VC_RS05895	VC_1204		formimidoylglutamase	CDS	0.197168	0.289022	0.416384	12.9295	15.7501	16.6161	19.3513	15.923	16.621
VC_RS05900	VC_1205		imidazolonepropionase	CDS	0.313941	0.0312271	0.0735596	13.7426	13.2412	14.7699	17.6312	16.51	17.8548
VC_RS05905	VC_1206	hutC	histidine utilization repressor	CDS	0.233629	0.32249	0.450549	9.92072	12.1262	13.8468	14.965	14.7489	12.4839
VC_RS05910	VC_1207		DUF3187 family protein	CDS	0.0291869	0.921871	0.950187	31.5511	58.4007	57.8208	53.9257	47.6221	48.9194
VC_RS05915	VC_1208		YciU family protein	CDS	-0.291061	0.201174	0.312752	129.62	111.644	107.25	75.5992	96.7852	112.427
VC_RS05920	VC_1209	yeiP	elongation factor P-like protein YeiP	CDS	-0.275881	0.214116	0.329361	219.394	167.257	170.022	146.898	143.674	169.331
VC_RS05925	VC_1210		nucleotidyltransferase	CDS	0.13765	0.296718	0.423866	47.2454	47.1108	48.5057	56.3339	53.2722	47.6129
VC_RS05930	VC_1211		PTS sugar transporter subunit IIC/EAL domain-containing protein	CDS	0.81948	1.08e-06	1.32e-05	24.1513	28.8519	29.4559	48.5074	52.2449	44.6371
VC_RS05935	VC_1212		DNA polymerase II	CDS	0.271017	0.00650833	0.0210839	41.7158	39.3055	42.7153	48.2493	50.7774	50.371
VC_RS05940	VC_1213	uvrY	UvrY/SirA/GacA family response regulator transcription factor	CDS	0.24784	0.11831	0.209159	298.841	260.364	236.486	356.667	326.457	261.799
VC_RS05945	VC_1214	uvrC	excinuclease ABC subunit UvrC	CDS	0.211758	0.103936	0.188855	141.248	127.812	138.048	146.21	151.598	173.758
VC_RS05950	VC_1215	pgsA	CDP-diacylglycerol--glycerol-3-phosphate 3-phosphatidyltransferase	CDS	0.408048	0.00916705	0.0277037	78.146	65.6485	71.1641	96.4127	97.4456	91.5968
VC_RS05975	VC_1216		GGDEF domain-containing protein	CDS	1.19458	0.000118627	0.00074288	134.987	214.368	208.289	543.73	439.459	292.718
VC_RS05980	VC_1217		GNAT family N-acetyltransferase	CDS	1.00335	8.27e-07	1.04e-05	29.3556	30.1063	25.6795	62.4403	57.7482	50.371
VC_RS05985	VC_1219	pheS	phenylalanine--tRNA ligase subunit alpha	CDS	-0.84285	0.00185624	0.00740206	273.226	181.056	187.141	113.958	118.652	125.129
VC_RS05990	VC_1220	pheT	phenylalanine--tRNA ligase subunit beta	CDS	-0.753946	0.00427274	0.0149001	585.241	438.354	464.497	257.244	287.641	337.573
VC_RS05995	VC_1222	ihfA	integration host factor subunit alpha	CDS	0.103146	0.622539	0.732024	181.256	141.89	171.365	198.932	210.594	121.936
VC_RS06000	VC_1224		phosphoribosylglycinamide formyltransferase	CDS	2.19522	3.43e-09	1.2e-07	80.3415	109.693	105.991	539.687	443.715	371.613
VC_RS06005	VC_1226		thiopurine S-methyltransferase	CDS	0.590557	0.026048	0.0640915	47.8146	32.8939	37.0926	59.4301	63.1782	55.2339
VC_RS06010	VC_1228	purT	phosphoribosylglycinamide formyltransferase 2	CDS	-0.369666	0.223933	0.341697	384.55	280.853	243.955	223.357	244.421	236.105
VC_RS06015	VC_1229		AEC family transporter	CDS	-0.788133	7.24e-05	0.000479603	8.78227	10.0354	9.23119	5.7624	4.98968	5.44355
VC_RS06020	VC_1231	cdd	cytidine deaminase	CDS	1.33237	0.00368527	0.0131744	57.9793	125.443	127.307	335.853	249.044	196.766
VC_RS06025	VC_1232		LrgB family protein	CDS	0.443602	0.000595862	0.00292746	22.037	22.301	23.3297	31.4782	32.2862	28.3065
VC_RS06030	VC_1233		CidA/LrgA family protein	CDS	0.0686323	0.561399	0.676545	14.4745	14.0775	12.7558	13.5029	14.382	15.3871
VC_RS06035	VC_1234	sbcB	exodeoxyribonuclease I	CDS	-0.0657001	0.521211	0.639283	93.8402	82.7924	85.8501	85.3179	89.8143	75.7742
VC_RS06040	VC_1235		L-cystine transporter	CDS	-0.740789	0.0322225	0.0754546	398.374	154.852	232.71	159.541	201.642	109.524
VC_RS06045	VC_1236	msrB	peptide-methionine (R)-S-oxide reductase MsrB	CDS	0.421416	0.0991961	0.18197	9.75808	13.1018	10.9935	16.3411	14.0151	14.7339
VC_RS06050	VC_1237	cobT	nicotinate-nucleotide--dimethylbenzimidazole phosphoribosyltransferase	CDS	-0.59528	0.00696538	0.0223078	26.6721	23.6948	26.183	14.277	16.7301	19.6694
VC_RS06055	VC_1238		adenosylcobinamide-GDP ribazoletransferase	CDS	-0.720448	0.000935672	0.00426144	20.6546	22.1616	21.3157	10.6647	12.2541	15.8952
VC_RS06060	VC_1239	cobU	bifunctional adenosylcobinamide kinase/adenosylcobinamide-phosphate guanylyltransferase	CDS	-0.648003	0.0075907	0.0239151	9.92072	15.3319	12.5041	6.70847	7.85141	9.29033
VC_RS06065	VC_1240		alpha-ribazole-5'-phosphate phosphatase	CDS	-0.663974	0.000798734	0.00372847	19.1096	26.7612	22.6584	13.6749	11.5937	17.7823
VC_RS06070	VC_1242		succinylglutamate desuccinylase	CDS	-0.856969	2.14e-07	3.45e-06	106.932	114.292	113.963	57.882	62.4444	64.6694
VC_RS06075	VC_1244	btuC	vitamin B12 ABC transporter permease BtuC	CDS	0.066499	0.717717	0.806531	39.5202	25.228	28.1971	30.4461	31.8459	35.3468
VC_RS06080	VC_1245	btuD	vitamin B12 ABC transporter ATP-binding protein BtuD	CDS	0.233897	0.0343646	0.0793733	30.3314	30.2457	35.4981	38.0146	36.2486	38.8307
VC_RS06085	VC_1246		nucleoside triphosphate pyrophosphohydrolase family protein	CDS	-0.162896	0.496959	0.618287	102.785	75.9627	68.4787	79.7275	77.4135	63.871
VC_RS06090	VC_1247		DUF2750 domain-containing protein	CDS	-0.485873	0.00463769	0.0159384	177.678	231.791	188.988	133.653	148.516	144.944
VC_RS06095	VC_1248		methyl-accepting chemotaxis protein	CDS	-1.30912	0.00480701	0.0163936	23.2568	41.3962	42.967	15.6531	15.923	11.7581
VC_RS06100	VC_1249		glycine cleavage system protein R	CDS	0.204997	0.567159	0.681549	219.15	437.099	449.895	564.543	440.927	269.347
VC_RS06105	VC_1250		DUF3943 domain-containing protein	CDS	0.0033114	0.977448	0.986601	168.083	133.527	136.454	128.579	149.397	161.202
VC_RS06110	VC_1252		CinA family nicotinamide mononucleotide deamidase-related protein	CDS	0.347571	0.00713658	0.0227259	99.0445	100.773	117.068	136.835	130.832	135.653
VC_RS06115	CDS		hypothetical protein	CDS	0.357157	0.0349714	0.0804614	18.2151	19.2346	16.1126	18.1473	22.527	27.7258
VC_RS06120	VC_1254		2Fe-2S iron-sulfur cluster binding domain-containing protein	CDS	-0.307787	0.106215	0.192072	51.0673	36.0997	38.0157	29.328	34.781	37.1613
VC_RS06125	VC_1255	nrdB	ribonucleotide-diphosphate reductase subunit beta	CDS	-0.54971	0.00329643	0.0119892	352.348	314.304	342.309	205.812	216.391	267.097
VC_RS06130	VC_1256	nrdA	ribonucleoside-diphosphate reductase subunit alpha	CDS	-0.583992	0.00688423	0.0221804	746.005	625.821	645.932	401.906	440.413	503.783
VC_RS06135	VC_1257		bifunctional 3-demethylubiquinone 3-O-methyltransferase/2-octaprenyl-6-hydroxy phenol methylase	CDS	-0.000846113	0.995217	0.998066	87.0096	71.0844	72.5068	75.6852	83.6506	71.2742
VC_RS06140	VC_1258	gyrA	DNA topoisomerase (ATP-hydrolyzing) subunit A	CDS	-0.17218	0.24356	0.365391	2310.23	2082.07	2123.01	2046.68	1991.1	1744.62
VC_RS06145	VC_1259		rhodanese-related sulfurtransferase	CDS	-0.288693	0.24485	0.366862	41.0653	33.1727	37.764	22.7056	27.0764	41.9516
VC_RS06150	VC_1260		AraC family transcriptional regulator	CDS	0.381346	0.0319044	0.0748256	18.6217	19.0952	24.8403	25.4578	25.1685	30.992
VC_RS06155	VC_1261		MFS transporter	CDS	0.194171	0.22917	0.347319	9.92072	8.92039	11.497	11.5248	11.0067	12.3387
VC_RS06160	VC_1263		GTP cyclohydrolase II	CDS	-0.0164102	0.889302	0.928455	164.912	135.757	144.51	141.48	145.655	153.145
VC_RS06165	VC_1264		peptidase	CDS	-1.0021	9.61e-05	0.000618118	652.653	652.861	627.386	269.715	314.203	381.049
VC_RS06170	VC_1265		c-type cytochrome	CDS	-0.421501	0.0260532	0.0640915	199.309	194.018	199.478	126.687	135.015	180.871
VC_RS06175	VC_1266		iron-regulated protein A	CDS	-0.227125	0.22402	0.341697	153.608	162.658	169.35	114.302	120.486	180
VC_RS06180	VC_1267		DUF1513 domain-containing protein	CDS	-0.0125216	0.935759	0.958668	159.301	167.397	184.708	148.446	150.278	208.234
VC_RS06185	VC_1268		murein L,D-transpeptidase	CDS	0.620641	3.43e-06	3.48e-05	58.9551	68.018	70.9124	102.261	100.087	101.831
VC_RS06190	VC_1269		DUF882 domain-containing protein	CDS	1.10234	3.06e-05	0.000229404	27.6479	26.6218	26.6026	58.9141	58.9957	55.8145
VC_RS06195	VC_1270		MBL fold metallo-hydrolase	CDS	0.530818	0.0047051	0.0161234	89.937	60.352	76.1154	112.41	112.341	102.919
VC_RS06200	VC_1271		DUF2982 domain-containing protein	CDS	0.360978	0.082315	0.158524	15.369	8.92039	9.90255	12.2128	15.2626	16.7661
VC_RS06205	VC_1272		hypothetical protein	CDS	-0.665601	0.0100952	0.0298991	12.6042	14.0775	13.8468	9.63267	7.92479	7.98388
VC_RS06210	VC_1273		TRAP transporter substrate-binding protein	CDS	0.435436	0.0418316	0.0926495	3.82192	4.32081	4.36384	6.62246	6.2371	4.06452
VC_RS06215	VC_1274		TRAP transporter small permease subunit	CDS	-0.135756	0.484119	0.605915	21.6304	11.9868	14.0146	15.2231	15.5561	12.9194
VC_RS06220	VC_1275		TRAP transporter large permease subunit	CDS	0.028903	0.859786	0.906151	38.7884	24.6705	35.4142	36.7245	35.4414	29.1774
VC_RS06225	VC_1276		sensor histidine kinase	CDS	-0.952433	4.24e-07	6.07e-06	31.2259	30.3851	29.9594	16.1691	14.382	16.7661
VC_RS06230	VC_1277		response regulator transcription factor	CDS	-0.150093	0.29132	0.418508	22.7689	23.6948	20.7282	18.4053	21.2062	20.8307
VC_RS06235	VC_1278		MarR family transcriptional regulator	CDS	0.286112	0.192899	0.303067	28.8677	25.0886	28.9524	36.7245	33.02	31.5726
VC_RS06240	VC_1279		BCCT family transporter	CDS	-0.390384	0.0198421	0.0516302	54.4826	66.6242	62.4364	46.4432	43.6597	49.7903
VC_RS06245	VC_1280	cod	chitin oligosaccharide deacetylase	CDS	-1.80671	1.4e-06	1.65e-05	38.951	45.717	51.359	12.8149	11.08	14.9516
VC_RS06250	VC_1281		PTS sugar transporter subunit IIB	CDS	-1.72218	2.33e-05	0.000185178	15.0437	19.7921	18.5463	5.16036	4.32928	6.60484
VC_RS06255	VC_1282		PTS sugar transporter subunit IIC	CDS	-1.34938	1.02e-05	8.9e-05	30.494	33.5908	35.5821	11.5248	14.8957	12.629
VC_RS06260	VC_1283		PTS lactose/cellobiose transporter subunit IIA	CDS	-1.33592	0.000147862	0.000878036	6.83066	9.75668	10.49	3.35423	3.81564	3.48387
VC_RS06265	VC_1284		6-phospho-beta-glucosidase	CDS	-0.649259	0.0082987	0.0256459	35.7796	44.3232	47.2469	29.328	28.3238	23.5161
VC_RS06270	VC_1285	chbG	chitin disaccharide deacetylase	CDS	-0.0541932	0.777757	0.850271	34.3972	38.3298	38.6871	35.6925	39.4772	32.0807
VC_RS06275	VC_1286		LacI family DNA-binding transcriptional regulator	CDS	0.155981	0.253635	0.376066	65.6231	70.6662	74.1852	86.436	83.6506	64.4516
VC_RS06280	VC_1287	mdoH	glucans biosynthesis glucosyltransferase MdoH	CDS	0.207596	0.105768	0.191459	189.957	192.903	185.883	200.394	213.309	243
VC_RS06285	VC_1288		glucan biosynthesis protein	CDS	0.202522	0.093297	0.173838	332.751	366.851	379.822	431.75	418.179	392.153
VC_RS06290	VC_1289		methyl-accepting chemotaxis protein	CDS	-0.579955	0.011384	0.0331093	334.458	294.652	262.502	198.244	205.751	192.484
VC_RS06295	VC_1290		3'-5' exonuclease	CDS	0.303373	0.0284798	0.0685402	27.6479	25.7855	24.6725	32.5963	36.1752	27.6532
VC_RS06300	VC_1291		cyclic nucleotide-binding/CBS domain-containing protein	CDS	0.396586	0.0119709	0.0345342	176.865	163.076	174.721	268.339	233.048	176.298
VC_RS06305	VC_1293		aspartate/tyrosine/aromatic aminotransferase	CDS	-0.307971	0.269606	0.394993	1002.16	592.927	651.387	635.842	667.737	511.331
VC_RS06310	VC_1295		HD domain-containing protein	CDS	-0.117469	0.369265	0.498095	34.4786	32.4758	35.0785	28.812	28.9108	36.3629
VC_RS06315	VC_1296	thiD	bifunctional hydroxymethylpyrimidine kinase/phosphomethylpyrimidine kinase	CDS	0.195306	0.135734	0.232006	85.5459	89.7614	94.9135	115.764	111.314	82.3791
VC_RS06320	VC_1297	asnS	asparagine--tRNA ligase	CDS	-0.0853115	0.678472	0.776488	654.686	489.506	471.546	502.189	546.59	474.315
VC_RS06325	VC_1298		methyl-accepting chemotaxis protein	CDS	-1.74587	1.56e-06	1.82e-05	48.3025	74.0114	76.535	19.9534	18.4178	20.8307
VC_RS06330	VC_1299	queD	6-carboxytetrahydropterin synthase QueD	CDS	-0.547233	0.00867023	0.0265405	24.8018	20.2103	16.5322	15.2231	14.4554	12.4839
VC_RS06335	VC_1300		L-serine ammonia-lyase	CDS	0.743431	0.0026592	0.0100093	133.198	118.613	126.971	226.626	218.812	188.928
VC_RS06340	VC_1301		serine transporter	CDS	0.0810165	0.856284	0.903799	268.266	176.735	185.043	282.1	270.69	114.024
VC_RS06345	VC_1302		CoA pyrophosphatase	CDS	0.0997048	0.487106	0.608796	17.158	24.3917	23.9172	23.3936	22.9672	23.5887
VC_RS06350	VC_1303	pabB	aminodeoxychorismate synthase component 1	CDS	1.97e-05	0.999851	0.999851	103.436	95.6154	102.047	111.55	96.8586	92.8307
VC_RS06355	VC_1304		fumarate hydratase	CDS	-0.679615	0.0282506	0.0680809	399.024	673.489	650.547	426.074	358.964	290.613
VC_RS06360	VC_1305		hypothetical protein	CDS	0.0762151	0.655751	0.758787	55.2145	49.7591	64.1148	66.0526	64.7925	47.6855
VC_RS06365	VC_1306		YcjX family protein	CDS	5.34803	5.61e-17	6.66e-14	92.1326	102.306	110.355	4454.42	4159.85	3800.61
VC_RS06370	VC_1307		TIGR01620 family protein	CDS	5.31015	6e-15	2.37e-12	48.3838	59.6551	65.038	2228.16	2342.95	2294.64
VC_RS06375	VC_1308	tyrR	transcriptional regulator TyrR	CDS	1.73147	5.46e-11	3.66e-09	126.448	143.702	151.811	427.794	460.812	512.492
VC_RS06380	VC_1309	rimJ	ribosomal protein S5-alanine N-acetyltransferase	CDS	0.986312	1.15e-06	1.38e-05	42.8542	39.5842	51.1912	78.0934	82.6233	104.371
VC_RS06385	VC_1310		DUF2947 domain-containing protein	CDS	1.04274	1.72e-06	1.97e-05	58.6298	58.8188	62.3525	98.9929	111.167	160.258
VC_RS06390	VC_1311		DMT family transporter	CDS	0.430462	0.0212578	0.0547135	26.1029	18.6771	20.8961	33.2843	26.7095	28.8871
VC_RS06395	VC_1312	alr	alanine racemase	CDS	0.268665	0.311063	0.439	86.8469	65.5091	48.5057	85.7479	87.3928	68.9516
VC_RS06400	VC_1313		methyl-accepting chemotaxis protein	CDS	0.476734	0.000335192	0.00177687	37.162	37.6329	34.4911	51.8616	54.1527	46.0162
VC_RS06405	VC_1314		SLC13 family permease	CDS	-0.523474	0.0966685	0.178438	341.37	286.986	330.561	271.779	242.513	153
VC_RS06410	VC_1315		cyclic nucleotide-binding domain-containing protein	CDS	-0.647455	0.0683427	0.137731	299.41	336.327	397.697	288.98	247.356	123.532
VC_RS06415	VC_1316		response regulator	CDS	-0.705729	0.0531059	0.111973	121.082	104.815	123.95	88.8442	88.0532	37.8145
VC_RS06420	VC_1317		VirK/YbjX family protein	CDS	-0.0702093	0.6841	0.780668	204.432	189.28	192.345	180.441	183.371	194.444
VC_RS06425	VC_1318		MipA/OmpV family protein	CDS	1.13247	3.55e-06	3.55e-05	695.182	714.467	693.85	1398.54	1275.6	1937.4
VC_RS06430	VC_1319		HAMP domain-containing protein	CDS	0.250376	0.13244	0.2278	65.2978	55.4737	52.7017	59.0001	64.7925	82.5968
VC_RS06435	VC_1320		response regulator	CDS	0.44219	0.00756205	0.0238459	44.8059	38.3298	35.1625	51.0875	50.3371	59.371
VC_RS06440	VC_1321		penicillin-binding protein	CDS	-0.144066	0.321872	0.450039	296.076	263.709	292.293	212.091	229.525	329.516
VC_RS06445	VC_1322	nqrM	(Na+)-NQR maturation NqrM	CDS	-0.0238375	0.906367	0.941361	8.94491	11.4292	9.14727	8.08456	8.58519	12.121
VC_RS06450	VC_1323		hypothetical protein	CDS	0.00881264	0.978018	0.986896	4.47245	7.52658	8.30807	6.79447	6.67737	6.82258
VC_RS06455	VC_1325	mglB	galactose/glucose ABC transporter substrate-binding protein MglB	CDS	-0.175773	0.461237	0.584058	11.2218	14.635	14.2664	14.449	10.8599	10.1613
VC_RS06460	VC_1327	mglA	galactose/methyl galactoside ABC transporter ATP-binding protein MglA	CDS	-0.130967	0.46121	0.584058	24.8018	31.2214	26.7705	25.8018	24.4348	25.1855
VC_RS06465	VC_1328	mglC	galactose/methyl galactoside ABC transporter permease MglC	CDS	-0.32614	0.125897	0.21941	8.29437	7.3872	6.21008	5.84841	6.01697	5.58871
VC_RS06470	VC_1329		outer membrane beta-barrel protein	CDS	-0.183965	0.767214	0.842018	59.7683	31.3607	18.7141	32.7683	35.2213	28.9597
VC_RS06475	VC_1330		DUF1460 domain-containing protein	CDS	-0.243187	0.190312	0.300195	13.2547	14.4956	11.7488	12.0408	11.3735	9.87097
VC_RS06480	VC_1332		tripartite tricarboxylate transporter permease	CDS	0.944997	1.21e-05	0.000105312	11.3844	13.2412	14.5182	25.5438	27.2965	22.5
VC_RS06485	VC_1333		tripartite tricarboxylate transporter TctB family protein	CDS	0.944452	0.00019048	0.0010999	2.84611	2.36948	4.02816	6.02042	5.72346	6.3871
VC_RS06490	VC_1334		tripartite tricarboxylate transporter substrate binding protein	CDS	-0.0911322	0.70833	0.799344	6.99329	4.18143	5.4548	6.02042	5.87022	3.99194
VC_RS06495	VC_1335		GntR family transcriptional regulator	CDS	-0.14201	0.215206	0.330522	14.1492	13.1018	15.1056	11.9548	13.5015	12.9919
VC_RS06500	VC_1336	prpB	methylisocitrate lyase	CDS	0.0733587	0.632631	0.739407	22.037	20.9072	20.6443	24.3397	21.9399	20.6855
VC_RS06505	VC_1337	prpC	2-methylcitrate synthase	CDS	0.000279401	0.998643	0.999205	17.4832	15.0532	19.6373	15.5671	17.1704	19.5968
VC_RS06510	VC_1338	acnD	Fe/S-dependent 2-methylisocitrate dehydratase AcnD	CDS	0.157003	0.307398	0.43493	21.0612	16.1682	25.9313	24.3397	22.4536	24.0242
VC_RS06515	VC_1339	prpF	2-methylaconitate cis-trans isomerase PrpF	CDS	0.176843	0.198843	0.310212	11.0592	11.5686	13.0076	13.3309	11.7404	15.2419
VC_RS06520	VC_1340		propionyl-CoA synthetase	CDS	0.138559	0.337319	0.466865	20.9799	18.3983	23.3297	20.4694	20.986	27.7258
VC_RS06525	VC_1341		GNAT family N-acetyltransferase	CDS	-1.11092	0.00020358	0.00116796	39.5202	41.5356	42.1278	12.6429	16.2898	27.9436
VC_RS06530	VC_1342		NUDIX domain-containing protein	CDS	-0.493884	0.00573595	0.0190324	68.5505	71.3631	69.4857	38.8747	48.576	61.1129
VC_RS06535	VC_1343		M20/M25/M40 family metallo-hydrolase	CDS	0.299488	0.396832	0.526495	1044.36	761.718	782.889	1411.01	1279.78	495.799
VC_RS06540	VC_1344	hppD	4-hydroxyphenylpyruvate dioxygenase	CDS	0.584328	0.000263335	0.001459	12.3602	12.5443	14.0986	20.9855	20.4724	17.129
VC_RS06545	VC_1345		homogentisate 1,2-dioxygenase	CDS	0.455703	0.0302089	0.0715875	13.58	17.4226	16.2805	22.9636	24.1413	17.5645
VC_RS06550	VC_1346		fumarylacetoacetate hydrolase family protein	CDS	0.437156	0.0145515	0.040324	22.6062	18.5377	21.3157	35.2624	26.1958	23.4436
VC_RS06555	VC_1347	maiA	maleylacetoacetate isomerase	CDS	0.445339	0.053093	0.111973	23.9073	20.9072	17.1197	33.5423	32.5797	18.2903
VC_RS06560	VC_1348		two-component system response regulator	CDS	0.00201017	0.991809	0.996572	17.8898	21.4647	17.6232	21.5015	19.3717	16.0403
VC_RS06565	VC_1349		response regulator	CDS	1.43815	2.6e-09	9.26e-08	109.86	122.934	123.194	330.177	307.526	326.831
VC_RS06570	VC_1350		peroxiredoxin	CDS	0.414079	0.0358262	0.0818983	296.646	243.917	295.482	397.176	367.329	349.766
VC_RS06575	VC_1353		diguanylate cyclase	CDS	-0.0576699	0.711217	0.802092	115.471	143.981	137.629	110.26	123.128	147.919
VC_RS06580	VC_1354		methyltransferase domain-containing protein	CDS	0.574904	0.00193768	0.00767682	87.0909	79.3078	69.0661	119.634	129.365	101.758
VC_RS06585	VC_1355	yccX	acylphosphatase	CDS	2.32613	1.03e-08	2.69e-07	10.246	8.0841	10.6578	59.0001	53.2722	34.3307
VC_RS06590	VC_1356		TusE/DsrC/DsvC family sulfur relay protein	CDS	1.50699	1.1e-07	2.01e-06	12.5229	14.635	11.9166	39.2187	41.972	29.4678
VC_RS06595	VC_1358		Bax inhibitor-1/YccA family protein	CDS	1.6415	7.04e-07	9.14e-06	400.732	308.172	339.372	1266.35	1202.22	802.597
VC_RS06600	VC_1359		amino acid ABC transporter ATP-binding protein	CDS	2.78229	7.96e-09	2.26e-07	15.2877	11.1505	15.693	107.851	98.8398	85.4275
VC_RS06605	VC_1360		amino acid ABC transporter permease	CDS	0.118868	0.55944	0.674552	11.791	13.1018	14.9378	15.9971	14.8223	12.4839
VC_RS06610	VC_1361		amino acid ABC transporter permease	CDS	-0.223343	0.453077	0.576393	27.2413	25.5067	26.6026	22.1895	29.1309	16.6936
VC_RS06615	VC_1362		amino acid ABC transporter substrate-binding protein	CDS	-0.392924	0.279748	0.406149	58.9551	65.2304	66.8842	50.4855	60.2431	34.7661
VC_RS06620	VC_1363		siroheme synthase	CDS	0.339457	0.0058134	0.0192066	56.8408	62.7215	55.4711	76.1153	70.2958	74.9033
VC_RS06625	VC_1364		Cof-type HAD-IIB family hydrolase	CDS	0.267472	0.023239	0.0586665	103.924	104.954	95.5009	129.869	120.706	115.766
VC_RS06630	VC_1365	queE	7-carboxy-7-deazaguanine synthase QueE	CDS	0.020626	0.907224	0.941364	39.5202	39.1661	35.8338	30.7901	37.4226	47.8307
VC_RS06635	VC_1366	queC	7-cyano-7-deazaguanine synthase QueC	CDS	-0.177525	0.359909	0.489746	46.8388	43.6263	45.3168	32.3382	34.781	52.9113
VC_RS06640	VC_1367		GGDEF domain-containing protein	CDS	-2.07133	2.97e-11	2.4e-09	183.045	229.282	217.353	52.8077	47.6221	49.3549
VC_RS06645	VC_1368		hypothetical protein	CDS	0.112575	0.781908	0.852474	26.5095	55.8918	44.9811	43.863	43.4396	49.7903
VC_RS06650	VC_1369		ABC transporter substrate-binding protein	CDS	0.282347	0.405648	0.534491	6.58671	11.0111	9.73471	11.7828	11.2268	9.94355
VC_RS06655	VC_1370		diguanylate cyclase	CDS	0.101677	0.727376	0.812843	8.78227	15.4713	12.7558	13.5029	14.5288	11.3226
VC_RS06660	VC_1371		hypothetical protein	CDS	-0.135764	0.407496	0.535846	28.949	34.8453	31.0504	26.6618	30.0115	29.4678
VC_RS06665	VC_1372		GGDEF domain-containing protein	CDS	0.810683	6.29e-06	5.84e-05	41.6345	52.8254	50.9394	85.2319	85.3383	84.1936
VC_RS06670	VC_1373		hsp70 family protein	CDS	0.247062	0.205237	0.31699	126.53	136.733	154.916	133.911	127.384	234.944
VC_RS06675	VC_1374		Hsp70 family protein	CDS	0.0980698	0.587719	0.702458	136.938	117.916	118.327	114.388	126.43	158.661
VC_RS06680	VC_1375		DUF2760 domain-containing protein	CDS	0.209231	0.337485	0.466872	41.1466	32.0577	35.9177	33.9724	41.972	50.371
VC_RS06685	VC_1376		diguanylate cyclase	CDS	-0.0311515	0.835587	0.891446	59.9309	74.5689	68.2269	68.3747	66.4068	63.4355
VC_RS06690	VC_1377		exonuclease domain-containing protein	CDS	0.170937	0.218382	0.334577	23.9073	25.228	21.6513	24.6837	26.416	28.4516
VC_RS06695	VC_1379		hypothetical protein	CDS	1.3616	9.38e-09	2.49e-07	23.2568	23.2766	29.8755	66.5686	69.7088	60.4597
VC_RS06700	VC_1380		hypothetical protein	CDS	-0.139888	0.463665	0.586715	16.8327	21.8828	21.7353	16.8572	16.6567	21.1936
VC_RS06705	VC_1382	hrpA	ATP-dependent RNA helicase HrpA	CDS	-0.193369	0.218257	0.334577	274.771	275.556	308.322	220.949	227.764	302.226
VC_RS06710	VC_1384		porin family protein	CDS	-0.695592	0.000567171	0.00280588	321.041	370.057	365.555	201.254	207.585	243.508
VC_RS06715	VC_1386	yegD	molecular chaperone	CDS	0.337952	0.049018	0.105543	23.1754	23.1373	24.4207	28.382	27.003	34.0403
VC_RS06720	VC_1388		lipoate--protein ligase A	CDS	-0.333961	0.095817	0.177282	43.0982	35.6816	30.5469	23.6516	30.8186	32.2258
VC_RS06725	VC_1389		DUF2256 domain-containing protein	CDS	0.237567	0.540434	0.657981	1.38239	1.67257	0.75528	0.86006	1.68769	1.74194
VC_RS06730	VC_1390		LysR family transcriptional regulator	CDS	0.566948	0.00586176	0.0193416	7.80647	5.1571	6.12616	10.1487	9.90599	8.56452
VC_RS06735	VC_1391		MFS transporter	CDS	1.688	7.11e-07	9.16e-06	20.0041	14.0775	16.8679	58.312	61.784	45
VC_RS06740	VC_1392		deoxyribodipyrimidine photo-lyase	CDS	1.6339	9.35e-09	2.49e-07	26.4281	23.416	27.9453	82.4797	90.6948	68.8065
VC_RS06745	VC_1393		multidrug efflux SMR transporter	CDS	0.487303	0.0448574	0.0979484	14.4745	7.94472	9.65079	16.3411	16.0697	13.0645
VC_RS06750	VC_1394		methyl-accepting chemotaxis protein	CDS	0.242199	0.194153	0.304633	22.9315	25.5067	24.085	27.0059	27.3699	31.2823
VC_RS06755	VC_1395		response regulator	CDS	0.37814	0.240138	0.361019	3.49665	3.62391	4.86736	5.33237	4.18253	6.16936
VC_RS06760	VC_1396		hypothetical protein	CDS	0.165337	0.623632	0.732904	3.17138	2.64824	3.52464	3.52624	3.59551	3.48387
VC_RS06765	VC_1397		chemotaxis protein CheA	CDS	0.133214	0.557024	0.672551	21.6304	26.2036	25.2599	24.6837	27.9569	27.3629
VC_RS06770	VC_1398		response regulator	CDS	-0.110833	0.761548	0.83735	1.62635	3.48453	4.02816	3.26823	2.86173	2.25
VC_RS06775	VC_1399		protein-glutamate O-methyltransferase CheR	CDS	0.0203674	0.945627	0.964907	6.01748	6.13277	8.14023	6.88048	6.67737	7.11291
VC_RS06780	VC_1400		hypothetical protein	CDS	0.444592	0.128594	0.223344	8.29437	11.9868	11.0774	17.8892	15.1158	9.50807
VC_RS06785	VC_1401		chemotaxis protein CheB	CDS	0.263155	0.354012	0.483943	14.3932	19.374	22.7423	25.8878	23.9211	18
VC_RS06790	VC_1402		chemotaxis protein W	CDS	0.0192352	0.951245	0.96741	20.0041	25.9249	27.9453	24.8557	24.5815	25.3307
VC_RS06795	VC_1403		methyl-accepting chemotaxis protein	CDS	-0.527927	0.143709	0.242492	20.3293	31.082	32.7288	19.6954	18.4178	20.1048
VC_RS06800	VC_1405		methyl-accepting chemotaxis protein	CDS	-0.16821	0.405781	0.534491	24.8831	35.6816	29.5398	24.4257	26.5627	28.8871
VC_RS06805	VC_1406		PAS domain S-box protein	CDS	-0.123021	0.507801	0.628917	43.0169	54.6374	52.9535	44.7231	46.5948	46.8145
VC_RS06810	VC_1407		DEAD/DEAH box helicase	CDS	-0.112835	0.436366	0.561513	104.33	94.0822	80.0596	81.7057	85.9253	89.8549
VC_RS06815	VC_1408	vceR	TetR family multidrug efflux transcriptional regulator VceR	CDS	0.244164	0.248841	0.371434	13.6613	12.2655	8.97943	13.6749	15.8496	11.7581
VC_RS06820	VC_1409	vceC	multidrug efflux MFS transporter outer membrane subunit VceC	CDS	0.20347	0.325052	0.453415	11.2218	6.96905	8.81159	11.4388	10.7865	9.21775
VC_RS06825	VC_1410	vceA	multidrug efflux MFS transporter adaptor subunit VceA	CDS	0.263707	0.0881023	0.166514	10.1647	8.50225	9.23119	10.9228	11.3735	11.3226
VC_RS06830	VC_1411	vceB	multidrug efflux MFS transporter permease subunit VceB	CDS	0.126152	0.363472	0.493024	20.7359	21.0465	24.5885	28.21	21.6464	22.7178
VC_RS06835	VC_1413		methyl-accepting chemotaxis protein	CDS	-1.06599	6.74e-05	0.000453389	58.2232	44.602	40.4494	17.6312	22.3802	28.379
VC_RS06840	VC_1414		carboxypeptidase M32	CDS	-0.707171	2.89e-05	0.000219465	520.838	494.664	541.787	280.809	301.509	371.541
VC_RS06845	VC_1415		Hcp family type VI secretion system effector	CDS	-0.263948	0.113686	0.202845	46.9201	47.9471	60.1706	41.7129	35.0745	52.4033
VC_RS06850	VC_1416	tssI	type VI secretion system tip protein VgrG	CDS	-0.105619	0.545109	0.661758	45.1311	49.7591	58.0726	41.6269	38.67	61.8387
VC_RS06855	VC_1417		DUF4123 domain-containing protein	CDS	-0.0993829	0.591476	0.706	26.9974	29.8276	38.8549	27.0919	25.6822	36.5807
VC_RS06860	VC_1418		lipase	CDS	0.596389	0.0170188	0.0456873	66.4363	93.8035	106.243	129.095	112.635	160.984
VC_RS06865	VC_1419		hypothetical protein	CDS	0.467428	0.146592	0.246107	12.9295	17.8408	19.1337	18.4913	18.1977	32.0807
VC_RS06870	VC_1420		DUF2931 family protein	CDS	0.359058	0.0732499	0.145422	7.9691	11.4292	9.65079	11.7828	12.4742	12.7016
VC_RS06875	VC_1421		LysE family translocator	CDS	0.0181157	0.945647	0.964907	71.6406	42.9294	43.3027	54.3558	58.7755	47.1049
VC_RS06880	VC_1422		sodium:alanine symporter family protein	CDS	0.245684	0.262274	0.386078	100.508	57.0069	62.1008	75.2552	87.0993	98.492
VC_RS06885	VC_1423		chromosome segregation ATPase	CDS	0.395255	0.013162	0.0373938	93.1084	105.511	96.8436	116.71	126.723	144.944
VC_RS06890	VC_1424		extracellular solute-binding protein	CDS	-0.36585	0.0558012	0.11655	233.543	189.14	157.686	138.9	163.706	147.774
VC_RS06895	VC_1425		extracellular solute-binding protein	CDS	-0.166363	0.424265	0.550569	380.321	347.756	325.274	288.034	297.4	353.178
VC_RS06900	VC_1426	potC	spermidine/putrescine ABC transporter permease PotC	CDS	0.984934	3.89e-05	0.000283841	111.974	89.622	81.4023	175.538	190.562	194.226
VC_RS06905	VC_1427	potB	spermidine/putrescine ABC transporter permease PotB	CDS	1.139	1.09e-06	1.33e-05	111.323	93.5247	93.9903	206.328	216.684	235.379
VC_RS06910	VC_1428	potA	spermidine/putrescine ABC transporter ATP-binding protein PotA	CDS	1.45208	1.36e-07	2.38e-06	253.141	200.848	190.582	591.033	572.273	600.605
VC_RS06915	VC_1429		hypothetical protein	CDS	-0.630544	0.000158556	0.000933749	46.5135	42.79	40.6173	28.984	27.9569	27
VC_RS06920	VC_1430		glucosaminidase	CDS	-0.557391	3e-05	0.00022527	56.0277	51.8498	51.2751	34.3164	35.0012	38.8307
VC_RS06925	VC_1431		DUF2987 domain-containing protein	CDS	-1.02648	6.08e-07	8.19e-06	40.74	34.8453	32.8966	15.6531	18.1243	19.4516
VC_RS06930	VC_1432	ttcA	tRNA 2-thiocytidine(32) synthetase TtcA	CDS	-0.128988	0.415048	0.54177	59.3617	80.9804	72.8425	63.6444	63.9853	67.0646
VC_RS06935	VC_1433	uspE	universal stress protein UspE	CDS	0.254725	0.47067	0.5941	671.193	1336.8	1387.36	1753.75	1386.25	910.815
VC_RS06940	VC_1434		FNR family transcription factor	CDS	-0.388239	0.074229	0.146441	216.548	169.766	151.559	108.712	135.529	166.718
VC_RS06945	VC_1435		sulfite exporter TauE/SafE family protein	CDS	-0.0566548	0.539867	0.65764	61.3946	70.8056	70.5767	63.3004	64.5724	66.992
VC_RS06950	VC_1436	ccoS	cbb3-type cytochrome oxidase assembly protein CcoS	CDS	-0.344295	0.0702507	0.140937	22.6875	34.1484	37.8479	23.8237	22.3802	28.2339
VC_RS06955	VC_1437	cadA	cadmium-translocating P-type ATPase	CDS	-0.494176	0.000625822	0.00303484	177.191	231.373	237.074	142.942	141.839	173.468
VC_RS06960	VC_1438		hypothetical protein	CDS	-0.484757	0.00474282	0.0162214	50.0915	59.0976	65.2897	41.5409	40.2844	42.8226
VC_RS06965	VC_1439	ccoP	cytochrome-c oxidase, cbb3-type subunit III	CDS	-1.22384	1.53e-07	2.62e-06	876.276	846.461	964.66	392.789	354.781	403.041
VC_RS06970	VC_1440		CcoQ/FixQ family Cbb3-type cytochrome c oxidase assembly chaperone	CDS	-1.57484	3.03e-08	6.82e-07	124.985	129.903	144.007	43.175	37.7895	52.9113
VC_RS06975	VC_1441	ccoO	cytochrome-c oxidase, cbb3-type subunit II	CDS	-1.31733	1.15e-07	2.08e-06	514.658	527.418	569.649	218.111	210.961	217.669
VC_RS06980	VC_1442	ccoN	cytochrome-c oxidase, cbb3-type subunit I	CDS	-1.08716	2.65e-05	0.000205105	1296.12	1070.17	1177.23	615.115	574.18	478.67
VC_RS06985	VC_1443		hypothetical protein	CDS	-0.0976447	0.568522	0.682495	47.8146	39.1661	38.4353	35.4345	37.4226	44.4194
VC_RS06990	VC_1444		histidine kinase	CDS	0.358439	0.0123501	0.0353129	109.047	107.463	116.984	126.515	133.988	167.081
VC_RS06995	VC_1445		response regulator	CDS	0.19783	0.295422	0.422425	114.739	139.939	144.762	139.33	130.099	188.565
VC_RS07000	VC_1446		type I secretion system permease/ATPase	CDS	0.913682	0.000122587	0.0007612	18.459	22.4404	27.1061	39.3907	35.2947	53.4194
VC_RS07005	VC_1447		HlyD family type I secretion periplasmic adaptor subunit	CDS	0.818479	0.000696567	0.00333023	5.93617	10.0354	6.96536	11.1808	14.0151	14.5887
VC_RS07010	VC_1448	rtxB	RTX toxin T1SS ABC transporter subunit RtxB	CDS	0.308062	0.177601	0.284689	14.6371	19.9315	18.1267	22.1035	20.1789	22.7178
VC_RS07015	VC_1449		hypothetical protein	CDS	1.76179	6.21e-08	1.26e-06	10.0834	11.2899	11.3292	32.5103	33.4602	44.7823
VC_RS07020	VC_1450	rtxC	RTX toxin-activating lysine-acyltransferase RtxC	CDS	1.9077	5.77e-08	1.19e-06	12.3602	10.3142	10.7418	40.1648	41.972	43.6936
VC_RS07025	VC_1451	rtxA	MARTX multifunctional-autoprocessing repeats-in-toxin holotoxin RtxA	CDS	1.34548	1.06e-07	1.98e-06	290.953	330.891	373.612	776.548	757.258	995.807
VC_RS07030	VC_1452		RstC protein	CDS	-0.0852058	0.825159	0.884863	2.68347	4.73896	3.52464	2.66618	3.59551	3.7742
VC_RS07035	VC_1453		hypothetical protein	CDS	1.21857	9.09e-05	0.000589259	4.30982	4.59958	4.11208	7.56852	14.382	8.20162
VC_RS07040	VC_1454		hypothetical protein	CDS	1.67467	0.00963477	0.0288233	0.406587	0.557524	0.16784	0.946066	1.3208	1.16129
VC_RS07045	VC_1455		helix-turn-helix transcriptional regulator	CDS	-0.196069	0.675319	0.774271	1.05713	1.11505	1.2588	1.03207	0.660399	1.30645
VC_RS07050	VC_1456	ctxB	cholera enterotoxin binding subunit CtxB	CDS	0.0711363	0.834065	0.890387	3.82192	4.32081	4.6156	3.09621	5.13644	5.08065
VC_RS07055	VC_1457	ctxA	cholera enterotoxin catalytic subunit CtxA	CDS	0.130073	0.589734	0.704157	14.3119	17.1439	16.5322	16.5131	14.382	21.4839
VC_RS07060	VC_1458	zot	zonula occludens toxin ZOT	CDS	0.755553	0.000198308	0.00113955	5.20431	4.73896	6.96536	10.8368	8.73195	9.29033
VC_RS07065	VC_1459	ace	accessory cholera enterotoxin	CDS	0.512597	0.0567797	0.118455	1.46371	1.53319	1.09096	1.97814	2.12795	1.66936
VC_RS07070	VC_1460		minor coat protein pIII	CDS	1.54982	3.01e-06	3.14e-05	4.30982	3.20577	4.44776	14.707	10.4196	10.5242
VC_RS07075	VC_1461		colonization factor	CDS	0.818959	0.00200395	0.00790249	9.51413	11.9868	9.73471	17.6312	18.4178	18.7258
VC_RS07080	VC_1462		hypothetical protein	CDS	0.747424	0.00105109	0.00469692	3.90323	4.59958	4.27992	8.34258	6.38386	6.67742
VC_RS07095	VC_1465		DNA-binding protein	CDS	0.444923	0.00867892	0.0265442	16.914	20.6284	20.8961	27.6939	27.003	24.75
VC_RS07125	VC_1472		hypothetical protein	CDS	0.201095	0.657482	0.7598	0.325269	0.696905	0.75528	0.516036	0.807155	0.653226
VC_RS07150	VC_1478		IS3-like element ISVch4 family transposase	CDS	-0.244423	0.454665	0.577793	4.87904	4.87834	5.79048	4.64432	3.59551	4.93549
VC_RS07155	VC_1479		hypothetical protein	CDS	-0.306139	0.29075	0.417857	50.0915	77.3565	71.4159	61.5803	52.3183	46.742
VC_RS07160	VC_1480		DUF3634 family protein	CDS	-0.381546	0.173895	0.279884	68.5505	127.812	105.571	84.5439	76.166	70.6936
VC_RS07165	VC_1481	matP	macrodomain Ter protein MatP	CDS	-0.787971	0.0023196	0.00895854	95.7105	125.443	112.537	69.8368	58.9957	64.3065
VC_RS07170	VC_1482		AAA family ATPase	CDS	-0.141158	0.353588	0.483602	189.551	176.317	179.253	146.382	158.129	189.798
VC_RS07175	VC_1483	fabA	bifunctional 3-hydroxydecanoyl-ACP dehydratase/trans-2-decenoyl-ACP isomerase	CDS	-0.579359	0.00518599	0.0174024	245.172	200.569	180.764	117.742	136.629	164.903
VC_RS07180	VC_1484	rmf	ribosome modulation factor	CDS	0.762164	0.0121152	0.0348373	71.5593	98.9606	93.6547	132.965	142.279	172.379
VC_RS07185	VC_1485		DUF3466 family protein	CDS	0.403636	0.056997	0.11863	425.696	505.396	534.906	487.568	515.772	935.783
VC_RS07190	VC_1486		ABC transporter ATP-binding protein	CDS	0.487383	0.00193809	0.00767682	237.447	243.638	245.718	298.355	313.396	407.105
VC_RS07195	VC_1487		glutaredoxin family protein	CDS	0.382652	0.0762504	0.149105	31.1445	26.6218	25.176	36.5525	30.8186	40.8629
VC_RS07200	VC_1488	rlmKL	bifunctional 23S rRNA (guanine(2069)-N(7))-methyltransferase RlmK/23S rRNA (guanine(2445)-N(2))-methyltransferase RlmL	CDS	0.612089	0.000164354	0.000961526	259.89	229.003	221.045	377.05	355.515	352.67
VC_RS07205	VC_1490		cell division protein ZapC	CDS	-0.25029	0.0440943	0.0968169	93.5963	93.1066	90.0461	64.6765	75.579	92.3226
VC_RS07210	VC_1491	pyrD	quinone-dependent dihydroorotate dehydrogenase	CDS	-0.280173	0.0689098	0.138638	162.96	150.392	147.531	117.14	128.117	134.274
VC_RS07215	VC_1492		NAD-glutamate dehydrogenase	CDS	-0.363981	0.00989835	0.0294385	604.838	722.97	789.015	518.014	493.685	633.049
VC_RS07220	VC_1493		DUF2835 domain-containing protein	CDS	0.467553	0.0109485	0.0319997	22.4436	23.416	26.8544	38.0146	35.6616	27
VC_RS07225	VC_1494	pepN	aminopeptidase N	CDS	-0.0056762	0.965725	0.977542	844.887	806.598	793.631	908.911	828.508	698.154
VC_RS07230	VC_1495		hypothetical protein	CDS	0.198864	0.425416	0.551661	3.00874	3.06638	2.68544	2.8382	3.44875	3.70161
VC_RS07235	VC_1496	prc	carboxy terminal-processing peptidase	CDS	0.0814486	0.420524	0.546841	942.468	911.274	942.169	1029.66	968.586	960.097
VC_RS07240	VC_1497	proQ	RNA chaperone ProQ	CDS	-0.0472277	0.699088	0.792686	628.908	579.965	542.794	592.495	547.618	555.17
VC_RS07245	VC_1498		GAF domain-containing protein	CDS	0.19581	0.180509	0.288701	124.903	100.912	118.243	135.803	134.061	124.476
VC_RS07250	VC_1499		ABC transporter ATP-binding protein	CDS	-0.334273	0.0326651	0.0761981	120.431	110.39	97.515	81.8777	90.6948	87.8226
VC_RS07255	VC_1500		paraquat-inducible protein A	CDS	-0.226059	0.0545498	0.114474	40.2521	39.5842	32.8127	31.0482	33.1667	32.0081
VC_RS07260	VC_1501		PqiB family protein	CDS	-0.460104	0.000193095	0.00111319	108.884	107.602	117.74	77.5774	79.0278	86.371
VC_RS07265	VC_1502	rsmF	16S rRNA (cytosine(1407)-C(5))-methyltransferase RsmF	CDS	-0.316282	0.117267	0.207728	58.0606	49.7591	43.9741	36.0365	39.1837	46.6694
VC_RS07270	VC_1503		S1 RNA-binding domain-containing protein	CDS	-0.476718	0.00193072	0.00766471	84.1635	101.748	95.417	73.7931	70.4426	57.8468
VC_RS07275	VC_1505		hypothetical protein	CDS	0.707485	0.00177196	0.00710583	87.9041	71.5025	75.1084	132.879	131.493	118.887
VC_RS07280	VC_1506		DUF4442 domain-containing protein	CDS	0.641015	0.00895342	0.0271735	8.78227	6.27215	6.12616	10.9228	10.6398	11.6855
VC_RS07285	VC_1507		3-deoxy-7-phosphoheptulonate synthase	CDS	-0.0692399	0.782733	0.852474	284.448	194.297	184.372	207.618	229.159	195.46
VC_RS07290	VC_1508		YajQ family cyclic di-GMP-binding protein	CDS	0.0496977	0.848304	0.89885	107.908	75.5446	71.1641	83.5118	95.6845	84.5565
VC_RS07295	VC_1509	cobB	NAD-dependent protein deacylase	CDS	0.357971	0.04162	0.0922958	19.5975	24.6705	21.6513	28.64	28.177	27.4355
VC_RS07300	VC_1510		hypothetical protein	CDS	0.26941	0.544073	0.661403	29.8435	68.5755	45.4007	57.022	58.1885	57.1936
VC_RS07305	VC_1511		formate dehydrogenase subunit gamma	CDS	0.237809	0.607687	0.720274	51.3926	130.182	87.1928	109.916	106.178	99.871
VC_RS07310	VC_1512		4Fe-4S dicluster domain-containing protein	CDS	0.224259	0.624209	0.733017	27.8919	69.8299	50.268	59.1721	56.721	56.1049
VC_RS07315	VC_1513		formate dehydrogenase subunit alpha	CDS	-0.0363355	0.941487	0.962319	191.096	544.562	354.478	365.611	333.135	363.557
VC_RS07320	VC_1514		twin-arginine translocation signal domain-containing protein	CDS	-0.261787	0.655937	0.758787	12.6042	32.8939	18.0428	15.9971	16.2898	19.9597
VC_RS07325	VC_1515		molecular chaperone	CDS	-0.133295	0.780459	0.851823	32.7709	85.8588	63.947	57.194	52.3183	56.25
VC_RS07330	VC_1516		4Fe-4S binding protein	CDS	0.125058	0.798327	0.864165	73.3483	182.171	145.601	143.028	137.436	156.266
VC_RS07335	VC_1517		DUF3306 domain-containing protein	CDS	0.334342	0.424835	0.551108	28.8677	59.5157	54.548	64.8485	58.8489	55.9597
VC_RS07340	VC_1518		DUF3305 domain-containing protein	CDS	0.326829	0.415733	0.542466	18.0525	28.7125	27.274	32.3382	30.0849	30.121
VC_RS07345	VC_1519	fdhD	formate dehydrogenase accessory sulfurtransferase FdhD	CDS	0.357382	0.11865	0.209447	24.6392	31.2214	27.9453	29.9301	37.6428	39.4839
VC_RS07350	VC_1520		ABC-F family ATPase	CDS	0.00180813	0.99399	0.997918	241.513	202.939	183.785	180.699	207.292	241.04
VC_RS07355	VC_1521		HAMP domain-containing protein	CDS	-0.227806	0.100165	0.183558	57.4101	68.9936	73.346	58.4841	57.0878	54.9436
VC_RS07360	VC_1522		sigma-54-dependent Fis family transcriptional regulator	CDS	-0.520456	0.00124462	0.00537273	64.6473	60.4914	60.5902	47.9053	46.1546	35.492
VC_RS07365	VC_1523		solute-binding protein	CDS	-0.301785	0.192118	0.30224	108.559	143.005	134.272	101.487	105.224	106.113
VC_RS07370	VC_1524		ABC transporter permease subunit	CDS	-0.0364428	0.866982	0.912113	39.4389	45.9958	43.6384	45.9272	40.5779	39.2661
VC_RS07375	VC_1525		energy-coupling factor ABC transporter ATP-binding protein	CDS	-0.0219992	0.934797	0.957958	24.5578	32.4758	30.7986	29.9301	27.5166	28.8871
VC_RS07380	VC_1526	mobA	molybdenum cofactor guanylyltransferase MobA	CDS	0.103402	0.518283	0.637239	26.4281	36.0997	30.2112	34.3164	33.02	32.0081
VC_RS07385	VC_1527		bifunctional molybdopterin-guanine dinucleotide biosynthesis adaptor protein MobB/molybdopterin molybdotransferase MoeA	CDS	0.144193	0.307766	0.435278	71.3966	86.4163	87.6124	87.038	84.9714	99.0726
VC_RS07390	VC_1528		transporter substrate-binding domain-containing protein	CDS	0.427828	0.0421467	0.0932893	16.3448	19.2346	16.2805	22.6196	23.4075	23.5161
VC_RS07395	VC_1529		hypothetical protein	CDS	0.25085	0.24096	0.361796	9.27018	11.8474	12.5041	14.621	12.8411	12.4839
VC_RS07400	VC_1531		DUF2960 domain-containing protein	CDS	0.194938	0.278588	0.405624	19.1909	17.0045	19.2177	18.5773	21.6464	23.2984
VC_RS07405	VC_1532	nagK	N-acetylglucosamine kinase	CDS	-1.58627	4.34e-09	1.43e-07	227.038	213.95	208.457	66.9986	75.5056	73.742
VC_RS07410	VC_1533		DTW domain-containing protein	CDS	-0.246295	0.134602	0.230737	11.3031	10.1748	13.4272	8.42858	9.39234	11.6855
VC_RS07415	VC_1534		sterol desaturase family protein	CDS	0.37972	0.0447479	0.0978292	15.9382	18.2589	13.1754	21.0715	22.0133	18.2903
VC_RS07420	VC_1535		methyl-accepting chemotaxis protein	CDS	0.928743	0.00075045	0.00355913	5.77353	7.80534	8.55983	14.363	15.2626	12.4113
VC_RS07425	/pseudo		methyl-accepting chemotaxis protein	CDS	-0.11972	0.693562	0.787927	1.70766	1.67257	2.01408	1.63411	1.83444	1.52419
VC_RS07430	VC_1537		lipoprotein NlpC	CDS	-0.118577	0.437099	0.561895	97.5808	97.8455	96.5079	105.185	90.4013	73.3791
VC_RS07435	VC_1538		DUF3802 family protein	CDS	-0.65728	0.000138683	0.000833269	103.11	117.498	125.125	76.6313	75.6524	66.9194
VC_RS07440	VC_1539		fructosamine kinase family protein	CDS	-0.965072	0.000555997	0.00276213	99.939	165.724	160.203	68.6328	68.2413	81.0726
VC_RS07445	VC_1539a		CPXCG motif-containing cysteine-rich protein	CDS	-1.62313	9.57e-07	1.18e-05	32.039	40.978	41.7921	12.3849	13.6483	11.1774
VC_RS07450	VC_1540	vcmA	sodium-coupled multidrug efflux MATE transporter VcmA	CDS	-0.295385	0.200704	0.31243	80.6668	55.1949	50.6876	43.003	49.4566	59.6613
VC_RS07455	VC_1541		DUF3080 domain-containing protein	CDS	0.144082	0.288867	0.416329	12.2789	13.2412	10.7418	12.6429	12.2541	15.0242
VC_RS07460	VC_1542		DNA ligase	CDS	0.290909	0.0720534	0.143905	16.2635	19.5134	21.0639	20.6414	22.2334	26.5645
VC_RS07465	VC_1543		hypothetical protein	CDS	0.208859	0.250499	0.372969	246.798	292.84	332.575	278.229	284.339	445.428
VC_RS07470	VC_1544		energy transducer TonB	CDS	0.136714	0.437752	0.56253	152.795	149.556	157.602	129.009	152.772	223.839
VC_RS07475	VC_1545		biopolymer transporter ExbD	CDS	0.197519	0.331121	0.460437	73.2669	81.8167	86.9411	74.2231	83.2103	119.976
VC_RS07480	VC_1546		MotA/TolQ/ExbB proton channel family protein	CDS	0.110747	0.523844	0.641636	137.182	144.678	145.349	124.107	148.003	189.073
VC_RS07485	VC_1547		flagellar motor protein MotA	CDS	0.160174	0.350563	0.480365	392.681	335.212	369.835	384.275	417.152	425.323
VC_RS07490	VC_1548		DUF3450 domain-containing protein	CDS	0.149589	0.37202	0.501197	249.156	208.375	209.716	217.165	264.453	258.605
VC_RS07495	VC_1549		extracellular solute-binding protein	CDS	0.662357	0.00617601	0.0202098	4.06587	4.4602	4.86736	8.25657	7.48452	5.51613
VC_RS07500	VC_1550		ABC transporter permease subunit	CDS	0.694436	0.0164426	0.0444088	3.57796	5.01772	4.11208	8.85861	6.38386	5.15323
VC_RS07505	VC_1551	ugpE	sn-glycerol-3-phosphate ABC transporter permease UgpE	CDS	0.812095	0.0025901	0.00981634	3.49665	4.18143	3.7764	6.79447	5.5767	7.62097
VC_RS07510	VC_1552		sn-glycerol-3-phosphate import ATP-binding protein UgpC	CDS	0.385645	0.0528483	0.111761	3.57796	5.01772	4.6156	5.93441	6.45724	4.71774
VC_RS07515	VC_1553		DeoR/GlpR transcriptional regulator	CDS	-0.0202316	0.912122	0.943966	9.3515	6.82967	6.62968	9.03063	6.01697	7.62097
VC_RS07520	VC_1554		glycerophosphoryl diester phosphodiesterase	CDS	0.047465	0.691501	0.787346	131.165	118.474	119.922	136.491	140.078	105.46
VC_RS07525	VC_1555		YhcH/YjgK/YiaL family protein	CDS	0.432407	0.000616167	0.0030128	35.2917	30.2457	30.6308	43.003	43.5864	43.3307
VC_RS07530	VC_1556		RidA family protein	CDS	-0.0507792	0.674544	0.774234	21.3051	19.2346	18.9659	17.9752	21.4263	18.0726
VC_RS07535	VC_1557		LacI family DNA-binding transcriptional regulator	CDS	0.110971	0.452356	0.575888	63.8341	80.4229	75.6958	91.5964	80.0551	65.7581
VC_RS07540	VC_1558		6-phospho-beta-glucosidase	CDS	-0.20727	0.249731	0.372293	199.634	234.997	234.221	230.754	211.548	137.032
VC_RS07545	VC_1560	katG	catalase/peroxidase HPI	CDS	0.0177312	0.945644	0.964907	104.33	117.638	120.006	133.309	128.778	84.121
VC_RS07550	VC_1561		LysR family transcriptional regulator	CDS	0.539485	0.000421102	0.00217712	40.496	46.9714	45.4007	72.8471	58.7755	61.4033
VC_RS07555	VC_1562	varG	VarG family subclass B1-like metallo-beta-lactamase	CDS	1.11802	4.29e-05	0.000308334	8.70096	9.6173	12.9237	22.3616	20.4724	25.1855
VC_RS07560	VC_1563		efflux RND transporter periplasmic adaptor subunit	CDS	1.11869	0.00109344	0.00486169	14.6371	19.6527	24.1689	28.726	33.02	65.0323
VC_RS07565	VC_1565		TolC family protein	CDS	1.24761	0.000635884	0.00307308	14.3932	17.562	20.8961	27.1779	32.5797	65.6129
VC_RS07570	VC_1566		ABC transporter permease	CDS	2.61744	8.1e-10	3.6e-08	8.53832	11.9868	15.3574	66.7406	66.0399	87.3871
VC_RS07575	VC_1567		ABC transporter permease	CDS	2.1831	9.15e-08	1.75e-06	12.1976	14.7744	17.5393	48.4214	55.0333	98.6371
VC_RS07580	VC_1568		ABC transporter ATP-binding protein	CDS	2.70116	2.54e-08	5.87e-07	6.91197	11.0111	9.98647	43.777	41.8987	94.2823
VC_RS07585	VC_1570		cytochrome d ubiquinol oxidase subunit II	CDS	1.18437	0.000489717	0.00246732	7.56251	5.1571	6.294	11.2668	12.5476	19.8145
VC_RS07590	VC_1571		cytochrome ubiquinol oxidase subunit I	CDS	0.453032	0.09724	0.179214	10.6526	6.41153	8.30807	11.6968	13.5749	9.87097
VC_RS07595	VC_1572		hypothetical protein	CDS	-0.0621524	0.751897	0.830074	132.71	108.16	106.159	113.528	122.541	96.4597
VC_RS07600	VC_1573		class II fumarate hydratase	CDS	0.363092	0.0930931	0.173549	428.217	370.196	448.133	578.648	570.952	453.92
VC_RS07605	VC_1574		DMT family protein	CDS	0.195262	0.251354	0.373524	26.1842	25.0886	21.8192	21.4155	27.6634	34.4758
VC_RS07610	VC_1575		DUF2127 domain-containing protein	CDS	0.678764	0.00376655	0.0134245	22.5249	22.1616	19.3016	30.7901	30.305	41.2258
VC_RS07615	VC_1576		ASCH domain-containing protein	CDS	0.885383	0.00307852	0.0113123	25.6963	26.4824	21.4835	36.8106	39.4038	59.5887
VC_RS07620	VC_1577	almG	glycine--lipid A transferase AlmG	CDS	1.03924	0.00437018	0.0151804	81.1547	69.8299	64.7862	111.034	123.128	209.323
VC_RS07625	VC_1578	almF	lipid A modification system glycine carrier protein AlmF	CDS	0.741872	0.0480436	0.103633	25.1271	25.5067	21.5674	28.64	30.892	60.9678
VC_RS07630	VC_1579	almE	lipid A modification system glycine--protein ligase AlmE	CDS	0.896786	0.00843152	0.0259213	156.78	118.474	104.984	210.027	217.638	280.524
VC_RS07635	VC_1580		LysR family transcriptional regulator	CDS	-0.115588	0.470033	0.593507	14.9624	19.6527	16.1126	14.105	15.2626	17.2016
VC_RS07640	VC_1581		NADH-quinone oxidoreductase subunit L	CDS	-0.881962	0.0165269	0.0445974	26.3468	15.7501	18.0428	11.0088	16.2165	5.58871
VC_RS07645	VC_1582		YbcC family protein	CDS	0.458724	0.0244504	0.0611175	26.4281	21.7435	24.5885	32.4242	34.7076	33.0968
VC_RS07650	VC_1583		superoxide dismutase family protein	CDS	2.36951	9.01e-10	3.96e-08	7.4812	7.24782	6.294	34.4024	32.3596	41.8065
VC_RS07655	VC_1584		ankyrin repeat domain-containing protein	CDS	2.85396	1.14e-09	4.67e-08	5.85485	5.99339	5.70656	34.7464	33.1667	58.9355
VC_RS07660	VC_1585		catalase	CDS	2.90351	2.84e-13	4.81e-11	28.6237	28.2944	28.0293	206.672	191.002	238.137
VC_RS07665	VC_1587		YkgB family protein	CDS	1.76502	6.77e-05	0.000454256	1.78898	2.36948	1.59448	5.33237	6.97088	6.82258
VC_RS07670	VC_1588		LysR family transcriptional regulator	CDS	-0.630553	0.0145707	0.040324	81.236	102.584	112.033	55.3878	60.5366	75.0484
VC_RS07675	VC_1589	budA	acetolactate decarboxylase	CDS	-2.2888	0.0623583	0.127692	45.2938	572.438	575.775	39.3907	71.3231	133.186
VC_RS07680	VC_1590	alsS	acetolactate synthase AlsS	CDS	-1.61004	0.189106	0.29883	72.2098	908.625	885.272	91.9404	253.813	265.137
VC_RS07685	VC_1591		SDR family oxidoreductase	CDS	-0.605819	0.593274	0.707671	24.6392	186.353	209.045	35.5205	156.661	83.25
VC_RS07690	VC_1592		EAL domain-containing protein	CDS	0.0947145	0.913064	0.943966	5.28563	18.3983	14.7699	10.0627	18.3444	11.9032
VC_RS07695	VC_1593		GGDEF domain-containing protein	CDS	2.13922	2.67e-05	0.000205399	6.58671	13.1018	10.4061	41.7989	51.9514	37.0887
VC_RS07700	VC_1594	galM	galactose-1-epimerase	CDS	4.18196	3.11e-11	2.43e-09	25.1271	34.5665	32.7288	569.101	586.801	518.662
VC_RS07705	VC_1595	galK	galactokinase	CDS	0.0779965	0.794452	0.861615	29.7622	38.1904	40.2816	44.4651	45.9344	23.8065
VC_RS07710	VC_1596		UDP-glucose--hexose-1-phosphate uridylyltransferase	CDS	0.268004	0.281973	0.408879	32.7709	44.3232	41.4565	60.5482	51.2176	30.8468
VC_RS07715	VC_1597		MFS transporter	CDS	0.257883	0.068629	0.138151	32.5269	27.5975	32.2253	39.9928	38.67	32.0081
VC_RS07720	VC_1598		transporter substrate-binding domain-containing protein	CDS	0.0263174	0.853393	0.901015	25.615	29.9669	23.8333	30.7901	26.4893	23.4436
VC_RS07735	VC_1599		sensor domain-containing diguanylate cyclase	CDS	-1.50455	1.42e-08	3.59e-07	88.2293	74.1507	66.9681	26.7479	27.9569	26.129
VC_RS07740	VC_1600		DUF2726 domain-containing protein	CDS	-0.191789	0.129954	0.224618	37.406	40.0024	34.7429	34.9184	31.1855	32.0081
VC_RS07745	CDS		hypothetical protein	CDS	-0.459357	0.147152	0.246316	1.38239	2.50886	1.42664	1.29009	1.54093	0.870968
VC_RS07750	VC_1601		hypothetical protein	CDS	-0.510759	0.00356036	0.012818	34.3972	41.1174	41.96	29.8441	28.4705	24.0968
VC_RS07755	VC_1602		chemotaxis protein CheV	CDS	-0.402587	0.00139733	0.00586122	131.897	126.976	139.307	111.378	99.9404	90
VC_RS07760	VC_1603		transporter substrate-binding domain-containing protein	CDS	-0.657589	2.49e-05	0.000195717	75.8691	79.5866	78.8847	47.4753	53.3456	47.6855
VC_RS07765	VC_1604		response regulator	CDS	-0.620127	4.91e-05	0.000345962	30.0061	30.2457	32.6449	20.9855	19.812	19.6694
VC_RS07770	VC_1605		sensor histidine kinase	CDS	-0.804734	3.19e-06	3.26e-05	46.3509	46.832	44.8133	26.1458	24.875	27.9436
VC_RS07775	VC_1605a		hypothetical protein	CDS	0.349682	0.22041	0.336913	43.0169	71.3631	76.1993	75.5992	70.8095	96.0968
VC_RS07780	VC_1606		TolC family protein	CDS	-0.134945	0.423738	0.550252	49.5223	62.5821	65.2058	51.3456	50.4105	59.5887
VC_RS07785	VC_1607		HlyD family secretion protein	CDS	0.338778	0.0225515	0.0572559	29.8435	32.0577	38.771	43.261	43.2195	40.9355
VC_RS07790	VC_1608		ABC transporter permease	CDS	-0.0801727	0.61559	0.726254	25.2897	28.155	28.8685	24.0817	26.6361	27.0726
VC_RS07795	VC_1609		ABC transporter permease	CDS	-0.0810708	0.521287	0.639283	26.4281	25.5067	26.0991	23.7376	23.4809	26.5645
VC_RS07800	VC_1610		ATP-binding protein	CDS	0.223	0.129818	0.224618	13.7426	11.9868	11.497	15.7391	13.795	14.0081
VC_RS07805	VC_1611	metA	homoserine O-succinyltransferase	CDS	0.267669	0.316103	0.444418	70.2582	63.4184	58.1565	87.4681	87.5396	56.0323
VC_RS07810	VC_1612	pilW	type IV pilus biogenesis/stability protein PilW	CDS	-0.39263	0.0578695	0.120094	12.1163	15.7501	16.0287	12.1268	11.5203	9.72581
VC_RS07815	VC_1613		hypothetical protein	CDS	-0.790998	0.00539473	0.0180179	11.6284	16.7257	15.3574	10.1487	8.58519	6.45968
VC_RS07820	VC_1614	rlmF	23S rRNA (adenine(1618)-N(6))-methyltransferase RlmF	CDS	-0.59138	0.0174991	0.0468355	27.2413	40.978	42.8831	25.2858	25.5354	22.7903
VC_RS07825	VC_1615		M48 family metallopeptidase	CDS	-0.683437	0.00423623	0.0147873	16.8327	23.2766	22.4066	15.051	13.4281	10.379
VC_RS07830	VC_1616		glutaredoxin family protein	CDS	-0.544784	0.00784793	0.0245084	21.7931	28.4337	26.6865	21.8455	19.3717	11.4677
VC_RS07835	VC_1617		LysR family transcriptional regulator	CDS	-0.617002	0.0050247	0.0169572	52.2871	67.0423	58.8279	49.2814	38.8168	28.0161
VC_RS07840	VC_1618		MFS transporter	CDS	-0.128996	0.550776	0.667045	14.2305	15.1925	14.8538	14.793	12.8411	12.8468
VC_RS07845	VC_1619		DUF1415 domain-containing protein	CDS	-0.459125	0.00289901	0.0107639	32.6083	28.2944	24.6725	20.2974	20.1055	21.8468
VC_RS07850	VC_1620		type I secretion C-terminal target domain-containing protein	CDS	-3.1587	9.86e-11	6.05e-09	2064.32	2690.06	2816.27	209.683	237.01	400.936
VC_RS07855	VC_1621		TolC family outer membrane protein	CDS	-0.700735	0.00724532	0.0230104	1085.59	952.391	924.21	589.915	625.618	606.992
VC_RS07860	VC_1622		OmpA family protein	CDS	-0.964096	0.00155855	0.00642382	414.962	344.968	374.115	171.152	202.302	207.871
VC_RS07865	VC_1623	nspC	carboxynorspermidine decarboxylase	CDS	-0.355865	0.113562	0.202845	100.671	129.067	134.104	71.901	83.1369	129.048
VC_RS07870	VC_1624		saccharopine dehydrogenase family protein	CDS	-0.112872	0.646075	0.750764	318.195	366.433	403.655	299.387	266.801	440.129
VC_RS07875	VC_1625		diaminobutyrate--2-oxoglutarate transaminase family protein	CDS	-0.309666	0.20711	0.319467	668.51	747.501	779.952	513.542	510.562	747.581
VC_RS07880	VC_1627	nhaA	Na+/H+ antiporter NhaA	CDS	0.0309225	0.844153	0.89685	69.689	88.507	83.5003	88.7582	80.7888	77.2258
VC_RS07885	VC_1628		hydroxyneurosporene synthase	CDS	-0.0819815	0.727264	0.812843	70.4208	82.653	81.4863	51.2596	56.5742	113.516
VC_RS07890	VC_1629		ABC transporter permease	CDS	-0.204935	0.203128	0.31469	111.73	110.808	111.362	74.4812	91.1351	123.968
VC_RS07895	VC_1630		ABC transporter ATP-binding protein	CDS	-0.305649	0.0401482	0.0894781	91.9699	83.4893	91.8084	59.0001	70.3692	86.8791
VC_RS07900	VC_1631		MATE family efflux transporter	CDS	-0.332143	0.00164145	0.00671163	60.1748	51.0135	57.3173	43.691	45.7877	44.492
VC_RS07905	VC_1632		DUF2867 domain-containing protein	CDS	0.0389919	0.686008	0.782093	39.5202	39.4448	42.7153	45.3251	40.5045	39.2661
VC_RS07910	VC_1633		DUF2913 family protein	CDS	-0.242594	0.0599627	0.123798	65.3792	53.2436	47.2469	42.2289	47.3286	50.6613
VC_RS07915	VC_1634		Bcr/CflA family multidrug efflux MFS transporter	CDS	-0.416119	0.00208749	0.00820466	56.8408	47.6683	46.9952	33.0263	37.4226	43.1129
VC_RS07920	VC_1635	rsuA	16S rRNA pseudouridine(516) synthase RsuA	CDS	-0.566439	0.00122208	0.00530116	51.0673	41.2568	44.8972	25.4578	29.5712	37.6694
VC_RS07925	VC_1636		DEAD/DEAH box helicase	CDS	0.174388	0.113624	0.202845	33.7467	28.9913	32.8966	37.9286	33.6804	36.5081
VC_RS07930	VC_1637	dbfQ	PepSY domain-containing protein	CDS	6.11159	2.39e-14	5.66e-12	28.8677	33.7302	29.372	2090.98	2037.55	2223.51
VC_RS07935	VC_1638	dbfR	response regulator transcription factor	CDS	6.89502	1.2e-17	2.14e-14	22.7689	23.1373	20.8961	2647.01	2728.55	2573.06
VC_RS07940	VC_1639		sensor histidine kinase	CDS	-2.23556	5.62e-11	3.7e-09	35.0478	38.8873	43.0509	9.97669	8.36506	6.53226
VC_RS07945	VC_1640	rplY	50S ribosomal protein L25	CDS	0.385671	0.0241439	0.0604363	994.593	1284.54	1274.58	1568.15	1502.04	1572.46
VC_RS07950	VC_1641		EAL domain-containing protein	CDS	0.289561	0.224868	0.342697	28.2171	31.5001	36.0856	37.5846	37.2759	42.242
VC_RS07955	VC_1642		hypothetical protein	CDS	1.04354	5.67e-05	0.000390086	6.50539	6.55091	5.70656	13.0729	12.9879	12.5565
VC_RS07960	VC_1643		methyl-accepting chemotaxis protein	CDS	-0.151951	0.667356	0.768215	31.7138	48.2259	48.4218	41.0248	39.624	34.6936
VC_RS07965	VC_1644		DUF3103 domain-containing protein	CDS	0.630355	0.00120017	0.00521882	10.002	12.9624	12.588	21.2435	18.4178	15.2419
VC_RS07970	VC_1645		HAD family phosphatase	CDS	-1.33184	3.04e-06	3.16e-05	32.2017	28.9913	27.274	11.6968	13.5749	9.87097
VC_RS07975	VC_1647		SgrR family transcriptional regulator	CDS	0.796244	0.000241874	0.00135916	12.7668	15.3319	17.7071	28.0379	25.6088	25.9113
VC_RS07980	VC_1649	vesC	GlyGly-anchored extracellular serine protease VesC	CDS	-0.088135	0.679693	0.777179	91.3194	124.885	120.593	106.045	110.14	100.452
VC_RS07985	VC_1650		collagenase	CDS	0.64324	0.00741305	0.0234593	14.0679	14.7744	19.0498	25.6298	25.9023	23.4436
VC_RS07990	VC_1651		response regulator	CDS	0.577262	0.0692629	0.139226	22.6062	38.1904	40.5333	42.659	36.9824	71.1291
VC_RS07995	VC_1652		EAL domain-containing protein	CDS	0.370438	0.129959	0.224618	36.9181	56.8675	69.4857	66.0526	58.6288	86.2259
VC_RS08000	VC_1653		transporter substrate-binding domain-containing protein	CDS	0.0833472	0.719786	0.807914	45.9443	61.7458	73.43	55.4738	59.069	77.2258
VC_RS08005	VC_1655	mgtE	magnesium transporter	CDS	1.87636	3.58e-07	5.36e-06	27.3226	34.8453	35.4981	91.0803	89.4474	177.532
VC_RS08010	VC_1656		DMT family transporter	CDS	0.31552	0.0121755	0.0349543	21.0612	20.489	21.5674	27.0919	25.9757	25.5484
VC_RS08015	VC_1658		serine transporter	CDS	0.0484407	0.846083	0.897827	46.2696	28.4337	28.1132	33.6283	38.3032	34.6936
VC_RS08020	VC_1659		HlyD family efflux transporter periplasmic adaptor subunit	CDS	-0.767803	0.00415023	0.0145156	21.7931	37.0754	35.4142	17.3732	17.3171	20.4678
VC_RS08025	VC_1660a		ABC transporter ATP-binding protein	CDS	-0.495227	0.0219869	0.0561432	18.5404	29.27	26.6865	19.0933	17.3905	16.1855
VC_RS08030	VC_1660		ABC transporter permease	CDS	0.936739	5.96e-05	0.000406783	21.2238	24.1129	25.4277	43.863	47.402	44.1291
VC_RS08035	VC_1661		hypothetical protein	CDS	-0.0904224	0.871055	0.914404	13.0108	34.8453	30.5469	23.7376	27.6634	21.7016
VC_RS08040	VC_1662		DUF1289 domain-containing protein	CDS	0.279076	0.480009	0.60166	10.246	19.7921	15.5252	21.1575	18.271	15.3871
VC_RS08045	VC_1663		META domain-containing protein	CDS	0.647304	0.000510054	0.00255334	227.851	281.968	264.516	364.235	373.272	475.041
VC_RS08050	VC_1664		ABC transporter substrate-binding protein	CDS	2.45144	4.13e-10	1.99e-08	93.5963	113.456	113.04	660.87	624.664	464.879
VC_RS08055	VC_1665		ABC transporter permease	CDS	4.79328	6.65e-15	2.37e-12	42.6916	45.717	44.8972	1263.77	1183.88	1248.32
VC_RS08060	VC_1666		ATP-binding cassette domain-containing protein	CDS	-1.08127	7.15e-06	6.55e-05	11.4657	11.8474	11.2453	5.50438	5.20982	5.58871
VC_RS08065	VC_1667		CDP-alcohol phosphatidyltransferase family protein	CDS	-0.381527	0.00696765	0.0223078	19.6788	21.8828	20.4765	15.137	15.4093	16.9839
VC_RS08070	VC_1668		TIGR01621 family pseudouridine synthase	CDS	-0.0760363	0.614006	0.725106	18.5404	17.0045	18.7141	16.5131	17.3171	17.7097
VC_RS08075	VC_1669		sodium-dependent transporter	CDS	0.110516	0.680924	0.778042	43.5861	26.6218	21.0639	33.0263	34.2674	31.5
VC_RS08080	VC_1670	cls	cardiolipin synthase	CDS	0.626481	2.79e-06	2.94e-05	155.154	160.009	169.938	252.772	240.972	255.194
VC_RS08085	VC_1671		cystathionine beta-lyase	CDS	0.275734	0.0901291	0.169468	546.29	432.36	443.937	560.243	603.825	558.291
VC_RS08090	VC_1672		DNA-3-methyladenine glycosylase I	CDS	1.32403	6.8e-08	1.35e-06	24.9644	17.2833	19.2177	58.398	52.0982	44.1291
VC_RS08095	VC_1673	vexK	efflux RND transporter permease subunit VexK	CDS	0.721796	4.97e-05	0.000348975	83.3503	76.799	94.5778	148.36	150.057	122.008
VC_RS08100	VC_1674		efflux RND transporter periplasmic adaptor subunit	CDS	-0.148639	0.34796	0.47769	24.4765	22.1616	23.2458	20.8994	23.7744	18.4355
VC_RS08105	VC_1675		efflux RND transporter periplasmic adaptor subunit	CDS	0.0772799	0.576315	0.690181	36.5115	33.5908	35.4142	38.6167	41.0181	31.7903
VC_RS08110	VC_1676	pspC	envelope stress response membrane protein PspC	CDS	0.365858	0.0444657	0.0973319	18.2964	18.5377	21.7353	25.6298	28.3238	21.629
VC_RS08115	VC_1677	pspB	envelope stress response membrane protein PspB	CDS	0.269534	0.154082	0.254325	12.5229	12.2655	16.7001	17.2012	18.0509	14.9516
VC_RS08120	VC_1678	pspA	phage shock protein PspA	CDS	0.316297	0.130562	0.225382	38.6257	51.2922	55.9746	65.9666	64.499	51.0968
VC_RS08125	VC_1679	pspF	phage shock protein operon transcriptional activator	CDS	0.315042	0.0390928	0.0875097	27.0787	30.1063	28.6167	38.7027	36.909	31.0645
VC_RS08130	VC_1680		ABC transporter substrate-binding protein	CDS	-0.0570625	0.600029	0.713814	109.047	99.9362	99.613	94.8646	102.582	99.2178
VC_RS08135	VC_1681		ABC transporter permease subunit	CDS	0.0273615	0.81612	0.878348	37.8126	36.5178	40.1137	36.9826	41.2383	38.4678
VC_RS08140	VC_1682	sapC	peptide ABC transporter permease SapC	CDS	-0.0926979	0.509709	0.629963	38.3818	43.7657	38.8549	30.9621	39.2571	43.0403
VC_RS08145	VC_1683		ATP-binding cassette domain-containing protein	CDS	0.00797326	0.954964	0.970516	101.077	107.045	112.788	92.1124	92.3825	138.121
VC_RS08150	VC_1684		ATP-binding cassette domain-containing protein	CDS	0.0578958	0.726108	0.812545	46.2696	52.2679	55.6389	44.2071	43.4396	72.7258
VC_RS08155	VC_1685		DUF2927 domain-containing protein	CDS	0.285674	0.0346134	0.0797409	48.6278	51.8498	52.2821	56.4199	54.3729	75.3387
VC_RS08160	VC_1686		DUF2750 domain-containing protein	CDS	-0.0852083	0.539106	0.657162	58.8738	50.3166	45.9881	52.4636	51.9514	41.9516
VC_RS08165	VC_1687		manganese-dependent inorganic pyrophosphatase	CDS	-0.64333	0.0431114	0.0950107	99.5324	73.872	83.4164	58.312	64.499	41.8065
VC_RS08170	VC_1688		hypothetical protein	CDS	0.598625	0.00241405	0.00927296	365.196	399.327	420.859	699.314	611.897	483.823
VC_RS08175	VC_1689		hypothetical protein	CDS	0.473132	0.0506394	0.108248	22.4436	26.6218	37.5122	43.691	44.0266	32.6613
VC_RS08180	VC_1690		alpha-galactosidase	CDS	-1.5545	0.00062625	0.00303484	32.283	67.0423	64.2827	19.5234	15.9963	20.0323
VC_RS08185	VC_1692	torA	trimethylamine-N-oxide reductase TorA	CDS	0.65476	0.00138417	0.00581967	22.281	22.9979	19.8051	38.3587	35.0745	28.9597
VC_RS08190	VC_1693	torC	pentaheme c-type cytochrome TorC	CDS	0.368029	0.16104	0.262762	7.07461	7.94472	9.48295	12.7289	11.7404	7.25807
VC_RS08195	VC_1694	torE	trimethylamine N-oxide reductase system protein TorE	CDS	-0.241018	0.656085	0.758787	0.731856	0.557524	0.67136	0.43003	0.660399	0.580645
VC_RS08200	CDS		hypothetical protein	CDS	0.898946	0.0682996	0.137722	0.894491	0.139381	0.58744	0.602042	1.10067	1.59678
VC_RS08205	VC_1695	focA	formate transporter FocA	CDS	0.0357958	0.84701	0.898281	29.1116	26.343	25.2599	22.2755	31.1121	29.3226
VC_RS08210	VC_1696		TIGR02647 family protein	CDS	-1.95971	1.19e-09	4.71e-08	84.2448	68.5755	55.8907	17.6312	21.1328	14.879
VC_RS08215	VC_1697		NAD(P)H-binding protein	CDS	-0.612306	0.000364484	0.00191219	230.453	233.881	210.555	161.433	148.59	131.444
VC_RS08220	VC_1698		YdcF family protein	CDS	-0.265452	0.132918	0.228331	100.752	80.9804	91.7245	82.3077	82.4032	63
VC_RS08225	VC_1699		hypothetical protein	CDS	-0.582282	0.00237727	0.00915147	47.3267	31.2214	40.1977	25.1997	30.305	24.0242
VC_RS08230	VC_1700		septation protein A	CDS	0.272375	0.0285863	0.0687036	35.4544	32.0577	36.5052	39.3907	40.211	46.1613
VC_RS08235	VC_1701	yciA	acyl-CoA thioester hydrolase YciA	CDS	0.709543	0.00483935	0.0164767	18.703	15.3319	13.679	23.3076	26.9296	27.871
VC_RS08240	VC_1702		YciI family protein	CDS	0.598456	0.00271101	0.010172	49.7662	41.3962	39.1067	63.9884	65.8932	67.5
VC_RS08245	VC_1703	gspS2	GspS/AspS pilotin family protein	CDS	0.270608	0.0610634	0.125551	85.8711	81.2592	80.3953	100.283	99.7937	98.5646
VC_RS08250	VC_1704	metE	5-methyltetrahydropteroyltriglutamate--homocysteine S-methyltransferase	CDS	-0.60725	0.000625571	0.00303484	169.384	238.063	260.488	145.522	138.537	154.307
VC_RS08255	VC_1706	metR	HTH-type transcriptional regulator MetR	CDS	0.165822	0.355258	0.484902	20.248	23.2766	15.9448	25.3718	23.3341	17.7823
VC_RS08260	VC_1707		DUF4250 domain-containing protein	CDS	-0.202465	0.285184	0.412693	11.6284	16.3076	15.6091	10.9228	14.2353	12.4839
VC_RS08265	VC_1708		hypothetical protein	CDS	-0.0107231	0.959571	0.972767	17.7272	13.1018	10.9935	12.9869	13.795	14.8065
VC_RS08270	VC_1709		insulinase family protein	CDS	-0.25975	0.140125	0.237623	292.905	253.534	272.824	229.55	209.493	245.323
VC_RS08275	VC_1710		EAL domain-containing protein	CDS	-1.44407	5.58e-05	0.000384823	115.796	180.777	213.576	52.8077	58.9957	75.5565
VC_RS08280	VC_1711		YgiQ family radical SAM protein	CDS	-0.536466	0.0146063	0.0403375	118.723	108.16	108.676	66.0526	74.1115	91.1613
VC_RS08285	VC_1712		LysE family translocator	CDS	0.263183	0.332193	0.461386	7.07461	5.43586	6.7136	5.84841	6.75075	10.5968
VC_RS08290	VC_1713		Lrp/AsnC family transcriptional regulator	CDS	0.233949	0.23618	0.356727	15.7756	11.9868	11.9166	15.2231	15.7028	15.8952
VC_RS08295	VC_1714	mukB	chromosome partition protein MukB	CDS	0.401646	0.0171446	0.0459213	397.804	395.842	459.546	498.663	490.31	666.581
VC_RS08300	VC_1715	mukE	chromosome partition protein MukE	CDS	0.441409	0.00515012	0.0173311	62.2891	52.6861	67.6395	82.3937	80.7155	85.2097
VC_RS08305	VC_1716	mukF	chromosome partition protein MukF	CDS	0.448611	0.00578903	0.019155	91.1568	72.6176	86.6893	116.882	113.222	112.065
VC_RS08310	VC_1717	cmoM	tRNA uridine 5-oxyacetic acid(34) methyltransferase CmoM	CDS	0.378092	0.00123874	0.00535746	78.0647	75.5446	72.6747	94.8646	105.224	93.992
VC_RS08315	VC_1718	elyC	envelope biogenesis factor ElyC	CDS	-0.0323558	0.780873	0.852014	88.7172	80.841	81.2345	73.6211	77.7804	93.8468
VC_RS08320	VC_1719	torR	two-component system response regulator TorR	CDS	1.05171	0.000365745	0.00191599	82.3745	94.6398	97.7667	236.344	205.678	127.597
VC_RS08325	VC_1720	torD	molecular chaperone TorD	CDS	2.35385	4.76e-09	1.54e-07	6.34275	8.0841	7.97239	45.4972	41.5318	27.1452
VC_RS08330	VC_1721	purR	HTH-type transcriptional repressor PurR	CDS	-0.244952	0.0682922	0.137722	204.676	218.828	235.983	168.658	167.741	220.065
VC_RS08335	VC_1722		TfoX/Sxy family DNA transformation protein	CDS	0.806018	2.7e-06	2.88e-05	506.526	461.77	418.593	779.558	870.039	775.234
VC_RS08340	VC_1723		TVP38/TMEM64 family protein	CDS	0.946443	0.00252258	0.0095966	15.125	13.6593	15.3574	26.5758	30.8186	27.871
VC_RS08345	VC_1724		DUF2007 domain-containing protein	CDS	0.781261	0.000129179	0.000790858	8.86359	8.64163	8.30807	13.933	14.8223	15.6048
VC_RS08350	VC_1725		alpha/beta hydrolase	CDS	0.342066	0.0637462	0.12994	54.4826	33.5908	34.3233	51.4316	51.3644	52.7662
VC_RS08355	VC_1726	glgA	glycogen synthase GlgA	CDS	-0.639207	0.000616583	0.0030128	509.535	537.593	621.847	377.222	376.574	317.831
VC_RS08360	VC_1727	glgC	glucose-1-phosphate adenylyltransferase	CDS	-0.936847	0.000130285	0.000794893	561.252	610.907	700.815	357.613	323.229	297.581
VC_RS08365	VC_1730	topA	type I DNA topoisomerase	CDS	-0.155529	0.214173	0.329361	1163.73	1131.77	1272.31	1126.94	1111.01	965.323
VC_RS08370	VC_1731		YciN family protein	CDS	-0.17174	0.553289	0.669177	99.5324	95.0579	83.0807	100.369	95.7579	50.4436
VC_RS08375	VC_1732	aroA	3-phosphoshikimate 1-carboxyvinyltransferase	CDS	0.377964	0.0117628	0.0340441	337.467	308.59	322.085	438.372	411.869	407.976
VC_RS08380	VC_1735	aat	leucyl/phenylalanyl-tRNA--protein transferase	CDS	-0.0964958	0.725869	0.812545	10.5713	7.80534	6.62968	6.70847	9.24559	7.47581
VC_RS08385	VC_1736		arginyltransferase	CDS	-0.390627	0.0946857	0.175698	10.6526	14.9138	12.2523	9.46066	9.02546	10.1613
VC_RS08390	VC_1737	infA	translation initiation factor IF-1	CDS	-0.469594	0.0993964	0.182244	144.094	131.018	80.8149	60.8922	79.5414	116.347
VC_RS08395	VC_1738		trans-2-enoyl-CoA reductase family protein	CDS	-0.328443	0.126468	0.220082	883.594	697.184	715.166	551.728	626.425	650.395
VC_RS08400	VC_1740		acyl-CoA dehydrogenase	CDS	0.590679	0.000268536	0.0014809	20.7359	23.416	24.5046	33.8863	32.6531	36.7984
VC_RS08405	VC_1741		TetR/AcrR family transcriptional regulator	CDS	0.605092	0.00690335	0.0222033	6.50539	4.18143	4.6156	8.25657	7.77804	7.54839
VC_RS08410	CDS		hypothetical protein	CDS	1.42818	0.000114798	0.00072144	9.18886	15.1925	14.686	27.6079	31.1121	45.7258
VC_RS08415	VC_1743		1-aminocyclopropane-1-carboxylate deaminase/D-cysteine desulfhydrase	CDS	1.57247	1.56e-06	1.82e-05	29.0303	36.0997	47.8344	102.949	92.676	140.516
VC_RS08420	VC_1744		YnjH family protein	CDS	0.438723	0.0221188	0.0564394	15.125	17.7014	16.1965	21.9315	20.9126	23.4436
VC_RS08425	VC_1745		NAD-dependent succinate-semialdehyde dehydrogenase	CDS	0.101932	0.427898	0.55387	88.392	105.233	108.341	118.86	111.314	93.8468
VC_RS08430	VC_1746		TetR/AcrR family transcriptional regulator	CDS	-0.0312073	0.794185	0.861615	17.8085	18.2589	20.5604	18.2333	18.7113	18.5081
VC_RS08435	VC_1748		hypothetical protein	CDS	0.170897	0.196494	0.307628	7.39988	6.96905	6.7136	8.51459	8.29168	6.96775
VC_RS08440	VC_1749		BamA/TamA family outer membrane protein	CDS	0.0971884	0.576476	0.690181	9.43281	10.3142	10.3222	11.2668	10.7865	10.0887
VC_RS08445	VC_1750		DUF4056 domain-containing protein	CDS	0.0143567	0.91962	0.948417	36.9181	40.5599	40.3655	39.2187	37.496	42.242
VC_RS08450	VC_1751		mechanosensitive ion channel	CDS	-0.00604879	0.950708	0.967297	160.358	167.257	170.441	159.541	159.45	176.952
VC_RS08455	VC_1753		paraquat-inducible protein A	CDS	-0.0919666	0.52349	0.641423	99.0445	113.456	104.984	104.067	98.8398	94.863
VC_RS08460	VC_1754	pqiB	intermembrane transport protein PqiB	CDS	-0.102329	0.346431	0.475774	210.368	236.808	246.641	231.27	214.63	200.395
VC_RS08465	VC_1755		membrane integrity-associated transporter subunit PqiC	CDS	-0.172711	0.21835	0.334577	63.9154	83.6287	82.5772	63.3864	72.6439	67.9355
VC_RS08470	VC_1756	vexC	multidrug efflux RND transporter periplasmic adaptor subunit VexC	CDS	0.177963	0.23628	0.356727	110.917	126.558	132.677	153.521	154.313	110.903
VC_RS08475	VC_1757	vexD	efflux RND transporter permease subunit VexD	CDS	0.180317	0.196972	0.307979	217.605	234.997	272.992	300.419	287.274	234.581
VC_RS08485	VC_1758		tyrosine-type recombinase/integrase	CDS	-0.70617	1.74e-05	0.000144729	83.5129	98.6818	80.6471	50.0555	49.7501	61.1129
VC_RS08490	VC_1759		tyrosine-type recombinase/integrase	CDS	-0.257777	0.139154	0.236827	37.0807	45.8564	42.7992	27.2639	33.5336	44.1291
VC_RS08495	VC_1760		DEAD/DEAH box helicase family protein	CDS	-0.634482	0.00640903	0.0208001	379.02	409.92	447.461	236.086	219.986	340.331
VC_RS08500	VC_1761		hypothetical protein	CDS	-0.758249	0.00111626	0.00494463	75.7065	68.018	77.1224	38.7027	39.9175	51.9678
VC_RS08505	VC_1762		transcriptional regulator	CDS	-0.886117	0.000911491	0.00416732	177.109	174.505	175.812	89.2742	82.4032	113.661
VC_RS08510	VC_1763		flagellar motor protein MotB	CDS	-0.823431	0.00469428	0.0161018	67.3308	69.5512	70.6606	38.2727	34.2674	44.7097
VC_RS08515	VC_1764	zorA	anti-phage defense ZorAB system ZorA	CDS	-0.776163	0.001719	0.00694827	172.881	171.857	183.617	100.369	105.664	102.484
VC_RS08520	VC_1765		type I restriction endonuclease subunit R	CDS	-0.58062	0.00938919	0.0282311	527.018	747.64	840.542	489.89	438.138	486.291
VC_RS08525	VC_1766		DUF262 domain-containing protein	CDS	-0.563162	0.0167241	0.0450324	154.91	208.793	231.199	111.808	106.398	184.282
VC_RS08530	VC_1767		DUF262 domain-containing protein	CDS	-0.3477	0.0350463	0.0805816	114.414	123.074	139.895	84.1998	94.8774	117.436
VC_RS08535	VC_1768		restriction endonuclease subunit S	CDS	-0.684029	0.0190543	0.0501304	204.025	291.446	292.797	143.028	139.271	208.161
VC_RS08540	VC_1769		SAM-dependent DNA methyltransferase	CDS	-0.545702	0.00175695	0.00705356	230.535	252.837	275.341	154.209	165.393	200.105
VC_RS08545	VC_1770		hypothetical protein	CDS	-0.418646	0.0623922	0.127692	153.608	206.145	219.283	147.844	141.546	143.71
VC_RS08550	VC_1771		hypothetical protein	CDS	-0.635057	0.00976256	0.0291076	160.033	218.968	224.402	124.623	122.981	140.807
VC_RS08555	VC_1772		YafY family transcriptional regulator	CDS	-0.349024	0.0296525	0.070504	21.6304	22.8585	23.8333	16.6852	17.6106	19.3065
VC_RS08560	VC_1773		YjhT family mutarotase	CDS	-0.504611	0.0191465	0.050174	38.6257	43.4869	39.0228	28.468	24.875	31.9355
VC_RS08565	VC_1774		N-acetylneuraminate epimerase	CDS	-0.206611	0.157474	0.258245	36.0236	43.4869	38.771	35.0904	31.479	35.7823
VC_RS08570	VC_1775		MurR/RpiR family transcriptional regulator	CDS	-0.0441869	0.659299	0.761158	124.334	128.649	122.187	134.427	113.002	116.419
VC_RS08575	VC_1776		N-acetylneuraminate lyase	CDS	0.0406651	0.82597	0.885388	22.281	32.6152	20.6443	23.9957	27.4433	25.7661
VC_RS08580	VC_1777		TRAP transporter large permease	CDS	0.278867	0.0382161	0.0859258	18.3777	24.6705	20.8961	25.0277	26.2692	25.9839
VC_RS08585	VC_1778		TRAP transporter small permease	CDS	0.0433886	0.861376	0.907557	13.8239	17.7014	17.4553	16.9432	14.8223	18.5807
VC_RS08590	VC_1779		DctP family TRAP transporter solute-binding subunit	CDS	-0.50715	0.000993891	0.0044807	26.5908	26.4824	27.4418	20.5554	19.0048	17.129
VC_RS08595	VC_1781		N-acetylmannosamine-6-phosphate 2-epimerase	CDS	-0.611369	0.0213987	0.0549171	3.25269	4.59958	3.18896	2.49417	2.34809	2.25
VC_RS08600	VC_1782		N-acetylmannosamine kinase	CDS	0.43445	0.00827714	0.0256016	9.3515	11.8474	12.9237	17.5452	14.8223	13.7177
VC_RS08605	VC_1783	nagA	N-acetylglucosamine-6-phosphate deacetylase	CDS	0.224233	0.135682	0.232006	24.0699	31.082	30.9665	36.2945	34.781	29.3952
VC_RS08610	VC_1784		sialidase	CDS	0.148738	0.465693	0.589072	26.5908	41.8143	37.1765	43.519	38.3032	34.9113
VC_RS08615	VC_1785		AlpA family transcriptional regulator	CDS	-0.320671	0.491063	0.612338	0.325269	0.836287	0.839199	0.516036	0.587022	0.435484
VC_RS08620	VC_1786	radC	DNA repair protein RadC	CDS	0.301511	0.397049	0.526586	1.38239	2.78762	1.34272	1.97814	2.20133	2.25
VC_RS08625	VC_1787		hypothetical protein	CDS	-0.479964	0.26012	0.38408	1.62635	2.2301	2.60152	1.3761	1.3208	1.8871
VC_RS08635	VC_1789		IS3-like element ISVch4 family transposase	CDS	-0.283992	0.38084	0.510226	2.68347	1.39381	2.60152	1.63411	1.9812	2.03226
VC_RS08640	VC_1791		tape measure protein	CDS	0.206776	0.130565	0.225382	23.582	21.1859	27.7775	26.4898	28.7641	28.6694
VC_RS08645	VC_1792		hypothetical protein	CDS	0.517857	0.00147512	0.00613686	6.99329	6.69029	7.88847	10.5787	10.1261	10.3065
VC_RS08650	VC_1793		hypothetical protein	CDS	0.324605	0.0851988	0.162494	8.53832	8.0841	8.14023	11.0088	9.09883	10.9597
VC_RS08655	VC_1794		hypothetical protein	CDS	0.28846	0.186454	0.295815	7.80647	7.3872	9.56687	9.89069	8.29168	12.1936
VC_RS08660	VC_1795		transcriptional regulator	CDS	0.206566	0.519448	0.63801	4.30982	2.50886	4.196	4.55832	4.40266	4.06452
VC_RS08665	VC_1796		middle operon regulator	CDS	0.0272955	0.892903	0.931668	4.63509	5.57524	5.20304	4.64432	5.94359	5.00807
VC_RS08670	CDS		hypothetical protein	CDS	-0.0879062	0.736407	0.819015	30.494	57.5644	49.3449	45.4972	44.3935	38.9758
VC_RS08675	VC_1797		hypothetical protein	CDS	0.718765	0.00110078	0.00488213	6.42407	6.69029	9.06335	12.9869	10.8599	12.8468
VC_RS08680	VC_1798		AAA family ATPase	CDS	0.277598	0.131423	0.226431	14.3119	17.7014	16.7001	20.3834	18.4178	20.1048
VC_RS08685	VC_1799		DDE-type integrase/transposase/recombinase	CDS	0.476352	0.00167408	0.00682095	14.7998	19.9315	20.2247	25.2858	22.8205	28.1613
VC_RS08690	VC_1800		hypothetical protein	CDS	0.935918	8.57e-05	0.000560581	6.42407	7.24782	9.48295	16.5131	14.8957	13.0645
VC_RS08695	CDS		helix-turn-helix domain-containing protein	CDS	0.208268	0.5334	0.6511	2.3582	2.78762	2.68544	3.09621	2.12795	3.7742
VC_RS08700	VC_1801		hypothetical protein	CDS	4.90349	1.79e-10	9.66e-09	1.62635	1.81195	1.34272	54.6998	48.7228	38.5403
VC_RS08705	VC_1802		hypothetical protein	CDS	3.77523	1.01e-07	1.91e-06	1.38239	1.67257	1.00704	22.3616	19.2983	12.9919
VC_RS08710	CDS		hypothetical protein	CDS	0.112778	0.656179	0.758787	35.5357	31.9183	27.8614	35.3485	34.8544	32.879
VC_RS08715	VC_1804		DUF2787 family protein	CDS	0.338683	0.0611135	0.125581	5.20431	5.85401	6.37792	7.82654	7.41115	6.82258
VC_RS08720	VC_1805		DUF2787 domain-containing protein	CDS	0.194352	0.274511	0.400507	11.4657	13.52	15.5252	14.449	14.0151	17.8548
VC_RS08725	VC_1806		GTPase family protein	CDS	0.213361	0.168298	0.272727	43.5861	51.4316	47.9183	52.8937	53.0521	59.5887
VC_RS08730	VC_1807		inovirus Gp2 family protein	CDS	-0.725691	0.0291517	0.0697796	2.43952	2.927	2.60152	1.54811	1.68769	1.52419
VC_RS08735	VC_1808		hypothetical protein	CDS	-1.25524	0.00298459	0.0109898	22.9315	24.9492	23.7493	6.96648	9.5391	13.3548
VC_RS08740	VC_1809		AlpA family transcriptional regulator	CDS	-0.46624	0.0974039	0.179354	2.19557	3.48453	4.02816	1.97814	2.49484	2.46774
VC_RS08745	VC_1810		DUF2986 domain-containing protein	CDS	-0.3001	0.0228606	0.0578755	25.9402	30.1063	22.9101	19.0933	22.6737	22.1371
VC_RS08750	VC_1811		NYN domain-containing protein	CDS	-0.347649	0.0223711	0.0569582	20.7359	22.8585	17.1197	14.621	16.3632	16.5484
VC_RS08755	VC_1812		thiol-disulfide oxidoreductase DCC family protein	CDS	-0.635595	0.00229669	0.00889903	4.30982	4.04205	4.53168	2.9242	2.86173	2.54032
VC_RS08760	VC_1814		DASH family cryptochrome	CDS	-0.794764	0.000510381	0.00255334	15.4503	10.0354	12.0006	7.2245	7.48452	7.04033
VC_RS08765	VC_1815		SDR family oxidoreductase	CDS	-0.348472	0.0825113	0.158645	12.035	9.75668	9.65079	7.74054	8.43843	8.56452
VC_RS08770	VC_1816		DNA-binding protein VF530	CDS	-0.50406	0.00639763	0.0207821	6.58671	6.55091	5.8744	4.47231	4.40266	4.5
VC_RS08775	VC_1817		sigma-54-dependent Fis family transcriptional regulator	CDS	0.244489	0.175152	0.281274	14.9624	16.0288	14.0146	19.9534	19.1516	14.1532
VC_RS08780	VC_1819		aldehyde dehydrogenase	CDS	0.405274	0.0121945	0.0349805	6.91197	6.96905	6.294	8.85861	10.493	7.33065
VC_RS08790	VC_1821		PTS fructose transporter subunit IIC	CDS	-0.51389	0.0426905	0.0942583	15.369	17.4226	18.0428	12.0408	14.5288	9
VC_RS08795	VC_1822		PTS transporter subunit EIIA	CDS	-1.22423	0.000124516	0.000768926	50.9047	62.164	64.1148	26.2318	25.7556	23.8065
VC_RS08800	VC_1823		PTS fructose transporter subunit IIB	CDS	-1.67716	3.89e-08	8.66e-07	13.8239	10.7323	12.3362	3.52624	3.22862	4.79033
VC_RS08805	VC_1824		PTS transporter subunit EIIA	CDS	-0.955114	1.3e-05	0.000111786	20.7359	25.9249	23.3297	12.7289	12.5476	10.7419
VC_RS08810	VC_1825		helix-turn-helix transcriptional regulator	CDS	-0.618873	0.074	0.14607	16.5074	44.7413	35.4142	21.5875	19.5918	21.3387
VC_RS08815	VC_1826		PTS transporter subunit EIIA	CDS	0.62071	0.0120898	0.0347925	6.91197	5.57524	5.28696	9.80468	9.61248	8.05646
VC_RS08820	VC_1827	manA	mannose-6-phosphate isomerase, class I	CDS	0.560587	0.00261503	0.00985906	29.1929	31.6395	32.7288	47.1313	50.9975	39.8468
VC_RS08825	VC_1828		L-alanine exporter AlaE	CDS	0.227873	0.0818174	0.157651	79.5284	73.0357	75.1923	98.8209	89.0071	79.0404
VC_RS08830	VC_1831		hybrid sensor histidine kinase/response regulator	CDS	0.17429	0.336636	0.466102	38.7071	43.6263	46.5756	45.0671	49.0163	51.3145
VC_RS08835	VC_1832		YecA family protein	CDS	-0.225463	0.0570467	0.118664	89.4491	97.1486	89.2069	73.0191	76.166	86.5888
VC_RS08840	VC_1833	nadA	quinolinate synthase NadA	CDS	0.000780129	0.994495	0.998066	96.7676	93.246	100.284	85.6619	98.9131	105.895
VC_RS08845	VC_1834	ybgF	tol-pal system protein YbgF	CDS	0.681849	0.000139311	0.000835633	403.659	402.254	397.445	599.204	541.234	789.968
VC_RS08850	VC_1835	pal	peptidoglycan-associated lipoprotein Pal	CDS	0.345591	0.0171097	0.045897	1644.64	1439.25	1378.8	1826.85	1813.6	2030.23
VC_RS08855	VC_1836	tolB	Tol-Pal system protein TolB	CDS	0.25965	0.0919025	0.172142	948.648	1002.57	950.561	1044.54	1015.11	1414.23
VC_RS08860	VC_1837	tolA	cell envelope integrity protein TolA	CDS	0.513965	0.00133622	0.00566499	138.077	156.525	143.167	179.752	194.451	250.694
VC_RS08865	VC_1838		ExbD/TolR family protein	CDS	0.634667	0.000160105	0.000939759	62.2078	58.5401	65.7932	80.2436	94.6572	114.823
VC_RS08870	VC_1839	tolQ	protein TolQ	CDS	0.764372	8.12e-06	7.31e-05	112.625	93.8035	100.872	168.142	173.171	180.944
VC_RS08875	VC_1840	ybgC	tol-pal system-associated acyl-CoA thioesterase	CDS	-0.0818484	0.579503	0.693571	41.2279	42.9294	37.2605	39.2187	33.6804	41.7339
VC_RS08880	VC_1841	ybgE	cyd operon protein YbgE	CDS	-0.404628	0.0350957	0.080643	198.902	172.136	182.106	130.901	156.955	130.065
VC_RS08885	VC_1842	cydX	cytochrome bd-I oxidase subunit CydX	CDS	-0.483192	0.0144765	0.0402287	9.92072	11.9868	12.0006	7.2245	8.95208	7.98388
VC_RS08890	VC_1843	cydB	cytochrome d ubiquinol oxidase subunit II	CDS	-0.482813	0.00239362	0.00920444	656.312	737.884	716.173	537.365	528.98	443.758
VC_RS08895	VC_1844	cydA	cytochrome ubiquinol oxidase subunit I	CDS	-0.656483	0.000623518	0.003034	986.217	939.429	935.372	685.554	663.188	466.403
VC_RS08900	VC_1845	ruvB	Holliday junction branch migration DNA helicase RuvB	CDS	0.171484	0.129505	0.224488	119.293	120.425	125.796	146.468	128.925	136.307
VC_RS08905	VC_1846	ruvA	Holliday junction branch migration protein RuvA	CDS	0.151937	0.246068	0.368067	83.3503	83.4893	92.3119	105.959	91.8689	90.2178
VC_RS08910	VC_1847	ruvC	crossover junction endodeoxyribonuclease RuvC	CDS	0.112999	0.364731	0.494416	33.5027	30.3851	32.3931	38.0146	31.6258	34.621
VC_RS08915	VC_1848	cysS	cysteine--tRNA ligase	CDS	-0.157158	0.203085	0.31469	347.062	294.373	298.168	289.496	281.917	271.307
VC_RS08920	VC_1849		peptidyl-prolyl cis-trans isomerase	CDS	-0.0257665	0.806182	0.870549	415.613	390.685	394.676	406.292	365.348	408.121
VC_RS08925	VC_1850	lpxH	UDP-2,3-diacylglucosamine diphosphatase	CDS	0.206815	0.0756961	0.148593	44.8059	45.0201	42.1278	48.5074	47.4754	56.25
VC_RS08930	VC_1851		EAL domain-containing protein	CDS	-0.621593	0.0163086	0.0442485	50.986	70.6662	59.2475	35.2624	36.8356	45.2178
VC_RS08935	VC_1852		YchJ family protein	CDS	0.0840981	0.511732	0.631585	66.8429	80.0047	70.241	80.3296	74.5517	75.0484
VC_RS08940	VC_1853		DUF2057 family protein	CDS	-0.954485	0.000580434	0.00286353	131.815	151.089	123.53	54.8718	70.9562	83.6855
VC_RS08945	VC_1854	ompT	porin OmpT	CDS	-4.44412	1.22e-13	2.41e-11	1715.47	1134.14	1191.5	61.2362	65.673	58.7178
VC_RS08950	VC_1855	dinG	ATP-dependent DNA helicase DinG	CDS	-0.139183	0.237811	0.358582	162.147	138.684	167.085	138.384	130.539	156.121
VC_RS08955	VC_1856		TSUP family transporter	CDS	-0.0431334	0.692304	0.787756	61.3133	51.571	51.6947	51.9476	56.2073	51.6774
VC_RS08960	VC_1857		prepilin peptidase	CDS	-0.0400089	0.712121	0.802857	44.6432	41.2568	43.0509	37.7566	41.6785	46.0162
VC_RS08965	VC_1858	rsmS	pleiotropic regulatory protein RsmS	CDS	0.0963119	0.486205	0.608098	12.8481	14.9138	12.8398	13.1589	15.5561	14.5161
VC_RS08970	VC_1859		methyl-accepting chemotaxis protein	CDS	0.461855	0.00796345	0.0247862	125.391	90.7371	101.291	146.038	143.894	147.629
VC_RS08975	VC_1860	xthA	exodeoxyribonuclease III	CDS	-0.204578	0.164011	0.266752	178.004	154.992	131.754	124.795	146.829	131.661
VC_RS08980	VC_1861		ABC transporter permease	CDS	0.311313	0.0760219	0.148822	13.0108	14.3563	11.2453	14.363	15.3359	18
VC_RS08985	VC_1862		ABC transporter permease	CDS	0.0162021	0.93614	0.958782	20.3293	14.0775	14.3503	14.535	15.4827	19.4516
VC_RS08990	VC_1863		ABC transporter substrate-binding protein	CDS	-0.14732	0.448567	0.572455	47.3267	32.197	37.0926	31.6502	32.0661	41.8065
VC_RS08995	VC_1864		ABC transporter ATP-binding protein	CDS	-0.163733	0.568417	0.682495	69.1197	35.9603	37.3444	37.4126	40.6512	49.4274
VC_RS09000	VC_1865		DUF3360 domain-containing protein	CDS	0.708987	0.0327715	0.0763329	2007.4	1660.59	1933.85	3710.38	3314.4	2132.64
VC_RS09005	VC_1866	pflB	formate C-acetyltransferase	CDS	0.246637	0.342679	0.471897	15462.9	16179.2	17047.5	24338.7	21578	11850.6
VC_RS09010	VC_1867		lipid A deacylase LpxR family protein	CDS	-0.453301	0.00260188	0.00984561	212.564	180.917	188.904	152.403	141.399	131.661
VC_RS09015	VC_1868		methyl-accepting chemotaxis protein	CDS	-0.291774	0.0554115	0.115804	28.3798	26.2036	27.6936	21.1575	26.9296	19.1613
VC_RS09020	VC_1869	pflA	pyruvate formate lyase 1-activating protein	CDS	0.135611	0.429299	0.554852	102.053	80.1441	81.0667	103.981	108.305	77.1533
VC_RS09025	VC_1870		membrane protein	CDS	0.473817	0.0277173	0.0671139	7.31856	9.19915	6.88144	10.8368	11.6671	9.72581
VC_RS09030	VC_1871		YfbU family protein	CDS	0.605965	0.0413611	0.0919509	1212.04	1283.98	1284.56	2407.39	2164.57	1182.12
VC_RS09035	VC_1872		PrkA family serine protein kinase	CDS	-0.824709	0.0824442	0.158645	237.284	340.229	385.864	236.774	229.379	77.8065
VC_RS09040	VC_1873		YeaH/YhbH family protein	CDS	-1.26174	0.0292131	0.0698427	74.3241	100.912	112.704	47.5613	57.0878	15.4597
VC_RS09045	VC_1874		SpoVR family protein	CDS	-1.24069	0.0295922	0.0704076	66.9242	81.6773	108.844	39.7348	49.3098	19.9597
VC_RS09050	VC_1875	kdsB	3-deoxy-manno-octulosonate cytidylyltransferase	CDS	0.117687	0.571102	0.684668	109.616	90.4583	85.6823	93.0585	97.1521	119.903
VC_RS09055	VC_1876		Trm112 family protein	CDS	-0.174996	0.397579	0.527092	31.1445	28.5731	22.7423	22.8776	20.7659	29.3226
VC_RS09060	VC_1877	lpxK	tetraacyldisaccharide 4'-kinase	CDS	0.173766	0.24532	0.367261	63.6715	59.7945	54.2123	54.1838	63.7652	82.3791
VC_RS09065	VC_1878	msbA	lipid A ABC transporter ATP-binding protein/permease MsbA	CDS	0.0715147	0.673754	0.773827	122.22	98.2637	113.292	99.8529	112.855	138.194
VC_RS09070	VC_1879		DNA internalization-related competence protein ComEC/Rec2	CDS	0.0688715	0.625249	0.733754	24.8831	32.6152	23.9172	28.64	29.718	26.7097
VC_RS09075	VC_1880		DUF2062 domain-containing protein	CDS	0.330345	0.0623162	0.127684	53.9947	63.9759	53.0374	83.1678	71.7634	59.8791
VC_RS09080	VC_1882	lolE	lipoprotein-releasing ABC transporter permease subunit LolE	CDS	0.248347	0.0433691	0.0955194	61.3133	61.3277	56.562	61.8383	69.1952	81.7258
VC_RS09085	VC_1883	lolD	lipoprotein-releasing ABC transporter ATP-binding protein LolD	CDS	0.0895237	0.471821	0.594709	32.5269	37.9117	30.7986	33.6283	36.6888	37.1613
VC_RS09090	VC_1884	lolC	lipoprotein-releasing ABC transporter permease subunit LolC	CDS	0.138452	0.366807	0.495718	56.5969	43.3475	48.7575	54.0117	56.2807	53.6371
VC_RS09095	VC_1885		PilZ domain-containing protein	CDS	0.320967	0.0426213	0.094164	44.6432	42.5112	38.6871	57.108	48.8695	51.242
VC_RS09100	VC_1886	mfd	transcription-repair coupling factor	CDS	0.133273	0.212014	0.326324	255.906	247.82	261.578	279.003	262.252	298.161
VC_RS09105	VC_1887		hypothetical protein	CDS	0.311834	0.007524	0.0237681	216.548	190.813	193.771	249.503	257.482	239.299
VC_RS09110	VC_1888		hemolysin	CDS	1.98082	3.27e-05	0.000240277	874.487	681.574	735.642	3082.45	3105.34	2858.66
VC_RS09115	VC_1889		GNAT family N-acetyltransferase	CDS	0.494167	0.00111916	0.00494582	20.248	22.4404	16.4483	27.0919	30.3784	25.5484
VC_RS09120	VC_1890		NAD(P)/FAD-dependent oxidoreductase	CDS	0.16982	0.387345	0.514952	192.885	203.636	161.462	206.328	234.222	186.968
VC_RS09125	VC_1892		alpha/beta hydrolase	CDS	0.241745	0.219163	0.335295	133.686	138.963	120.257	173.474	180.216	110.831
VC_RS09130	VC_1893		phosphotransferase	CDS	0.633726	8.33e-06	7.42e-05	145.721	137.848	151.895	220.175	235.909	219.702
VC_RS09135	VC_1894	lpoB	penicillin-binding protein activator LpoB	CDS	0.76016	1.22e-06	1.45e-05	225.9	234.718	255.284	411.109	396.46	405
VC_RS09140	VC_1895		YcfL family protein	CDS	0.62251	9.06e-05	0.000588377	75.5438	74.5689	76.1154	119.118	108.672	120.557
VC_RS09145	VC_1896		hypothetical protein	CDS	0.220061	0.0313829	0.0738287	201.748	190.534	186.554	242.881	225.416	205.984
VC_RS09150	VC_1897	hinT	purine nucleoside phosphoramidase	CDS	-0.14918	0.191783	0.301877	74.4054	68.4361	62.5204	66.3966	61.4905	57.3387
VC_RS09155	VC_1898		methyl-accepting chemotaxis protein	CDS	-0.635935	0.00401799	0.0141786	191.502	242.802	229.773	163.239	160.771	103.282
VC_RS09160	VC_1899		DUF1887 family protein	CDS	2.11441	9.05e-07	1.13e-05	218.174	149.138	151.14	827.377	861.307	557.347
VC_RS09165	VC_1900	fadR	fatty acid metabolism transcriptional regulator FadR	CDS	0.412225	0.00406487	0.0143014	172.149	142.447	129.488	202.716	212.575	175.79
VC_RS09170	VC_1901	nhaB	Na(+)/H(+) antiporter NhaB	CDS	-0.709914	9.54e-05	0.00061494	720.634	598.084	594.657	403.196	429.626	336.992
VC_RS09175	VC_1902	dsbB	disulfide bond formation protein DsbB	CDS	0.496681	0.00970985	0.0289991	52.8563	41.6749	39.4424	58.054	58.6288	72.5081
VC_RS09180	VC_1903		DNA translocase FtsK	CDS	0.555729	0.000313016	0.00168908	360.073	313.468	332.994	464.432	491.484	523.742
VC_RS09185	VC_1904	lrp	leucine-responsive transcriptional regulator Lrp	CDS	-0.330567	0.306568	0.434447	481.48	237.087	194.107	209.08	262.399	254.54
VC_RS09190	VC_1905	ald	alanine dehydrogenase	CDS	0.16811	0.1722	0.277911	1128.85	1370.53	1340.54	1566.6	1460.14	1287.65
VC_RS09195	VC_1906		methyltransferase	CDS	0.61559	3.93e-06	3.88e-05	64.8099	68.2967	67.5556	103.981	98.9131	104.516
VC_RS09200	VC_1907	cysB	HTH-type transcriptional regulator CysB	CDS	-0.0550132	0.680799	0.778042	296.32	320.158	343.904	337.745	313.249	273.484
VC_RS09205	VC_1909		hypothetical protein	CDS	-0.20268	0.0757518	0.148621	134.255	119.868	116.565	106.131	108.305	107.71
VC_RS09210	VC_1910		tRNA isopentenyl-2-thiomethyl-A-37 hydroxylase MiaE	CDS	0.207635	0.096032	0.177539	81.48	76.2415	73.7656	81.1036	83.8707	102.339
VC_RS09215	VC_1911	pyrF	orotidine-5'-phosphate decarboxylase	CDS	0.0153391	0.898931	0.936036	132.059	120.983	129.488	122.645	133.621	130.427
VC_RS09220	VC_1912	lapB	lipopolysaccharide assembly protein LapB	CDS	0.133074	0.29014	0.417149	164.261	187.049	175.561	198.416	189.388	189.871
VC_RS09225	VC_1913		LapA family protein	CDS	0.211092	0.290062	0.417149	34.6412	31.3607	26.6865	39.6487	36.322	31.3549
VC_RS09230	VC_1914	ihfB	integration host factor subunit beta	CDS	-0.298834	0.147037	0.246316	157.268	174.366	136.957	114.818	143.747	122.153
VC_RS09235	VC_1915	rpsA	30S ribosomal protein S1	CDS	0.0576875	0.716118	0.806086	9233.1	11451	11629.2	10412.4	9579.09	13639.9
VC_RS09240	VC_1916	cmk	(d)CMP kinase	CDS	-0.324712	0.0746885	0.14694	102.948	85.9981	87.6124	65.4505	68.975	86.4436
VC_RS09245	VC_1917		ComEA family DNA-binding protein	CDS	0.381403	0.133006	0.228331	3.41533	3.20577	2.9372	3.52624	3.66888	5.22581
VC_RS09250	VC_1918	ppiD	peptidylprolyl isomerase	CDS	0.0075398	0.968776	0.979794	708.681	609.374	635.526	569.445	594.873	799.549
VC_RS09255	VC_1919		HU family DNA-binding protein	CDS	-0.361384	0.0265024	0.0648342	769.018	670.423	697.878	667.062	578.657	418.137
VC_RS09260	VC_1920	lon	endopeptidase La	CDS	0.738639	0.000316127	0.00169547	747.388	625.96	659.779	1006.18	1143.66	1242.8
VC_RS09265	VC_1921	clpX	ATP-dependent protease ATP-binding subunit ClpX	CDS	0.0222475	0.852191	0.90028	1239.2	1251.08	1317.96	1251.73	1266.57	1349.13
VC_RS09270	VC_1922	clpP	ATP-dependent Clp endopeptidase proteolytic subunit ClpP	CDS	-0.180461	0.0857245	0.163285	626.875	647.286	634.099	567.467	524.43	591.968
VC_RS09275	VC_1923	tig	trigger factor	CDS	0.0530099	0.826522	0.885388	1906.73	1546.29	1375.53	1442.23	1624.95	1942.11
VC_RS09285	VC_1925		sensor histidine kinase	CDS	-0.223512	0.193544	0.303811	44.318	35.9603	38.6871	36.2085	34.9278	30.9194
VC_RS09290	VC_1926		sigma-54-dependent Fis family transcriptional regulator	CDS	-0.304061	0.0208758	0.054008	29.7622	29.8276	30.2112	23.3076	25.3887	24.0242
VC_RS09295	VC_1927		TRAP transporter large permease	CDS	0.420089	0.0327907	0.0763329	7.4812	6.69029	5.4548	8.42858	9.39234	8.41936
VC_RS09300	VC_1928		TRAP transporter small permease	CDS	-0.361607	0.153737	0.253872	2.52084	2.50886	2.098	1.54811	2.34809	1.59678
VC_RS09305	VC_1929		DctP family TRAP transporter solute-binding subunit	CDS	0.503667	0.0255161	0.0631148	5.52958	4.59958	4.78344	5.59039	7.41115	8.20162
VC_RS09310	VC_1931		YdiU family protein	CDS	0.192111	0.603342	0.716556	61.5572	30.5245	32.5609	39.5627	50.3371	52.9839
VC_RS09315	VC_1933		oxidoreductase	CDS	-0.440794	0.0908221	0.170325	7.88778	8.36287	9.14727	5.84841	6.60399	6.24194
VC_RS09320	VC_1934		bifunctional diguanylate cyclase/phosphodiesterase	CDS	-0.0217512	0.90668	0.941361	28.1358	37.9117	31.5539	34.5744	32.8732	28.4516
VC_RS09325	VC_1935		CDP-alcohol phosphatidyltransferase family protein	CDS	1.96312	7.15e-07	9.18e-06	31.3885	21.1859	16.784	87.3821	90.8416	92.9033
VC_RS09330	VC_1936		phosphatidate cytidylyltransferase	CDS	1.95402	1.58e-06	1.83e-05	38.1378	29.1306	25.9313	121.612	123.862	116.202
VC_RS09335	VC_1937		1-acyl-sn-glycerol-3-phosphate acyltransferase	CDS	1.81961	1.86e-07	3.07e-06	20.492	17.8408	17.6232	59.9462	63.1048	74.7581
VC_RS09340	VC_1938		acyl-CoA thioesterase	CDS	1.3495	1.31e-07	2.32e-06	15.6129	16.0288	16.9518	35.6065	38.67	49.5726
VC_RS09345	VC_1939		LysE family translocator	CDS	0.072644	0.623884	0.732904	82.5371	63.8365	64.2827	79.1255	74.6985	67.9355
VC_RS09350	VC_1940		HAD-IB family hydrolase	CDS	0.340236	0.109148	0.196378	32.6896	29.27	28.1132	45.5832	40.8714	27.7258
VC_RS09355	VC_1941	opgC	succinyl transferase OpgC	CDS	-0.348	0.051878	0.110233	73.2669	69.6905	57.5691	43.949	48.8695	64.5968
VC_RS09365	VC_1942	folD	bifunctional methylenetetrahydrofolate dehydrogenase/methenyltetrahydrofolate cyclohydrolase FolD	CDS	-0.331076	0.268181	0.393694	196.219	152.762	131.503	126.859	138.023	117.145
VC_RS09370	VC_1944		TauD/TfdA family dioxygenase	CDS	2.57481	1.49e-12	1.82e-10	16.8327	22.301	19.5533	127.031	121.88	99.5807
VC_RS09375	VC_1945		FAD-binding protein	CDS	3.17757	3.56e-13	5.76e-11	24.5578	28.8519	28.1132	258.878	265.921	212.081
VC_RS09380	VC_1947		LysR family transcriptional regulator	CDS	2.74226	2.62e-08	6.01e-07	23.9073	32.6152	35.2464	242.795	217.418	153.218
VC_RS09385	VC_1949		L-tyrosine/L-tryptophan isonitrile synthase family protein	CDS	1.81997	1.05e-07	1.96e-06	14.3932	12.5443	12.3362	48.0773	57.0878	33.8226
VC_RS09390	VC_1950		molybdopterin guanine dinucleotide-containing S/N-oxide reductase	CDS	0.887096	0.00430389	0.0149941	1157.47	918.661	1060.58	2471.81	2167.94	1161.87
VC_RS09395	VC_1951		cytochrome c	CDS	0.740033	0.00498076	0.0168729	595.162	504.699	563.606	1108.62	977.758	692.275
VC_RS09400	VC_1952		chitinase	CDS	3.95119	1.4e-10	8.15e-09	19.4348	25.6461	25.176	446.371	405.118	233.274
VC_RS09405	VC_1953		NupC/NupG family nucleoside CNT transporter	CDS	2.0393	1.85e-09	6.72e-08	5.85485	5.85401	6.54576	25.6298	28.1037	21.5565
VC_RS09410	VC_1955		LysR family transcriptional regulator	CDS	0.793019	4.25e-06	4.16e-05	18.0525	20.489	21.6513	33.4563	34.6343	36.1452
VC_RS09415	VC_1956		lytic murein transglycosylase	CDS	1.00313	1.21e-07	2.16e-06	180.118	182.589	211.562	360.881	350.378	439.912
VC_RS09420	VC_1957		hypothetical protein	CDS	0.561299	0.0256892	0.063368	36.5928	41.5356	35.7499	46.1852	45.0539	76.5
VC_RS09425	VC_1959	minC	septum site-determining protein MinC	CDS	-0.155244	0.448694	0.572455	83.5129	70.2481	61.3455	59.6021	68.9017	64.6694
VC_RS09430	VC_1960	minD	septum site-determining protein MinD	CDS	-0.255732	0.14566	0.24474	150.112	137.569	126.383	105.185	124.008	117.581
VC_RS09435	VC_1961	minE	cell division topological specificity factor MinE	CDS	-0.332615	0.107256	0.193758	49.441	42.79	39.1906	32.8543	35.8083	35.7097
VC_RS09440	VC_1962		hypothetical protein	CDS	2.43619	8.53e-11	5.33e-09	25.1271	21.6041	18.882	117.398	128.631	109.379
VC_RS09445	VC_1963		DUF1244 domain-containing protein	CDS	-0.318651	0.01875	0.0494761	33.5841	34.1484	29.7077	22.7056	26.5627	28.742
VC_RS09450	VC_1964		Tim44 domain-containing protein	CDS	0.259228	0.0297395	0.0706637	185.404	200.569	203.59	222.239	220.206	263.105
VC_RS09455	VC_1965		TetR/AcrR family transcriptional regulator	CDS	-0.100423	0.416486	0.543249	38.8697	33.0333	33.568	30.6181	30.3784	37.4516
VC_RS09460	VC_1966		MFS transporter	CDS	-0.109989	0.196978	0.307979	73.7548	71.6419	69.4018	62.1823	67.3607	69.4597
VC_RS09465	CDS		hypothetical protein	CDS	-0.395987	0.317945	0.44595	2.3582	3.90267	1.93016	1.89213	2.27471	1.81452
VC_RS09470	VC_1967		methyl-accepting chemotaxis protein	CDS	0.329109	0.0722749	0.144024	46.1069	53.5223	51.5268	75.5992	66.3334	47.9033
VC_RS09475	VC_1968		helix-turn-helix domain-containing protein	CDS	0.345019	0.0508923	0.108723	65.7044	62.164	65.5415	92.7144	89.6675	63.4355
VC_RS09480	VC_1970		benzoate/H(+) symporter BenE family transporter	CDS	0.554564	0.0224733	0.057139	98.2314	107.602	111.865	187.579	175.226	103.863
VC_RS09485	VC_1971	menE	o-succinylbenzoate--CoA ligase	CDS	0.905697	0.0246952	0.0615994	276.072	229.979	312.014	705.249	575.501	252.436
VC_RS09490	VC_1972	menC	o-succinylbenzoate synthase	CDS	0.748424	0.0561824	0.117277	365.115	318.068	446.454	819.293	703.472	375.46
VC_RS09495	VC_1973	menB	1,4-dihydroxy-2-naphthoyl-CoA synthase	CDS	0.700776	0.0368397	0.0836773	648.181	718.928	923.875	1549.31	1245.66	928.96
VC_RS09500	VC_1974	menH	2-succinyl-6-hydroxy-2,4-cyclohexadiene-1-carboxylate synthase	CDS	0.117058	0.561473	0.676545	117.341	204.054	193.855	194.545	172.951	190.96
VC_RS09505	VC_1975		2-succinyl-5-enolpyruvyl-6-hydroxy-3-cyclohexene-1-carboxylic-acid synthase	CDS	-0.540211	0.000867477	0.0040125	160.52	154.016	160.119	96.8427	103.903	125.637
VC_RS09510	VC_1976		isochorismate synthase MenF	CDS	-0.210061	0.0890894	0.168023	125.473	120.007	131.586	105.787	109.7	110.54
VC_RS09515	VC_1977		pyridoxal phosphate-dependent aminotransferase	CDS	0.411677	0.00275199	0.0103149	121.569	97.1486	103.557	148.79	148.076	132.097
VC_RS09520	VC_1978	yfbR	5'-deoxynucleotidase	CDS	0.353947	0.0538252	0.113197	32.039	38.051	35.3303	55.0438	45.6409	33.9678
VC_RS09525	VC_1979		deoxyguanosinetriphosphate triphosphohydrolase family protein	CDS	0.0545678	0.695718	0.789872	161.74	176.456	183.113	208.564	181.977	150.895
VC_RS09530	VC_1980		DTW domain-containing protein	CDS	0.486592	0.0132052	0.0374868	16.1008	24.2523	24.6725	30.5321	33.6804	26.6371
VC_RS09535	VC_1981	rrtA	rhombosortase	CDS	0.609419	0.00166738	0.00680144	19.1909	12.9624	18.5463	26.0598	26.7829	25.0403
VC_RS09540	VC_1983		M3 family oligoendopeptidase	CDS	-0.229638	0.047555	0.102829	331.287	296.324	305.217	283.734	267.242	244.669
VC_RS09545	VC_1984	rnd	ribonuclease D	CDS	-0.199142	0.090837	0.170325	89.8557	91.7128	92.228	77.4914	72.9374	88.0404
VC_RS09550	VC_1985	fadD	long-chain-fatty-acid--CoA ligase FadD	CDS	-0.291918	0.0489974	0.105543	243.058	197.503	212.317	181.215	169.943	182.25
VC_RS09555	VC_1986		alpha/beta hydrolase	CDS	0.510916	0.00145464	0.00606585	42.2037	39.5842	40.1137	51.0015	59.9496	62.7823
VC_RS09560	VC_1987		Slp family lipoprotein	CDS	0.614206	0.000776554	0.00365059	53.1815	57.7038	63.6952	76.2013	76.3128	114.677
VC_RS09565	VC_1988		hypothetical protein	CDS	-0.110456	0.462202	0.585073	22.8502	23.6948	21.4835	17.2012	22.8938	22.7903
VC_RS09570	VC_1989	tsaB	tRNA (adenosine(37)-N6)-threonylcarbamoyltransferase complex dimerization subunit type 1 TsaB	CDS	-0.032131	0.778318	0.850318	57.4101	58.2613	54.1284	46.4432	56.2073	63.2904
VC_RS09575	VC_1990		ATP-dependent DNA helicase	CDS	-0.0693241	0.494803	0.616467	95.7918	97.7061	94.8295	83.1678	88.7136	102.847
VC_RS09580	CDS		hypothetical protein	CDS	-1.26495	0.0292173	0.0698427	9.02623	20.2103	17.8749	8.08456	6.97088	4.42742
VC_RS09585	VC_1992	purU	formyltetrahydrofolate deformylase	CDS	0.265751	0.226591	0.344437	228.583	151.507	146.524	207.532	225.636	200.25
VC_RS09590	VC_1993		NADPH-dependent 2,4-dienoyl-CoA reductase	CDS	-0.659123	0.000246791	0.00138242	29.1116	32.6152	33.0645	17.1152	18.8581	23.9516
VC_RS09595	VC_1994	sppA	signal peptide peptidase SppA	CDS	-0.0780301	0.615951	0.726438	304.29	224.404	252.179	232.99	265.48	241.476
VC_RS09600	VC_1995	ansA	asparaginase	CDS	-0.701	1.94e-05	0.000158262	101.565	100.354	88.2838	61.8383	54.006	62.6371
VC_RS09605	VC_1996		YeaC family protein	CDS	-1.04535	4.57e-05	0.000324277	13.9053	11.8474	9.06335	5.16036	4.54942	7.11291
VC_RS09610	VC_1997		DUF2989 domain-containing protein	CDS	0.156234	0.144766	0.243882	54.6453	57.7038	62.94	65.5365	64.8659	64.9597
VC_RS09615	VC_1998	msrB	peptide-methionine (R)-S-oxide reductase MsrB	CDS	0.246582	0.125729	0.219224	23.7447	22.8585	24.085	26.5758	25.6088	31.7178
VC_RS09620	VC_2000	gap	type I glyceraldehyde-3-phosphate dehydrogenase	CDS	0.450742	0.0113506	0.0330393	10570.8	10508.4	11276.2	16944.2	15960.5	11316.9
VC_RS09625	VC_2001		D-hexose-6-phosphate mutarotase	CDS	0.091328	0.626408	0.734146	440.09	456.752	468.022	563.167	529.127	361.815
VC_RS09630	VC_2002		DUF2860 domain-containing protein	CDS	-0.568187	0.00219144	0.00856589	99.2885	63.6972	73.43	49.0234	55.9138	54.7258
VC_RS09635	VC_2003	rlmA	23S rRNA (guanine(745)-N(1))-methyltransferase	CDS	-0.110712	0.429329	0.554852	58.7924	45.1595	51.6947	45.5832	51.3644	47.3952
VC_RS09640	VC_2004		ChaN family lipoprotein	CDS	-0.089142	0.669482	0.769666	95.7918	75.8233	76.9546	66.2246	82.6233	84.9194
VC_RS09645	VC_2005		hypothetical protein	CDS	-0.666042	0.00210842	0.00826861	43.0982	39.7236	37.1765	20.6414	23.8478	31.0645
VC_RS09650	VC_2006		chemotaxis protein CheV	CDS	-0.538611	0.000849862	0.00394128	178.979	183.983	174.47	115.592	127.604	126.726
VC_RS09655	VC_2007		ROK family protein	CDS	-1.13461	5.68e-08	1.18e-06	194.592	205.03	188.065	83.9418	88.7136	94.9355
VC_RS09660	VC_2008	pyk	pyruvate kinase	CDS	-0.582116	0.00348105	0.0125834	118.967	123.492	134.775	96.8427	90.6215	64.5968
VC_RS09665	VC_2009		patatin family protein	CDS	-0.314889	0.251439	0.373524	164.424	279.459	308.154	204.522	163.559	236.323
VC_RS09670	VC_2010	ynhF	YnhF family membrane protein	CDS	-0.861273	0.00834381	0.0257406	9.10754	11.1505	9.06335	3.69826	5.72346	6.53226
VC_RS09675	VC_2011		porin family protein	CDS	0.160521	0.269621	0.394993	30.5753	36.0997	34.0715	41.2829	35.0012	36.2178
VC_RS09680	VC_2012		sodium-dependent transporter	CDS	0.0307513	0.913321	0.943966	45.0498	19.0952	22.2388	25.7158	33.1667	29.9032
VC_RS09685	CDS		MetS family NSS transporter small subunit	CDS	0.16361	0.538815	0.657033	2.11425	1.39381	2.68544	2.40817	2.27471	2.46774
VC_RS09690	VC_2013	ptsG	PTS glucose transporter subunit IIBC	CDS	-0.528678	0.0234202	0.0590234	3975.44	3498.6	4201.87	3418.22	3034.53	1641.05
VC_RS09695	VC_2014		YchF/TatD family DNA exonuclease	CDS	0.320316	0.166597	0.270463	25.7776	20.3496	21.3996	22.9636	26.9296	34.5484
VC_RS09700	VC_2015		DNA polymerase III subunit delta'	CDS	0.522782	0.00289883	0.0107639	46.5948	40.0024	38.6032	54.7858	58.3353	66.8468
VC_RS09705	VC_2016		dTMP kinase	CDS	0.218234	0.0722337	0.144023	36.5115	34.5665	37.2605	37.0686	41.6785	47.3226
VC_RS09710	VC_2017	mltG	endolytic transglycosylase MltG	CDS	0.298869	0.00738883	0.0234035	53.5068	51.7104	52.7856	60.9782	61.1236	72.2904
VC_RS09715	VC_2018	pabC	aminodeoxychorismate lyase	CDS	0.0908163	0.366381	0.495718	59.3617	55.4737	56.4781	53.2377	61.784	67.4275
VC_RS09720	VC_2019	fabF	beta-ketoacyl-ACP synthase II	CDS	0.240763	0.188697	0.298442	1133.56	893.572	889.635	1137.86	1149.53	1159.26
VC_RS09725	VC_2020	acpP	acyl carrier protein	CDS	-0.186642	0.254103	0.376602	1412.16	1064.87	991.346	946.41	1017.09	1084.07
VC_RS09730	VC_2021	fabG	3-oxoacyl-ACP reductase FabG	CDS	0.145599	0.374207	0.503424	673.389	658.018	684.367	691.746	664.802	873.291
VC_RS09735	VC_2022	fabD	ACP S-malonyltransferase	CDS	-0.0251065	0.875668	0.918534	612.32	587.77	610.434	584.755	564.201	630.363
VC_RS09740	VC_2023		ketoacyl-ACP synthase III	CDS	-0.174528	0.381026	0.510282	463.102	414.519	409.865	311.514	355.955	473.299
VC_RS09745	VC_2024	plsX	phosphate acyltransferase PlsX	CDS	-0.342528	0.073626	0.145817	198.984	217.435	220.709	131.675	133.768	236.903
VC_RS09750	VC_2025	rpmF	50S ribosomal protein L32	CDS	-0.661773	0.0105899	0.0311051	167.351	170.881	190.498	95.2086	102.509	136.452
VC_RS09755	VC_2026	yceD	23S rRNA accumulation protein YceD	CDS	-0.669775	0.00447852	0.0154661	1338	1403.01	1498.98	817.487	807.888	1039.86
VC_RS09760	VC_2027		septum formation inhibitor Maf	CDS	-0.337271	0.0316769	0.0743729	54.1574	43.4869	42.7992	36.0365	35.5148	39.7016
VC_RS09765	VC_2028	rluC	23S rRNA pseudouridine(955/2504/2580) synthase RluC	CDS	0.143957	0.318154	0.446068	80.5855	71.2237	81.5702	87.21	85.5584	85.2823
VC_RS09770	VC_2030	rne	ribonuclease E	CDS	-0.419511	0.0111943	0.0326647	1917.38	1623.23	1689.22	1237.2	1284.4	1388.69
VC_RS09775	VC_2031		SulP family inorganic anion transporter	CDS	0.0216358	0.937763	0.95934	54.4013	40.2811	32.5609	38.4447	45.7877	45
VC_RS09780	VC_2032		DMT family transporter	CDS	0.314643	0.18367	0.292704	42.0411	25.3674	26.7705	35.9505	46.4481	35.1291
VC_RS09785	VC_2033	adhE	bifunctional acetaldehyde-CoA/alcohol dehydrogenase	CDS	0.460383	0.147528	0.246713	21802.9	23949.4	27313.3	45593.5	37954.5	16983.7
VC_RS09790	VC_2035		YchE family NAAT transporter	CDS	0.200111	0.12265	0.214698	24.4765	27.3187	29.9594	33.2843	30.892	29.7581
VC_RS09795	VC_2036	asd	aspartate-semialdehyde dehydrogenase	CDS	-0.521545	0.0375836	0.085021	1270.91	813.149	861.606	688.478	741.848	621.871
VC_RS09800	VC_2037	nhaC	Na+/H+ antiporter NhaC	CDS	-1.18684	0.000735047	0.0034954	861.476	535.223	566.376	303.773	314.79	243.871
VC_RS09805	VC_2038		Hpt domain-containing protein	CDS	-0.0655905	0.595696	0.709846	12.035	13.1018	11.8327	12.1268	11.08	12.0484
VC_RS09810	VC_2039	yejK	nucleoid-associated protein YejK	CDS	0.147564	0.295472	0.422425	100.183	78.8897	82.4933	90.9943	98.5462	100.379
VC_RS09815	VC_2040		YejL family protein	CDS	-0.178303	0.4285	0.554245	44.7245	60.4914	41.0369	35.1764	39.5506	54.0726
VC_RS09820	VC_2041		DUF3413 domain-containing protein	CDS	0.0579813	0.669433	0.769666	228.176	202.939	207.534	194.89	216.244	253.742
VC_RS09835	VC_2042		histone deacetylase	CDS	0.650772	4.66e-05	0.000329413	24.2326	23.5554	24.5046	39.2187	37.5694	36.7984
VC_RS09840	VC_2043		DNA topoisomerase III	CDS	0.556887	0.00623966	0.0203806	62.1265	54.3586	52.45	79.0395	82.8434	86.7339
VC_RS09845	VC_2044		Grx4 family monothiol glutaredoxin	CDS	0.436984	0.116952	0.207377	109.453	83.0711	88.032	118.86	127.31	133.911
VC_RS09850	VC_2045	sodB	superoxide dismutase [Fe]	CDS	-0.133088	0.566225	0.680886	729.661	606.168	497.142	634.466	535.584	501.46
VC_RS09855	VC_2046		hypothetical protein	CDS	-0.974741	7.4e-05	0.000489068	19.0283	24.1129	20.2247	10.1487	9.39234	12.5565
VC_RS09860	VC_2047		SDR family oxidoreductase	CDS	5.59847	1.89e-14	4.79e-12	45.619	57.2856	52.1143	2908.55	2579.74	2016.87
VC_RS09865	VC_2048		VacJ family lipoprotein	CDS	3.0841	4.4e-13	6.73e-11	100.752	87.9495	80.4792	840.278	785.288	657.726
VC_RS09870	VC_2049	ccmI	c-type cytochrome biogenesis protein CcmI	CDS	0.479973	0.0569335	0.118567	208.66	154.434	172.791	302.913	279.642	165.266
VC_RS09875	VC_2050		cytochrome c-type biogenesis protein CcmH	CDS	0.421293	0.085751	0.163285	110.348	98.6818	101.627	177.946	150.204	88.1129
VC_RS09880	VC_2051		DsbE family thiol:disulfide interchange protein	CDS	0.64089	0.0325576	0.0761389	101.159	79.8654	84.5074	175.796	156.515	82.1613
VC_RS09885	VC_2052		heme lyase CcmF/NrfE family subunit	CDS	0.975572	0.00889872	0.0270536	343.647	267.89	289.692	778.698	638.606	355.355
VC_RS09890	VC_2053	ccmE	cytochrome c maturation protein CcmE	CDS	0.976366	0.00315827	0.0115814	97.2556	84.4649	93.319	226.454	190.268	124.839
VC_RS09895	VC_2054	ccmD	heme exporter protein CcmD	CDS	1.36373	0.000771562	0.00363503	31.7138	31.5001	32.2253	117.57	79.9083	48.4113
VC_RS09900	VC_2055		heme ABC transporter permease	CDS	1.38188	0.000288706	0.00157746	124.66	106.348	115.222	391.327	301.215	210.266
VC_RS09905	VC_2056	ccmB	heme exporter protein CcmB	CDS	-0.0904575	0.546229	0.662405	45.4564	41.1174	36.4213	34.8324	41.4584	39.1936
VC_RS09910	VC_2057	ccmA	cytochrome c biogenesis heme-transporting ATPase CcmA	CDS	-0.439374	0.00319857	0.0117171	56.1903	44.3232	44.6454	31.2202	36.8356	39.0484
VC_RS09915	VC_2058		DUF2802 domain-containing protein	CDS	-0.372151	0.0170083	0.0456873	160.52	172.833	195.03	140.018	132.814	135.436
VC_RS09920	VC_2059		chemotaxis protein CheW	CDS	-0.593138	0.00879105	0.026818	278.349	327.685	332.155	201.082	202.302	218.468
VC_RS09925	VC_2060		chemotaxis protein CheW	CDS	-0.491407	0.00566287	0.0188251	257.939	286.289	305.469	181.559	188.214	234.581
VC_RS09930	VC_2061		ParA family protein	CDS	-0.420472	0.00466945	0.0160321	202.805	201.266	236.486	158.165	152.259	168.242
VC_RS09935	VC_2062		chemotaxis response regulator protein-glutamate methylesterase	CDS	-0.405948	0.0101255	0.0299636	391.218	427.064	470.539	346.776	330.346	295.621
VC_RS09940	VC_2063		chemotaxis protein CheA	CDS	-0.511416	0.00399122	0.0140981	846.839	872.944	963.905	698.454	674.341	509.952
VC_RS09945	VC_2064		protein phosphatase CheZ	CDS	-0.364327	0.0329884	0.076621	455.946	476.126	482.036	427.622	381.344	289.597
VC_RS09950	VC_2065	cheY	chemotaxis protein CheY	CDS	-0.266373	0.12925	0.224155	312.584	333.121	327.456	301.709	285.072	222.315
VC_RS09955	VC_2066		RNA polymerase sigma factor FliA	CDS	-0.0924515	0.528081	0.646159	299.167	265.103	282.139	307.729	280.229	206.057
VC_RS09960	VC_2067		MinD/ParA family protein	CDS	-0.0934488	0.59381	0.708074	255.987	213.811	251.76	272.467	242.293	161.782
VC_RS09965	VC_2068	flhF	flagellar biosynthesis protein FlhF	CDS	0.139792	0.471465	0.59447	293.637	240.014	283.565	362.859	330.713	207.073
VC_RS09970	VC_2069	flhA	flagellar biosynthesis protein FlhA	CDS	0.0794136	0.670884	0.771029	225.086	201.127	228.01	282.358	251.245	157.863
VC_RS09975	VC_2070	sixA	phosphohistidine phosphatase SixA	CDS	-0.622867	0.002447	0.00936919	49.197	64.3941	69.15	44.6371	36.909	37.0887
VC_RS09980	VC_2072		insulinase family protein	CDS	1.64597	4.69e-09	1.53e-07	109.534	109.972	104.564	390.037	355.295	268.911
VC_RS09985	VC_2073		VOC family protein	CDS	0.631408	0.000507604	0.00255021	21.3865	21.1859	23.3297	35.5205	38.3765	28.3065
VC_RS09990	VC_2074	argS	arginine--tRNA ligase	CDS	-0.26344	0.147135	0.246316	302.419	242.941	235.144	204.952	240.605	204.75
VC_RS09995	VC_2075		HIT domain-containing protein	CDS	0.132301	0.311138	0.439	45.2938	46.5533	51.5268	57.108	56.6476	43.4758
VC_RS10000	VC_2076		iron transporter FeoC	CDS	0.492151	0.0846604	0.161554	87.5788	125.025	159.7	210.027	199.367	114.315
VC_RS10005	VC_2077	feoB	Fe(2+) transporter permease subunit FeoB	CDS	0.415158	0.049858	0.106963	651.108	871.55	978.003	1230.75	1163.99	939.702
VC_RS10010	VC_2078		ferrous iron transport protein A	CDS	0.108306	0.61885	0.729373	52.3684	85.58	73.43	71.815	76.6797	78.8952
VC_RS10015	VC_2080		AraC family transcriptional regulator	CDS	0.339377	0.0120198	0.0346188	117.26	139.381	139.475	144.834	160.33	195.823
VC_RS10020	VC_2081	znuA	zinc ABC transporter substrate-binding protein ZnuA	CDS	-0.479018	0.00106752	0.00475835	60.5001	55.6131	50.8555	40.5088	43.1461	36.1452
VC_RS10025	VC_2082	znuC	zinc ABC transporter ATP-binding protein ZnuC	CDS	-0.340447	0.015814	0.0430707	70.6648	73.872	65.8772	60.3762	54.8865	50.8791
VC_RS10030	VC_2083	znuB	zinc ABC transporter permease subunit ZnuB	CDS	-0.204397	0.138121	0.235409	39.0323	32.3364	40.0298	32.3382	34.0473	30.4839
VC_RS10035	VC_2084	sucD	succinate--CoA ligase subunit alpha	CDS	-0.843871	4.74e-06	4.57e-05	658.02	668.332	820.653	374.47	365.788	455.952
VC_RS10040	VC_2085	sucC	ADP-forming succinate--CoA ligase subunit beta	CDS	-0.877806	2.29e-05	0.000182385	663.224	710.844	895.09	352.624	367.329	514.887
VC_RS10045	VC_2086	odhB	2-oxoglutarate dehydrogenase complex dihydrolipoyllysine-residue succinyltransferase	CDS	-0.678142	0.000136837	0.000826367	683.798	806.32	1030.54	519.992	477.028	578.323
VC_RS10050	VC_2087	sucA	2-oxoglutarate dehydrogenase E1 component	CDS	-0.799997	7.32e-06	6.67e-05	1681.32	1877.88	2317.79	1128.91	1025.16	1221.39
VC_RS10055	VC_2088		succinate dehydrogenase iron-sulfur subunit	CDS	-0.970174	5.62e-06	5.34e-05	202.236	202.66	243.955	99.1649	99.3534	132.677
VC_RS10060	VC_2089	sdhA	succinate dehydrogenase flavoprotein subunit	CDS	-0.975844	4.7e-07	6.55e-06	658.915	697.742	808.569	341.96	335.043	423.871
VC_RS10065	VC_2090	sdhD	succinate dehydrogenase, hydrophobic membrane anchor protein	CDS	-1.11536	1.61e-07	2.74e-06	158.569	153.459	159.28	65.5365	65.3795	86.5888
VC_RS10070	VC_2091	sdhC	succinate dehydrogenase cytochrome b556 subunit	CDS	-1.34582	8.19e-09	2.28e-07	160.846	154.713	149.21	55.3878	56.2073	71.2016
VC_RS10075	VC_2092		citrate synthase	CDS	-0.686059	0.000125447	0.000770664	1020.53	873.501	1020.47	572.456	555.616	683.492
VC_RS10080	VC_2093		Nif3-like dinuclear metal center hexameric protein	CDS	0.0697741	0.652	0.755876	60.0122	50.7347	52.1982	59.3441	58.1151	53.7097
VC_RS10085	VC_2094		DUF1853 family protein	CDS	-0.16851	0.386808	0.514923	77.4141	61.1883	54.8836	60.3762	58.1885	53.7097
VC_RS10090	VC_2095	pgm	phosphoglucomutase (alpha-D-glucose-1,6-bisphosphate-dependent)	CDS	-0.808669	8.66e-06	7.7e-05	570.279	528.672	563.858	305.149	309.36	334.815
VC_RS10095	VC_2096	seqA	replication initiation negative regulator SeqA	CDS	-0.12906	0.434767	0.560314	155.316	114.85	112.872	120.838	117.111	112.5
VC_RS10100	VC_2097		alpha/beta fold hydrolase	CDS	1.3382	1.37e-10	8.13e-09	63.2649	64.2547	67.3038	171.84	164.66	156.194
VC_RS10105	VC_2098		DUF2788 domain-containing protein	CDS	0.241636	0.194642	0.305266	126.774	85.0225	81.1506	123.763	110.947	111.992
VC_RS10110	VC_2099	fldA	flavodoxin FldA	CDS	0.166462	0.412439	0.540348	222.972	148.162	141.489	181.043	205.237	189.29
VC_RS10115	VC_2100		LrgB family protein	CDS	0.933312	0.131299	0.226385	12.035	16.7257	14.9378	30.8761	29.7913	22.4274
VC_RS10120	VC_2101		CidA/LrgA family protein	CDS	1.26476	0.0871991	0.165276	3.41533	6.55091	7.21712	14.793	16.0697	10.0887
VC_RS10125	VC_2103		LysR family transcriptional regulator	CDS	0.627068	0.000519196	0.00259379	17.0766	14.4956	15.3574	26.4038	25.5354	20.7581
VC_RS10130	VC_2105		DUF4442 domain-containing protein	CDS	-0.697834	0.00324397	0.011859	10.8152	11.1505	9.90255	4.64432	6.09035	8.78226
VC_RS10135	VC_2106	fur	ferric iron uptake transcriptional regulator	CDS	-0.0535354	0.626712	0.73426	492.783	421.488	390.06	426.504	438.725	391.645
VC_RS10140	VC_2107		aspartate-semialdehyde dehydrogenase	CDS	-0.164744	0.436356	0.561513	186.542	150.253	162.889	133.481	147.269	165.121
VC_RS10145	VC_2108		4-phosphoerythronate dehydrogenase	CDS	-0.164252	0.435735	0.561154	160.927	121.68	116.817	112.668	122.908	120.992
VC_RS10150	VC_2109	fabB	beta-ketoacyl-ACP synthase I	CDS	-0.36622	0.112667	0.201487	854.645	633.626	636.785	577.96	591.571	479.25
VC_RS10155	VC_2110	mnmC	bifunctional tRNA (5-methylaminomethyl-2-thiouridine)(34)-methyltransferase MnmD/FAD-dependent 5-carboxymethylaminomethyl-2-thiouridine(34) oxidoreductase MnmC	CDS	0.831807	2.89e-05	0.000219465	51.7992	42.0931	44.058	69.4928	85.5584	90.7259
VC_RS10160	VC_2111		NAD(P)H-dependent oxidoreductase	CDS	0.446448	0.00291723	0.0108089	80.0163	64.6728	76.1154	109.916	108.012	83.3226
VC_RS10165	VC_2112		YfcL family protein	CDS	-0.417219	0.0493812	0.106068	22.9315	17.562	13.5111	9.89069	14.3087	16.1855
VC_RS10170	VC_2113		elongation factor P hydroxylase	CDS	-0.156503	0.366104	0.495718	24.8018	26.9006	22.8262	20.6414	19.1516	26.9274
VC_RS10175	VC_2115		trimeric intracellular cation channel family protein	CDS	0.200338	0.142646	0.241156	27.2413	31.5001	31.8057	34.4884	40.5045	28.9597
VC_RS10180	VC_2116	aroC	chorismate synthase	CDS	0.143874	0.470903	0.594117	510.754	396.26	425.726	464.002	502.27	506.395
VC_RS10185	VC_2118	prmB	50S ribosomal protein L3 N(5)-glutamine methyltransferase	CDS	-0.0414683	0.856949	0.903811	259.321	176.735	169.518	213.123	214.189	161.347
VC_RS10190	VC_2119	smrB	endonuclease SmrB	CDS	-0.202822	0.151368	0.251126	66.6802	73.0357	66.9681	55.6459	57.895	65.9033
VC_RS10195	VC_2120	flhB	flagellar biosynthesis protein FlhB	CDS	0.275028	0.100804	0.184445	42.9356	55.3343	63.2756	65.1925	59.6561	70.5484
VC_RS10200	VC_2121	fliR	flagellar type III secretion system protein FliR	CDS	-0.16558	0.353626	0.483602	23.9886	27.7368	38.0157	26.0598	22.1601	31.8629
VC_RS10205	VC_2122	fliQ	flagellar biosynthesis protein FliQ	CDS	-0.15654	0.304767	0.432821	25.1271	29.5488	31.0504	25.8878	21.2062	29.7581
VC_RS10210	VC_2123	fliP	flagellar type III secretion system pore protein FliP	CDS	-0.293196	0.0144042	0.0401219	76.2757	79.8654	87.1089	64.9345	63.325	70.2581
VC_RS10215	VC_2124	fliO	flagellar biosynthetic protein FliO	CDS	-0.142939	0.262338	0.386078	31.2259	28.4337	36.0856	28.124	28.0303	30.7016
VC_RS10220	VC_2125	fliN	flagellar motor switch protein FliN	CDS	-0.565723	0.000680929	0.00325984	56.8408	56.4493	63.6113	34.4884	41.972	43.0403
VC_RS10225	VC_2126	fliM	flagellar motor switch protein FliM	CDS	-0.358303	0.00836118	0.0257719	140.11	133.806	166.078	113.356	117.478	112.5
VC_RS10230	VC_2127	fliL	flagellar basal body-associated protein FliL	CDS	-0.295025	0.0199005	0.0517313	113.682	127.812	135.447	113.614	98.2527	95.371
VC_RS10235	VC_2128		flagellar hook-length control protein FliK	CDS	-1.44639	0.000109063	0.000693987	190.852	219.386	221.716	68.9768	75.6524	87.1694
VC_RS10240	CDS		hypothetical protein	CDS	0.0307	0.937282	0.95934	2.76479	1.81195	2.26584	3.01021	2.71497	1.45161
VC_RS10245	VC_2129	fliJ	flagella biosynthesis chaperone FliJ	CDS	-0.000589201	0.998285	0.999128	24.2326	20.0709	22.3227	26.9199	25.9757	13.9355
VC_RS10250	VC_2130	fliI	flagellar protein export ATPase FliI	CDS	0.212634	0.36215	0.492231	156.536	125.861	157.014	216.047	195.625	97.9113
VC_RS10255	VC_2131	fliH	flagellar assembly protein FliH	CDS	0.0253107	0.894049	0.93259	137.101	138.405	146.524	173.818	156.148	99.6533
VC_RS10260	VC_2132	fliG	flagellar motor switch protein FliG	CDS	0.125327	0.482016	0.60392	222.566	188.861	210.891	272.811	246.696	159.532
VC_RS10265	VC_2133	fliF	flagellar basal body M-ring protein FliF	CDS	0.385205	0.0376167	0.085021	274.853	239.178	288.013	425.213	366.448	256.137
VC_RS10270	VC_2134	fliE	flagellar hook-basal body complex protein FliE	CDS	0.427817	0.0476881	0.103019	102.135	85.4406	109.18	181.645	135.088	82.9597
VC_RS10275	VC_2135		sigma-54-dependent Fis family transcriptional regulator	CDS	0.131547	0.482418	0.604185	208.579	176.735	203.422	274.961	230.479	139.79
VC_RS10280	VC_2136		PAS domain-containing protein	CDS	0.34203	0.0414722	0.0920957	132.791	110.947	117.236	169.26	168.989	119.54
VC_RS10285	VC_2137		sigma-54-dependent Fis family transcriptional regulator	CDS	-0.190353	0.146915	0.246314	397.317	373.681	414.145	375.072	353.534	310.137
VC_RS10290	VC_2138	fliS	flagellar export chaperone FliS	CDS	-0.87819	3.61e-06	3.59e-05	100.834	120.983	138.216	67.6867	66.7003	61.4758
VC_RS10295	VC_2139		flagellar protein FliT	CDS	-0.673828	0.000114055	0.00071964	43.5048	54.6374	56.4781	34.3164	31.8459	30.7016
VC_RS10300	VC_2140	fliD	flagellar filament capping protein FliD	CDS	-1.14615	5.65e-08	1.17e-06	399.837	429.991	482.708	204.264	203.99	184.79
VC_RS10305	VC_2141	flaG	flagellar protein FlaG	CDS	-1.64719	2.43e-10	1.2e-08	323.236	370.057	414.648	116.624	115.717	121.355
VC_RS10310	VC_2142		flagellin	CDS	-2.39373	2.55e-12	2.75e-10	590.12	691.33	745.88	113.528	127.31	144.871
VC_RS10315	VC_2143		flagellin	CDS	-2.55749	1.37e-09	5.18e-08	746.9	1092.33	1234.38	139.416	148.443	234.145
VC_RS10320	VC_2144		flagellin	CDS	-1.43929	1.1e-07	2.01e-06	48.6278	69.2724	75.6119	22.4476	23.4809	25.3307
VC_RS10325	VC_2145		Dyp-type peroxidase	CDS	0.380926	0.126109	0.219564	588.738	577.456	604.559	963.009	888.824	454.137
VC_RS10330	VC_2146		DUF2919 domain-containing protein	CDS	0.314737	0.103725	0.188625	138.727	119.868	119.838	181.645	173.832	115.403
VC_RS10335	VC_2147		DUF2956 domain-containing protein	CDS	0.710948	0.00763942	0.024026	96.3611	101.051	107.669	204.006	189.828	105.677
VC_RS10340	VC_2149		helix-turn-helix domain-containing protein	CDS	0.239685	0.362976	0.493005	222.81	180.638	208.961	299.301	282.211	141.895
VC_RS10345	VC_2150		ArsC family reductase	CDS	0.125164	0.439562	0.563798	78.4712	60.4914	57.1495	75.7713	71.0296	67.2823
VC_RS10350	VC_2152	dapE	succinyl-diaminopimelate desuccinylase	CDS	0.137432	0.476719	0.598971	266.233	198.061	225.493	280.551	268.342	210.121
VC_RS10355	VC_2153		M15 family metallopeptidase	CDS	0.0218303	0.887916	0.927553	153.69	131.715	142.496	153.779	146.755	134.057
VC_RS10360	VC_2154		DUF2897 family protein	CDS	-0.020813	0.844992	0.897336	126.53	141.193	143.419	146.038	134.134	125.057
VC_RS10365	VC_2156	bamC	outer membrane protein assembly factor BamC	CDS	0.196504	0.219004	0.335197	469.852	385.807	458.455	507.263	510.415	488.395
VC_RS10370	VC_2157	dapA	4-hydroxy-tetrahydrodipicolinate synthase	CDS	0.0600259	0.676943	0.775487	501.484	408.805	422.285	481.375	498.528	409.428
VC_RS10375	VC_2159		glycine cleavage system protein R	CDS	-0.13025	0.231809	0.350871	108.396	113.735	125.544	122.645	94.3637	100.742
VC_RS10380	VC_2160	bcp	thioredoxin-dependent thiol peroxidase	CDS	-0.358219	0.0069038	0.0222033	114.82	99.2393	103.893	77.4914	84.7512	85.8629
VC_RS10385	VC_2161	mlp24	methyl-accepting chemotaxis protein Mlp24	CDS	-1.20296	3.06e-08	6.85e-07	147.998	166.142	180.596	65.2785	78.1472	71.4194
VC_RS10390	VC_2162		AI-2E family transporter	CDS	0.465625	0.00660128	0.0213268	150.762	128.37	143.084	222.411	210.887	150.024
VC_RS10395	VC_2163		sulfurtransferase TusA family protein	CDS	0.312623	0.0267345	0.0652227	33.9907	38.8873	29.6237	45.6692	42.7792	38.6129
VC_RS10400	VC_2164		M48 family metallopeptidase	CDS	0.292608	0.00906668	0.0274703	228.664	259.528	246.557	314.524	278.762	306.581
VC_RS10405	VC_2165	arsC	arsenate reductase (glutaredoxin)	CDS	0.390485	0.00833908	0.0257406	52.6123	45.5776	52.2821	58.054	60.4632	78.8952
VC_RS10410	VC_2166	wrbA	NAD(P)H:quinone oxidoreductase	CDS	0.408668	0.00501762	0.0169559	108.965	95.6154	98.4381	132.019	133.694	136.669
VC_RS10415	VC_2167		DUF2069 domain-containing protein	CDS	0.443242	0.011857	0.034261	65.7044	46.4139	49.3449	68.5468	79.9817	71.3468
VC_RS10420	VC_2168		DUF2066 domain-containing protein	CDS	-0.054836	0.744697	0.824685	109.453	76.6596	90.3818	89.8762	96.6384	79.9839
VC_RS10425	VC_2171		uracil-xanthine permease	CDS	-1.14876	0.000296195	0.0016036	273.47	218.828	213.492	109.572	126.063	82.742
VC_RS10430	VC_2172	ybaK	Cys-tRNA(Pro) deacylase	CDS	-0.134031	0.416962	0.543671	46.4322	35.8209	35.4981	34.2304	36.9824	36.2178
VC_RS10435	VC_2174		bifunctional UDP-sugar hydrolase/5'-nucleotidase	CDS	-1.56981	1.15e-08	2.97e-07	594.511	551.113	659.946	214.757	203.55	189.944
VC_RS10440	VC_2175	kdsA	3-deoxy-8-phosphooctulonate synthase	CDS	-0.200267	0.162659	0.264917	241.106	200.291	217.101	168.916	190.488	213.823
VC_RS10445	VC_2176		tetratricopeptide repeat protein	CDS	-0.379308	0.0189935	0.0500074	136.288	126.279	114.467	86.35	88.3467	115.113
VC_RS10450	VC_2177		SirB2 family protein	CDS	-0.465749	0.0649404	0.131921	42.2037	30.8032	30.7986	17.8032	23.7744	33.6049
VC_RS10455	VC_2178	prmC	peptide chain release factor N(5)-glutamine methyltransferase	CDS	-0.180592	0.276524	0.403113	108.965	98.4031	87.9481	78.2654	81.4492	100.815
VC_RS10460	VC_2179	prfA	peptide chain release factor 1	CDS	-0.434718	0.00284781	0.010607	185.241	161.543	157.602	110.518	124.962	137.686
VC_RS10465	VC_2180	hemA	glutamyl-tRNA reductase	CDS	-0.332333	0.0180901	0.0480556	199.065	178.547	172.204	123.419	145.801	167.444
VC_RS10470	VC_2181	lolB	lipoprotein localization protein LolB	CDS	0.134893	0.273459	0.399792	61.8012	64.2547	50.6037	60.8922	66.1133	66.7742
VC_RS10475	VC_2182	ispE	4-(cytidine 5'-diphospho)-2-C-methyl-D-erythritol kinase	CDS	-0.273416	0.07788	0.151708	163.854	211.302	152.986	130.041	141.399	165.194
VC_RS10480	VC_2183		ribose-phosphate pyrophosphokinase	CDS	-0.488767	0.0378077	0.0852771	663.387	558.639	438.985	352.28	423.756	407.613
VC_RS10485	VC_2184	pth	aminoacyl-tRNA hydrolase	CDS	-0.097688	0.633026	0.739407	117.666	110.111	99.613	84.1998	100.821	120.847
VC_RS10490	VC_2185	ychF	redox-regulated ATPase YchF	CDS	-0.368505	0.0533695	0.112425	313.072	309.565	261.578	206.758	223.142	254.903
[truncated: 1,558 more rows]
