# Supplementary material for: A small periplasmic protein governs broad physiological adaptations in Vibrio cholerae via regulation of the DbfRS two-component system
Source: Nat Commun. 2025 Dec 18;16:11230. doi: 10.1038/s41467-025-66735-3 (PMC12714742; doi:10.1038/s41467-025-66735-3)
Supplement: Supplementary file 6 — Supplementary Data 3 [file 41467_2025_66735_MOESM6_ESM.xlsx]

## Sheet: dbfQvWT_All Quantified Genes
Locustag	VC_ID	Gene	Description	FeatureType	log2FoldChange	pvalue	FDR	761-1	761-2	761-3	782-1	782-2	782-3
VC_RS00005	VC_0002	mioC	FMN-binding protein MioC	CDS	0.0373289	0.744039	0.815107	160.195	144.399	147.28	143.627	172.645	147.547
VC_RS00010	VC_0003	mnmE	tRNA uridine-5-carboxymethylaminomethyl(34) synthesis GTPase MnmE	CDS	0.459928	0.00574204	0.017265	181.419	170.324	185.799	209.414	249.654	280.459
VC_RS00015	VC_0004	yidC	membrane protein insertase YidC	CDS	-0.321976	0.0653646	0.122952	749.502	707.498	623.441	637.164	433.018	594.053
VC_RS00020	VC_0005	yidD	membrane protein insertion efficiency factor YidD	CDS	-0.667398	0.0035819	0.0116996	62.2891	73.3145	52.9535	45.2121	40.3674	32.9121
VC_RS00025	VC_0006	rnpA	ribonuclease P protein component	CDS	-0.267845	0.225165	0.325839	185.891	167.815	136.454	176.254	97.0794	133.655
VC_RS00030	VC_0007	rpmH	50S ribosomal protein L34	CDS	-1.96695	0.000233203	0.00131877	225.818	360.858	271.061	43.6806	84.0797	91.6042
VC_RS00035	VC_0008		amino acid ABC transporter ATP-binding protein	CDS	0.484154	0.0136669	0.0352781	23.9073	15.6107	16.1126	27.8331	24.0228	26.3
VC_RS00040	VC_0009		amino acid ABC transporter permease	CDS	0.265953	0.278765	0.386726	27.2413	15.8894	15.0217	25.1696	22.7304	22.3624
VC_RS00045	VC_0010		amino acid ABC transporter substrate-binding protein	CDS	-0.574182	0.154203	0.243346	127.912	42.2325	45.1489	54.4676	45.8409	44.7992
VC_RS00050	VC_0012	dnaA	chromosomal replication initiator protein DnaA	CDS	0.216743	0.261912	0.368275	448.14	321.413	330.477	492.139	369.616	416.788
VC_RS00055	VC_0013	dnaN	DNA polymerase III subunit beta	CDS	-0.0357402	0.807501	0.864624	310.551	248.656	247.983	280.994	232.55	273.996
VC_RS00060	VC_0014	recF	DNA replication/repair protein RecF	CDS	-0.319807	0.0248527	0.0565915	196.625	194.715	146.44	167.464	131.365	131.871
VC_RS00065	VC_0015	gyrB	DNA topoisomerase (ATP-hydrolyzing) subunit B	CDS	-0.116731	0.428266	0.536955	994.836	830.711	839.116	941.33	696.889	819.386
VC_RS00070	VC_0015a		hypothetical protein	CDS	-0.0406544	0.85905	0.9027	86.4403	119.728	111.194	79.4374	135.698	93.2387
VC_RS00075	VC_0018		Hsp20 family protein	CDS	2.4262	2.01e-08	6.48e-07	135.068	110.669	91.8084	390.129	873.487	551.037
VC_RS00080	VC_0019		valine--pyruvate transaminase	CDS	0.235098	0.173283	0.26579	338.118	246.426	254.781	324.874	320.735	342.494
VC_RS00085	VC_0020	glyS	glycine--tRNA ligase subunit beta	CDS	-0.38377	0.0383807	0.0804028	743.485	640.874	687.472	583.895	404.738	599.328
VC_RS00090	VC_0021	glyQ	glycine--tRNA ligase subunit alpha	CDS	-0.317119	0.0807141	0.146181	408.864	329.776	341.302	319.614	230.801	316.492
VC_RS00095	VC_0022		TMEM165/GDT1 family protein	CDS	-0.393408	0.165419	0.256829	78.6339	123.213	112.621	61.1928	95.483	82.5404
VC_RS00100	VC_0023		hypothetical protein	CDS	-1.35617	2.44e-06	2.99e-05	33.2588	32.6152	27.6936	12.5848	12.7716	11.1441
VC_RS00105	VC_0024	tusA	sulfurtransferase TusA	CDS	-0.304749	0.0382813	0.0803595	23.2568	22.0222	25.7634	20.8415	17.561	19.1678
VC_RS00110	VC_0025		hypothetical protein	CDS	-0.502914	0.0024697	0.0087847	51.8805	41.1174	37.4283	31.3621	31.2448	29.4946
VC_RS00115	VC_0026		oxidoreductase	CDS	0.023151	0.923436	0.94905	266.64	183.286	215.087	235.183	222.515	218.349
VC_RS00120	VC_0027	ilvA	threonine ammonia-lyase, biosynthetic	CDS	0.0300127	0.868754	0.910208	264.037	254.231	280.46	284.923	257.029	273.624
VC_RS00125	VC_0028	ilvD	dihydroxy-acid dehydratase	CDS	0.169063	0.394467	0.504847	416.02	322.249	453.084	436.673	421.539	481.572
VC_RS00130	VC_0029	ilvE	branched-chain-amino-acid transaminase	CDS	0.153855	0.430794	0.539744	287.294	247.959	273.999	302.968	268.964	328.527
VC_RS00135	VC_0030	ilvM	acetolactate synthase 2 small subunit	CDS	-0.223411	0.29695	0.406407	37.4873	26.0643	36.3373	31.1624	29.4963	25.1856
VC_RS00140	VC_0031		acetolactate synthase 2 catalytic subunit	CDS	0.378881	0.0474914	0.0947432	265.501	235.554	259.397	329.269	287.057	372.658
VC_RS00145	VC_0032		YifB family Mg chelatase-like AAA ATPase	CDS	0.492698	0.0460593	0.0925611	7.15593	8.78101	7.21712	9.98794	11.4792	10.9212
VC_RS00150	VC_0033		acyltransferase	CDS	0.408613	0.0382065	0.0803595	26.4281	19.0952	19.8051	33.4929	24.631	28.826
VC_RS00155	VC_0034		thiol:disulfide interchange protein DsbA/DsbL	CDS	-0.0164497	0.911048	0.941213	216.873	257.298	252.767	254.426	214.152	249.999
VC_RS00160	VC_0035		serine/threonine protein kinase	CDS	-0.065181	0.493311	0.600516	106.688	110.669	101.711	95.5513	111.676	97.6963
VC_RS00165	VC_0036	ccoG	cytochrome c oxidase accessory protein CcoG	CDS	-0.65379	8.73e-05	0.000585685	139.378	157.361	135.279	94.153	91.8339	88.4839
VC_RS00170	VC_0037		YihD family protein	CDS	0.324587	0.362972	0.473969	69.8516	126.419	107.501	86.0295	176.826	117.087
VC_RS00175	VC_0039		sporulation protein	CDS	0.448734	0.00269203	0.00935853	87.7414	85.0225	79.7239	118.723	111.6	114.264
VC_RS00180	VC_0040		hemolysin III family protein	CDS	0.614584	0.00109636	0.0046481	68.3066	77.6353	88.4516	89.8915	146.873	122.213
VC_RS00185	VC_0041		DUF3157 family protein	CDS	0.330919	0.0130642	0.0339193	73.7548	80.1441	83.4164	81.9011	106.886	109.732
VC_RS00190	VC_0042		TrkH family potassium uptake protein	CDS	0.00160821	0.988202	0.992667	111.08	123.91	131.922	118.057	126.956	122.288
VC_RS00195	VC_0043	trkA	Trk system potassium transporter TrkA	CDS	0.125693	0.288353	0.396407	184.184	168.93	164.987	179.583	199.784	185.957
VC_RS00200	VC_0044	rsmB	16S rRNA (cytosine(967)-C(5))-methyltransferase RsmB	CDS	0.234382	0.0426944	0.087078	212.726	187.328	210.639	227.326	233.462	257.799
VC_RS00205	VC_0045	fmt	methionyl-tRNA formyltransferase	CDS	0.152276	0.185684	0.279864	168.408	154.155	183.785	172.592	201.229	189.078
VC_RS00210	VC_0046	def	peptide deformylase	CDS	0.109465	0.381027	0.491768	208.742	247.82	233.717	200.957	279.683	263.966
VC_RS00215	VC_0047		LysM peptidoglycan-binding domain-containing protein	CDS	0.144547	0.382785	0.493321	21.9557	28.0156	19.889	27.367	23.5667	25.9285
VC_RS00220	VC_0048	dprA	DNA-protecting protein DprA	CDS	-0.992937	0.00259368	0.00913977	40.74	70.8056	53.7927	21.6405	32.9173	28.3059
VC_RS00225	VC_0049		DUF494 domain-containing protein	CDS	0.262895	0.261597	0.368078	245.253	361.555	384.353	274.802	465.707	448.66
VC_RS00230	VC_0050		DNA topoisomerase	CDS	0.335592	0.0887436	0.155959	114.983	134.642	134.02	119.988	194.995	169.093
VC_RS00235	VC_0051		5-(carboxyamino)imidazole ribonucleotide synthase	CDS	-0.805622	0.00596564	0.017772	297.703	269.702	204.009	180.582	98.8279	161.812
VC_RS00240	VC_0052	purE	5-(carboxyamino)imidazole ribonucleotide mutase	CDS	-0.640634	0.0462043	0.0926429	143.688	129.624	97.5989	94.5525	45.3848	97.8449
VC_RS00245	VC_0054		threonylcarbamoyl-AMP synthase	CDS	0.0336842	0.824274	0.877564	43.9114	43.2081	38.1836	35.4239	47.5134	45.3192
VC_RS00250	VC_0055	hemF	oxygen-dependent coproporphyrinogen oxidase	CDS	0.0654203	0.588157	0.686674	74.6493	62.3033	63.0239	66.5197	76.0975	66.7901
VC_RS00255	VC_0056	aroE	shikimate dehydrogenase	CDS	-0.226801	0.11494	0.191945	128.237	112.202	93.319	94.0864	96.2432	94.8732
VC_RS00260	VC_0057		DUF1488 domain-containing protein	CDS	-0.0789068	0.639336	0.732641	24.3952	23.1373	23.2458	18.9771	27.8999	20.2079
VC_RS00265	VC_0058		gamma carbonic anhydrase family protein	CDS	0.194756	0.167362	0.258994	69.6077	80.4229	69.234	83.0331	93.2783	74.4424
VC_RS00300	VC_0060	crcB	fluoride efflux transporter CrcB	CDS	-0.639303	0.0382115	0.0803595	61.5572	68.5755	46.2399	28.8319	50.6303	33.6551
VC_RS00305	VC_0061	thiC	phosphomethylpyrimidine synthase ThiC	CDS	-0.924861	0.000508526	0.00248807	629.966	685.616	837.437	323.343	398.657	412.108
VC_RS00310	VC_0062		thiamine phosphate synthase	CDS	-1.43316	0.000115817	0.00074227	361.049	420.373	543.13	162.67	162.61	165.229
VC_RS00315	VC_0063	thiF	thiazole biosynthesis adenylyltransferase ThiF	CDS	-1.2213	0.000997197	0.00433093	139.785	185.237	224.318	66.3199	80.8108	88.4839
VC_RS00320	VC_0064	thiS	sulfur carrier protein ThiS	CDS	-1.42788	0.000430151	0.00219838	45.4564	69.2724	83.4164	24.5703	25.3912	23.6254
VC_RS00325	VC_0065		thiazole synthase	CDS	-0.871571	0.00817228	0.0229793	161.984	182.032	252.851	86.5621	111.752	128.008
VC_RS00330	VC_0066	thiH	2-iminoacetate synthase ThiH	CDS	-0.777252	0.0217868	0.0512199	167.27	213.671	281.384	104.008	132.049	150.445
VC_RS00335	VC_0067		aminopeptidase P family protein	CDS	-0.543642	0.00938495	0.0258577	609.799	463.303	487.239	408.507	303.25	358.765
VC_RS00340	VC_0068		LysR family transcriptional regulator	CDS	-0.601552	0.00560481	0.0168952	76.8449	69.5512	64.7023	48.1419	47.8175	43.1647
VC_RS00345	VC_0069		multidrug effflux MFS transporter	CDS	0.176581	0.166025	0.257433	27.8919	26.0643	24.3368	28.965	30.7887	28.7517
VC_RS00350	VC_0070		hypothetical protein	CDS	0.195925	0.243709	0.34661	87.8227	69.2724	64.8701	87.6941	74.425	92.2729
VC_RS00355	VC_0071	asnC	transcriptional regulator AsnC	CDS	0.191643	0.0917902	0.160714	81.8866	74.4295	63.3596	88.027	80.4307	82.3918
VC_RS00360	VC_0072		EAL domain-containing protein	CDS	0.217486	0.076658	0.140466	75.2186	68.2967	71.4159	82.0343	85.144	82.8376
VC_RS00365	VC_0073		class I SAM-dependent methyltransferase	CDS	0.0583742	0.629211	0.723571	52.3684	53.5223	53.2892	59.7279	47.4374	58.5435
VC_RS00370	VC_0074		hypothetical protein	CDS	0.206638	0.264246	0.37034	38.1378	31.5001	36.5052	37.1551	38.6189	46.9537
VC_RS00375	VC_0075		DMT family transporter	CDS	-0.303929	0.235886	0.337781	196.056	309.844	356.576	222.065	269.42	207.057
VC_RS00380	VC_0076	uspA	universal stress protein UspA	CDS	-0.594	0.173523	0.266044	252.328	571.044	631.33	268.742	391.206	303.639
VC_RS00385	VC_0078	ftnA	non-heme ferritin	CDS	0.405811	0.0433503	0.0882133	373.735	432.36	451.993	469.633	634.475	562.627
VC_RS00390	VC_0079	uspB	universal stress protein UspB	CDS	0.197554	0.247267	0.350829	135.393	150.671	158.944	159.874	202.141	148.29
VC_RS00395	VC_0080		NAD(P)/FAD-dependent oxidoreductase	CDS	-0.187045	0.28366	0.391684	38.2192	43.3475	41.7082	36.7556	34.2857	37.1469
VC_RS00400	VC_0081		DMT family transporter	CDS	-0.00828731	0.959341	0.973574	58.9551	48.0865	45.065	52.47	47.6655	51.1884
VC_RS00405	VC_0082	rmuC	DNA recombination protein RmuC	CDS	0.0313355	0.823282	0.876771	54.4013	72.06	75.6958	58.0632	78.3021	70.1333
VC_RS00410	VC_0083	ubiE	bifunctional demethylmenaquinone methyltransferase/2-methoxy-6-polyprenyl-1,4-benzoquinol methylase UbiE	CDS	-0.0633479	0.611316	0.706909	190.201	165.585	172.707	173.124	159.873	172.882
VC_RS00415	VC_0084		SCP2 domain-containing protein	CDS	0.180257	0.227026	0.327997	95.7105	79.5866	78.633	96.5501	84.992	106.314
VC_RS00420	VC_0085	ubiB	ubiquinone biosynthesis regulatory protein kinase UbiB	CDS	0.0358002	0.73657	0.81139	218.256	197.224	229.185	229.19	195.983	235.808
VC_RS00425	VC_0086	tatA	twin-arginine translocase subunit TatA	CDS	-0.519125	0.00405044	0.0129563	93.5963	130.043	112.537	71.7134	93.6584	69.0189
VC_RS00430	VC_0087	tatB	Sec-independent protein translocase subunit TatB	CDS	0.522865	0.0033362	0.0111009	186.298	210.047	238.5	254.959	325.524	331.722
VC_RS00435	VC_0088	tatC	twin-arginine translocase subunit TatC	CDS	0.319302	0.0119715	0.031707	82.6997	72.06	74.1852	95.0852	95.1029	95.6161
VC_RS00440	VC_0089		cytochrome-c peroxidase	CDS	-0.0193001	0.92264	0.948675	20.4107	25.228	28.7006	24.7701	27.4437	21.0994
VC_RS00445	VC_0090	dinF	MATE family efflux transporter DinF	CDS	0.346115	0.0112251	0.0300882	58.0606	56.7281	58.9957	69.2497	72.6005	79.1229
VC_RS00450	VC_0091		class I SAM-dependent methyltransferase	CDS	0.743416	0.000347569	0.00184248	561.252	487.694	581.397	823.472	960.987	945.24
VC_RS00455	VC_0092	lexA	repressor LexA	CDS	0.540875	0.011772	0.0312484	131.978	160.567	152.65	144.159	248.894	254.531
VC_RS00460	VC_0093	plsB	glycerol-3-phosphate 1-O-acyltransferase PlsB	CDS	-0.259578	0.0755585	0.138608	119.374	123.91	105.068	110.8	76.2495	103.788
VC_RS00465	VC_0094	ubiA	4-hydroxybenzoate octaprenyltransferase	CDS	-0.259993	0.0177874	0.0440291	70.6648	65.7879	69.4018	53.8683	61.7294	56.389
VC_RS00470	VC_0095		chorismate lyase	CDS	-1.2093	0.00124168	0.00508831	47.2454	111.505	60.842	27.9662	37.6306	28.9746
VC_RS00475	VC_0097	fliL	flagellar basal body-associated protein FliL	CDS	-0.0600459	0.732267	0.808403	76.9262	100.494	82.0737	69.3829	102.325	76.9684
VC_RS00480	VC_0098		methyl-accepting chemotaxis protein	CDS	0.0804741	0.669635	0.756156	47.408	51.2922	55.0515	50.1395	57.3962	55.0517
VC_RS00485	VC_0099	glpG	rhomboid family intramembrane serine protease GlpG	CDS	0.042384	0.797959	0.856728	91.1568	112.202	131.419	91.8225	144.061	108.915
VC_RS00490	VC_0100	glpE	thiosulfate sulfurtransferase GlpE	CDS	-0.720119	0.00199201	0.00738852	26.8347	29.27	22.4066	13.517	21.5901	12.4814
VC_RS00495	VC_0103		TatD family hydrolase	CDS	0.128581	0.508813	0.614661	66.2736	81.1198	81.5702	66.5197	107.57	76.1511
VC_RS00500	VC_0105	hemB	porphobilinogen synthase	CDS	0.164785	0.200144	0.297125	230.128	196.388	218.024	223.131	239.544	260.028
VC_RS00505	VC_0106		GNAT family N-acetyltransferase	CDS	-0.703507	0.00267655	0.00932477	10.246	12.4049	12.9237	8.38987	6.46182	6.90932
VC_RS00510	VC_0108	polA	DNA polymerase I	CDS	0.00904937	0.93325	0.954998	555.967	560.451	553.2	557.194	528.197	594.722
VC_RS00515	VC_0111		YihA family ribosome biogenesis GTP-binding protein	CDS	-0.0149119	0.912451	0.942014	108.64	92.2703	81.1506	93.4871	87.4247	98.2907
VC_RS00520	VC_0112		cytochrome c4	CDS	-0.476194	0.00546055	0.0165023	415.532	323.643	325.358	255.358	260.221	249.776
VC_RS00525	VC_0113		class I SAM-dependent methyltransferase	CDS	-0.363366	0.0168357	0.0421425	61.9638	60.6308	61.0937	49.4736	42.2679	51.0398
VC_RS00530	VC_0114	yihI	Der GTPase-activating protein YihI	CDS	-0.635443	0.00127215	0.00520119	69.445	71.3631	66.045	42.7484	40.2914	50.074
VC_RS00535	VC_0115		DUF2489 domain-containing protein	CDS	-0.539222	0.00436665	0.0137331	62.2078	75.2658	77.4581	53.8683	46.6772	47.2509
VC_RS00540	VC_0116	hemN	oxygen-independent coproporphyrinogen III oxidase	CDS	-0.489704	0.00201804	0.00747724	148.648	139.939	135.866	112.464	86.9686	102.823
VC_RS00545	VC_0117		heme biosynthesis protein HemY	CDS	-0.125411	0.240708	0.343717	109.697	108.16	118.747	97.682	99.9682	110.995
VC_RS00550	VC_0118		heme biosynthesis operon protein HemX	CDS	-0.245457	0.0867564	0.153376	141.899	142.587	140.23	115.194	113.348	129.717
VC_RS00555	VC_0119		uroporphyrinogen-III synthase	CDS	-0.148275	0.212558	0.311396	67.7374	57.425	55.7228	53.3356	56.3319	53.6401
VC_RS00560	VC_0120	hemC	hydroxymethylbilane synthase	CDS	-0.0791228	0.667482	0.754204	154.015	131.576	118.075	131.774	114.944	135.438
VC_RS00565	VC_0122		class I adenylate cyclase	CDS	0.92914	6.81e-07	1.08e-05	589.632	592.648	653.317	1018.84	1266.14	1210.39
VC_RS00570	VC_0123	cyaY	iron donor protein CyaY	CDS	-0.470037	0.00254985	0.00901572	38.7071	52.1285	46.0721	31.4953	32.7653	34.398
VC_RS00575	VC_0124		lipoprotein	CDS	-1.4524	0.000573799	0.00274329	22.3623	26.4824	17.8749	8.78939	10.3389	5.12627
VC_RS00580	VC_0125	lysA	diaminopimelate decarboxylase	CDS	-0.162036	0.120946	0.200003	637.853	646.171	649.037	553.998	611.745	561.958
VC_RS00585	VC_0126	dapF	diaminopimelate epimerase	CDS	0.0851798	0.843474	0.891111	301.606	273.744	303.287	299.239	322.179	310.771
VC_RS00590	VC_0127		DUF484 family protein	CDS	0.307906	0.0159117	0.0402831	120.431	101.191	113.46	133.838	133.418	147.77
VC_RS00595	VC_0128	xerC	tyrosine recombinase XerC	CDS	0.109771	0.354926	0.465514	147.428	118.753	133.349	152.016	135.09	144.204
VC_RS00600	VC_0129	yigB	5-amino-6-(5-phospho-D-ribitylamino)uracil phosphatase YigB	CDS	0.0906585	0.379805	0.490725	67.7374	59.237	61.3455	65.3877	64.3902	70.8763
VC_RS00605	VC_0130		sensor domain-containing phosphodiesterase	CDS	-1.855	2.85e-10	1.8e-08	235.495	271.933	255.536	66.786	73.0566	71.0249
VC_RS00610	VC_0131		DTW domain-containing protein	CDS	0.15254	0.221272	0.320596	36.8368	43.6263	43.0509	39.752	51.6186	45.8393
VC_RS00615	VC_0132		COG3650 family protein	CDS	0.658927	1.14e-05	0.00010868	79.4471	88.3676	100.368	132.24	137.903	153.342
VC_RS00620	VC_0134		Cof-type HAD-IIB family hydrolase	CDS	0.69254	8.05e-05	0.000549875	154.422	166.282	174.386	225.461	315.489	259.211
VC_RS00625	VC_0135		alpha/beta fold hydrolase	CDS	-0.0600144	0.675025	0.761034	91.726	120.425	96.2562	85.4302	116.389	93.7588
VC_RS00630	VC_0136	rhtB	homoserine/homoserine lactone efflux protein	CDS	0.552882	0.0247327	0.0563774	52.0431	43.6263	40.4494	73.4446	60.7411	65.6014
VC_RS00635	VC_0137		HDOD domain-containing protein	CDS	0.364352	0.0301276	0.0663554	110.998	103.281	98.6059	125.915	138.435	138.484
VC_RS00640	VC_0139		DNA starvation/stationary phase protection protein	CDS	-0.371056	0.234093	0.335754	33.6654	47.8077	48.4218	32.4941	37.8587	29.9404
VC_RS00645	VC_0140		DUF2500 domain-containing protein	CDS	-1.01375	8.62e-05	0.000580104	12.5229	20.2103	13.679	6.99156	8.05828	7.72655
VC_RS00650	VC_0142		DUF4145 domain-containing protein	CDS	-0.115343	0.44916	0.557842	40.74	42.6506	43.4705	37.4215	44.6246	35.0667
VC_RS00655	VC_0143		hypothetical protein	CDS	-0.612322	0.0279557	0.0622267	13.58	17.7014	13.3433	11.6526	10.2629	7.05791
VC_RS00660	VC_0144		lysoplasmalogenase	CDS	-0.586875	0.000396956	0.00206429	74.2427	79.0291	61.4294	56.2654	43.1802	43.3133
VC_RS00665	VC_0145		DUF1145 domain-containing protein	CDS	-0.377294	0.0784629	0.143264	32.7709	29.8276	28.3649	18.0449	28.8121	23.254
VC_RS00670	VC_0146	rsmD	16S rRNA (guanine(966)-N(2))-methyltransferase RsmD	CDS	-0.752545	0.000511817	0.00250073	63.0209	79.0291	68.4787	35.4239	48.1976	41.2331
VC_RS00675	VC_0147	ftsY	signal recognition particle-docking protein FtsY	CDS	-0.235643	0.0525252	0.102881	200.041	196.388	188.4	170.194	158.505	167.978
VC_RS00680	VC_0148	ftsE	cell division ATP-binding protein FtsE	CDS	-0.128169	0.242206	0.345578	82.4558	89.9008	85.6823	77.0403	78.3781	80.6088
VC_RS00685	VC_0149	ftsX	cell division protein FtsX	CDS	0.11346	0.265191	0.371226	103.436	118.474	114.719	124.982	127.26	111.812
VC_RS00690	VC_0150	rpoH	RNA polymerase sigma factor RpoH	CDS	2.15923	1.39e-12	2.15e-10	486.684	446.716	482.708	2364.48	1975.34	1986.02
VC_RS00695	VC_0151	sthA	Si-specific NAD(P)(+) transhydrogenase	CDS	-0.72302	2.15e-07	4.39e-06	158.894	170.881	166.833	98.814	104.53	97.4735
VC_RS00700	VC_0152	fabR	HTH-type transcriptional repressor FabR	CDS	-0.0202656	0.898069	0.932953	73.1043	59.3763	58.9118	70.8478	51.8466	66.1215
VC_RS00705	VC_0153		YijD family membrane protein	CDS	-0.0218404	0.89039	0.926871	37.4873	30.3851	30.9665	36.1563	29.8004	31.5006
VC_RS00710	VC_0154	trmA	tRNA (uridine(54)-C5)-methyltransferase TrmA	CDS	-0.553921	0.00164871	0.00632261	47.0827	47.2502	46.156	33.959	27.5198	34.1751
VC_RS00715	VC_0156	btuB	TonB-dependent vitamin B12 receptor	CDS	-1.93364	4.23e-08	1.24e-06	859.362	818.864	800.345	233.052	214.761	200.965
VC_RS00720	VC_0157		S8 family peptidase	CDS	4.59715	6.37e-13	1.16e-10	79.8536	121.262	99.1934	2654.26	2590.66	2017.15
VC_RS00725	VC_0158		glutamate racemase	CDS	-0.00770303	0.95297	0.969598	74.6493	93.9429	83.5843	79.1045	87.2726	84.2492
VC_RS00730	VC_0159		RNA-binding protein	CDS	-0.423903	0.125067	0.20567	147.754	203.357	170.357	147.489	141.704	99.2565
VC_RS00760	VC_0161	ilvY	HTH-type transcriptional activator IlvY	CDS	-0.151696	0.28302	0.391104	38.951	50.3166	43.8062	33.6261	47.5134	38.4842
VC_RS00765	VC_0162	ilvC	ketol-acid reductoisomerase	CDS	-0.092258	0.790466	0.852285	367.636	486.022	488.834	346.448	474.906	437.888
VC_RS00770	VC_0163		accessory factor UbiK family protein	CDS	-0.201548	0.114512	0.19141	57.898	52.6861	53.1213	38.62	54.9635	48.8853
VC_RS00775	VC_0164	vexB	multidrug efflux RND transporter permease subunit VexB	CDS	-0.462525	0.00406956	0.0129824	1217.89	1092.05	1260.73	939.665	757.402	894.274
VC_RS00780	VC_0165	vexA	multidrug efflux RND transporter periplasmic adaptor subunit VexA	CDS	-0.743094	2.83e-06	3.43e-05	672.332	612.859	669.094	434.875	361.938	370.8
VC_RS00785	VC_0166		TetR/AcrR family transcriptional regulator	CDS	-1.09842	2.82e-09	1.3e-07	161.334	148.72	163.56	79.7038	67.127	74.3681
VC_RS00790	VC_0167	rep	DNA helicase Rep	CDS	-0.192539	0.196414	0.292933	104.249	81.3986	93.2351	90.8237	73.8168	79.5687
VC_RS00795	VC_0168		cytochrome c5 family protein	CDS	-0.68689	9.35e-05	0.000620194	162.797	153.18	129.572	88.6929	98.6759	89.3754
VC_RS00825	CDS		hypothetical protein	CDS	-0.559653	0.0794701	0.144415	3.49665	1.95134	1.42664	1.99759	1.14032	1.56017
VC_RS00830	VC_0170		ABC transporter ATP-binding protein	CDS	-0.543468	0.0815497	0.147323	174.1	85.0225	86.0179	88.36	69.3316	79.4201
VC_RS00835	VC_0171		ABC transporter substrate-binding protein	CDS	-0.582009	0.00532144	0.0161549	288.026	210.047	239.088	185.243	142.312	165.007
VC_RS00840	VC_0172		ABC transporter permease subunit	CDS	-0.574202	0.0348471	0.0747594	48.8717	29.4094	33.0645	29.0982	21.362	24.517
VC_RS00845	VC_0173		ABC transporter permease	CDS	0.447884	0.0407092	0.0840897	57.4101	34.1484	40.5333	60.194	61.1973	59.3607
VC_RS00850	VC_0174		sporulation protein	CDS	-0.0115194	0.943177	0.962939	76.1944	70.945	68.8983	58.3962	78.074	77.9342
VC_RS00855	VC_0175		deoxycytidylate deaminase	CDS	-1.5426	5.34e-05	0.000392474	558	693.56	706.774	260.685	256.192	155.274
VC_RS00860	CDS		hypothetical protein	CDS	-0.612185	0.0667919	0.125107	162.879	268.587	266.782	113.463	238.479	104.754
VC_RS00865	VC_0176		helix-turn-helix transcriptional regulator	CDS	-0.163777	0.597408	0.69512	16.1008	31.082	27.1061	18.1781	28.1279	19.6879
VC_RS00870	VC_0177	vspR	transcriptional regulator VspR	CDS	0.232075	0.370593	0.481094	14.9624	16.8651	14.1825	20.6417	19.7656	13.4472
VC_RS00875	CDS		hypothetical protein	CDS	-1.94299	6.2e-05	0.00043966	401.789	439.329	418.173	167.664	86.4364	73.2537
VC_RS00880	VC_0178	capV	cGAMP-activated phospholipase CapV	CDS	-2.14863	2.22e-05	0.000194394	652.572	793.357	774.917	251.896	140.564	108.246
VC_RS00885	VC_0179	dncV	cyclic AMP-GMP synthase	CDS	-1.88267	2.93e-05	0.000242657	881.887	1143.2	1113.28	366.89	259.689	224.367
VC_RS00890	VC_0180		hypothetical protein	CDS	-1.3552	3.88e-05	0.000300316	663.306	735.932	760.231	348.845	258.093	237.071
VC_RS00895	VC_0181		peptidase	CDS	-0.814832	0.00348821	0.0114778	66.355	93.246	94.9974	49.3404	56.636	38.6328
VC_RS00900	VC_0182		hypothetical protein	CDS	0.306314	0.202863	0.300284	47.2454	48.3652	42.6313	51.8041	74.7291	44.3534
VC_RS00905	VC_0183		hypothetical protein	CDS	-0.463702	0.0121218	0.0319159	42.4477	51.2922	48.7575	35.2907	40.2154	27.7116
VC_RS00910	VC_0184		hypothetical protein	CDS	-1.2829	2.64e-05	0.000222231	22.8502	33.3121	22.9101	10.3209	13.9119	8.09802
VC_RS00915	VC_0185		site-specific integrase	CDS	-0.177445	0.370538	0.481094	22.6062	26.343	25.4277	23.0388	22.0462	20.5794
VC_RS00920	VC_0186	gorA	glutathione-disulfide reductase	CDS	0.580793	0.000441087	0.00223167	768.205	874.059	971.961	1053.53	1402.82	1453.71
VC_RS00925	VC_0187		23S rRNA (adenine(2030)-N(6))-methyltransferase RlmJ	CDS	0.23741	0.111589	0.187758	121.895	154.992	176.232	148.953	201.989	183.208
VC_RS00930	VC_0188	prlC	oligopeptidase A	CDS	2.3639	1.43e-07	3.17e-06	619.476	426.227	466.175	2671.44	2357.88	2754.52
VC_RS00935	VC_0190	uvrD	DNA helicase II	CDS	0.852886	3.15e-05	0.000255531	189.551	181.753	193.603	346.848	330.389	343.163
VC_RS00940	VC_0191		LysE family translocator	CDS	0.192985	0.146896	0.233994	11.4657	9.19915	11.0774	11.4528	13.2277	11.8127
VC_RS00945	VC_0192		AraC family transcriptional regulator	CDS	0.252309	0.0954432	0.165767	28.0545	38.1904	40.4494	36.5559	48.8058	41.6045
VC_RS00950	VC_0194	ggt	gamma-glutamyltransferase	CDS	0.229041	0.377375	0.488473	289.083	240.293	268.208	331.933	284.472	318.572
VC_RS00955	VC_0195	rarD	EamA family transporter RarD	CDS	-0.297899	0.166206	0.257601	32.6896	22.301	24.1689	19.31	22.4263	22.8825
VC_RS00960	VC_0196	recQ	ATP-dependent DNA helicase RecQ	CDS	-0.462595	0.0217063	0.0510981	125.147	105.93	110.523	94.153	65.0744	88.7068
VC_RS00965	VC_0197		DUF3630 family protein	CDS	-0.0978737	0.653008	0.742617	7.39988	5.71462	7.80456	6.85839	6.91795	5.9435
VC_RS00970	VC_0198		hypothetical protein	CDS	1.09028	1.21e-05	0.000114331	11.791	12.5443	12.1684	20.9081	31.6249	25.1856
VC_RS00975	VC_0199		ABC transporter ATP-binding protein	CDS	1.2547	3.3e-07	6e-06	31.7138	30.5245	33.0645	63.5233	78.7582	85.3636
VC_RS00980	VC_0200	fhuA	TonB-dependent siderophore receptor FhuA	CDS	2.13642	5.51e-05	0.000404385	210.449	145.096	145.265	512.714	808.184	882.09
VC_RS00985	VC_0201		ABC transporter ATP-binding protein	CDS	1.69873	2.43e-05	0.000209013	16.1008	9.75668	9.81863	31.1624	39.9113	45.6907
VC_RS00990	VC_0202		iron-siderophore ABC transporter substrate-binding protein	CDS	1.74422	4.84e-06	5.29e-05	9.59545	7.10844	6.7136	23.7047	23.8707	31.352
VC_RS00995	VC_0203	fhuB	Fe(3+)-hydroxamate ABC transporter permease FhuB	CDS	0.984845	9.51e-05	0.000626556	26.5908	26.0643	22.4905	42.482	46.5251	59.6579
VC_RS01000	VC_0204		MurR/RpiR family transcriptional regulator	CDS	0.205035	0.334495	0.445451	23.3381	27.3187	22.3227	25.7023	28.5841	29.6432
VC_RS01005	VC_0206	murQ	N-acetylmuramic acid 6-phosphate etherase	CDS	0.108464	0.649341	0.74029	4.96036	4.32081	5.11912	3.59566	5.24548	6.83503
VC_RS01010	VC_0207	murP	PTS N-acetylmuramic acid transporter subunit IIBC	CDS	-0.119165	0.549624	0.65037	34.072	50.3166	44.8133	28.2326	47.3614	43.1647
VC_RS01015	VC_0208		TIGR00645 family protein	CDS	0.0987943	0.548153	0.648851	71.1527	56.8675	57.7369	69.5826	65.6065	63.8927
VC_RS01020	VC_0209		YicC family protein	CDS	0.162725	0.338327	0.449376	234.763	194.855	202.835	226.06	214.152	267.903
VC_RS01025	VC_0210	rph	ribonuclease PH	CDS	-0.137452	0.470483	0.578468	139.622	116.383	127.81	121.387	86.5884	141.084
VC_RS01030	VC_0211	pyrE	orotate phosphoribosyltransferase	CDS	-0.468991	0.00812077	0.0229069	72.8603	62.7215	58.3244	51.4712	35.35	53.2686
VC_RS01035	VC_0212	lpxN	lipid A biosynthesis myristoyltransferase LpxN	CDS	0.0516269	0.69098	0.773384	58.9551	57.2856	56.8138	64.5887	51.1624	63.5955
VC_RS01040	VC_0213		LpxL/LpxP family Kdo(2)-lipid IV(A) lauroyl/palmitoleoyl acyltransferasee	CDS	0.267921	0.0119813	0.0317096	69.0384	68.018	64.3666	81.3018	74.425	86.7751
VC_RS01045	VC_0214	slmA	nucleoid occlusion factor SlmA	CDS	-0.469441	0.00238104	0.00856355	31.3072	34.5665	32.0574	25.9686	19.6135	25.037
VC_RS01050	CDS		hypothetical protein	CDS	-0.408326	0.105574	0.179909	3.09006	2.09072	3.18896	2.9298	1.59645	1.85734
VC_RS01055	VC_0215	coaBC	bifunctional phosphopantothenoylcysteine decarboxylase/phosphopantothenate--cysteine ligase CoaBC	CDS	-0.300529	0.0554449	0.107475	101.809	98.9606	115.222	90.6905	66.9749	98.9593
VC_RS01060	VC_0216		methyl-accepting chemotaxis protein	CDS	-1.49177	8.3e-07	1.29e-05	310.307	415.913	445.363	138.966	153.867	123.699
VC_RS01065	VC_0217	radC	JAB domain-containing protein	CDS	-1.13342	2.69e-05	0.000225756	21.9557	27.0399	27.8614	12.0521	11.1752	11.7384
VC_RS01070	VC_0218	rpmB	50S ribosomal protein L28	CDS	-0.578148	0.0117134	0.0311163	1238.06	1104.04	1126.29	835.325	749.268	738.629
VC_RS01075	VC_0219	rpmG	50S ribosomal protein L33	CDS	-0.618337	0.000964746	0.00423132	749.258	807.435	756.874	531.958	479.467	495.614
VC_RS01080	VC_0220		hypothetical protein	CDS	0.356981	0.0173628	0.0432188	41.7158	33.7302	33.7358	44.6128	46.5251	48.8853
VC_RS01085	VC_0221	mutM	bifunctional DNA-formamidopyrimidine glycosylase/DNA-(apurinic or apyrimidinic site) lyase	CDS	0.396587	0.00238409	0.00856586	68.5505	67.7392	71.6676	83.0331	92.4421	98.365
VC_RS01090	VC_0222	coaD	pantetheine-phosphate adenylyltransferase	CDS	0.531656	0.00292728	0.0100311	53.9134	49.7591	52.0304	64.7218	80.5828	79.9401
VC_RS01095	VC_0223		glycosyltransferase family 9 protein	CDS	-0.0436979	0.721644	0.797665	75.6251	67.7392	70.6606	75.1093	61.2733	71.322
VC_RS01100	VC_0224		glycosyltransferase family 2 protein	CDS	-0.164485	0.406223	0.516787	56.3529	38.8873	39.7781	43.6806	36.6423	40.3415
VC_RS01105	VC_0225		glycosyltransferase family 9 protein	CDS	0.0839613	0.555472	0.655999	90.3436	70.1087	73.346	88.4266	77.922	81.6489
VC_RS01110	VC_0227		3-deoxy-D-manno-octulosonic acid kinase	CDS	-0.328366	0.0319586	0.0696549	69.3637	60.7702	70.4928	55.8659	46.5251	57.5034
VC_RS01115	VC_0228		hypothetical protein	CDS	-0.940715	0.000426117	0.00218716	89.6117	87.8101	87.1089	57.8635	46.145	33.7294
VC_RS01120	VC_0229		hypothetical protein	CDS	-0.440839	0.0214352	0.050594	154.178	171.16	176.064	135.969	123.915	109.435
VC_RS01125	VC_0230		hypothetical protein	CDS	-0.449228	0.00966214	0.0265392	132.059	151.368	156.762	119.522	103.845	98.9593
VC_RS01130	VC_0231		hypothetical protein	CDS	-0.378985	0.00677776	0.0197601	267.697	291.864	298.168	246.835	211.416	201.262
VC_RS01135	VC_0232		HAD hydrolase family protein	CDS	-0.264607	0.0521478	0.102311	40.6587	43.0688	44.1419	37.1551	36.4903	32.7636
VC_RS01140	VC_0233		3-deoxy-D-manno-octulosonic acid transferase	CDS	-0.188183	0.139267	0.223948	112.543	126.837	133.684	104.474	107.038	115.898
VC_RS01145	VC_0234		glycosyl transferase	CDS	-0.781144	0.0010438	0.00447865	135.231	166.839	174.134	92.4883	101.565	82.9862
VC_RS01150	VC_0235		glycosyltransferase family 9 protein	CDS	-0.404284	0.00240769	0.00861584	147.916	153.04	143.755	115.594	112.132	108.246
VC_RS01155	VC_0236	waaF	lipopolysaccharide heptosyltransferase II	CDS	-0.0512595	0.588317	0.686674	168.896	180.917	177.994	164.202	178.65	166.492
VC_RS01160	VC_0237		O-antigen ligase family protein	CDS	-0.496106	0.0130353	0.0338689	119.049	138.963	129.069	90.6239	107.722	76.0025
VC_RS01165	VC_0238		acyltransferase	CDS	-0.57876	0.0128745	0.0335737	67.4121	83.4893	84.0039	59.1952	60.5891	37.3698
VC_RS01170	VC_0239		polysaccharide deacetylase family protein	CDS	0.000979922	0.993702	0.99568	439.764	519.613	539.773	467.635	566.74	465.748
VC_RS01175	VC_0240	rfaD	ADP-glyceromanno-heptose 6-epimerase	CDS	-0.117281	0.365616	0.476546	408.457	457.867	457.28	373.882	483.497	362.851
VC_RS01180	VC_0241		mannose-1-phosphate guanylyltransferase/mannose-6-phosphate isomerase	CDS	-0.850006	5.17e-06	5.57e-05	1031.27	1073.51	1053.61	658.405	598.745	495.02
VC_RS01185	VC_0242		phosphomannomutase/phosphoglucomutase	CDS	-1.15644	0.0561414	0.108471	860.825	948.07	1030.62	477.224	428.685	367.903
VC_RS01190	VC_0243	gmd	GDP-mannose 4,6-dehydratase	CDS	-1.31767	1.58e-06	2.12e-05	1940.48	2303.55	2109.58	923.951	962.812	662.106
VC_RS01195	VC_0244		DegT/DnrJ/EryC1/StrS family aminotransferase	CDS	-0.936844	1.33e-05	0.000123689	1986.26	2292.68	2278.34	1136.96	1312.05	976.295
VC_RS01200	VC_0245		glycosyltransferase	CDS	-1.31969	5.04e-05	0.00037636	1557.88	1794.11	1803.36	830.93	716.35	517.976
VC_RS01205	VC_0246		ABC transporter permease	CDS	-1.31586	2.97e-05	0.000245126	621.834	755.306	727.25	348.379	281.66	215.155
VC_RS01210	VC_0247		ABC transporter ATP-binding protein	CDS	-1.46554	4.75e-06	5.23e-05	716.081	829.178	743.279	281.26	318.53	228.825
VC_RS01215	VC_0248		acyl carrier protein	CDS	-1.33952	0.000147038	0.000894042	282.496	329.636	317.469	125.915	143.072	98.2907
VC_RS01220	VC_0249		AMP-binding protein	CDS	-1.10645	5.23e-05	0.000385591	1606.1	1843.59	1887.86	889.592	965.397	623.919
VC_RS01225	VC_0250		iron-containing alcohol dehydrogenase	CDS	-0.841374	5.63e-06	6.01e-05	1475.26	1588.67	1696.78	917.226	942.362	797.395
VC_RS01230	VC_0251		acyl-CoA reductase	CDS	-0.841806	5.93e-05	0.00042723	3690.91	4215.72	4474.02	2377.46	2432.76	2097.46
VC_RS01235	VC_0252		acetyltransferase	CDS	-0.993517	7.96e-05	0.000545702	976.296	1132.05	1156.17	552.2	644.206	443.162
VC_RS01240	VC_0253		IS200/IS605 family transposase	CDS	-1.19609	0.00185887	0.00698943	58.3045	74.7083	72.1712	32.827	36.3383	20.2822
VC_RS01245	VC_0254		ISAs1 family transposase	CDS	-0.383079	0.0106825	0.0289396	514.332	588.188	622.77	437.805	443.509	441.602
VC_RS01250	VC_0255		hypothetical protein	CDS	-0.802071	0.0356088	0.0759356	109.291	129.067	113.46	78.1057	83.6996	39.8215
VC_RS01255	VC_0257		IS3-like element ISVch4 family transposase	CDS	-1.77807	0.0582537	0.111642	0.731856	3.48453	1.09096	0.53269	0.684193	0.148588
VC_RS01260	VC_0258		FkbM family methyltransferase	CDS	-0.792292	0.00936876	0.0258331	273.633	311.238	304.378	177.253	218.562	117.607
VC_RS01265	VC_0259		glycosyltransferase	CDS	-0.320587	0.101323	0.173844	220.207	230.954	232.374	205.885	203.814	137.592
VC_RS01270	VC_0260		polysaccharide biosynthesis protein	CDS	-0.213389	0.0583841	0.111832	190.445	206.284	171.448	166.066	174.013	149.851
VC_RS01275	VC_0262		SDR family oxidoreductase	CDS	0.163489	0.0827121	0.148589	101.484	107.602	103.977	115.993	125.74	108.84
VC_RS01280	VC_0263		sugar transferase	CDS	-0.0515879	0.583252	0.681546	54.9705	58.2613	56.9816	56.7315	56.3319	51.1141
VC_RS01285	VC_0264		MBL fold metallo-hydrolase	CDS	-0.0470061	0.662499	0.749764	106.688	85.7194	82.7451	91.5561	88.641	86.2551
VC_RS01290	VC_0265		mechanosensitive ion channel family protein	CDS	-0.0932203	0.384487	0.494797	117.91	115.965	127.307	116.659	106.962	115.007
VC_RS01295	VC_0266		uracil-DNA glycosylase family protein	CDS	-0.229695	0.185357	0.279727	33.1775	32.4758	38.0997	26.3016	30.6367	31.6492
VC_RS01300	VC_0267		D-2-hydroxyacid dehydrogenase	CDS	-0.666843	0.000139107	0.000860987	90.3436	98.2637	98.9416	51.9373	68.1152	61.0695
VC_RS01305	VC_0268		YjaG family protein	CDS	-0.51703	0.000339312	0.00180409	114.82	122.795	107.921	83.6989	72.0683	85.5864
VC_RS01310	VC_0269	manA	mannose-6-phosphate isomerase, class I	CDS	-0.9328	1.18e-06	1.69e-05	368.286	382.601	338.03	212.011	196.668	161.663
VC_RS01315	VC_0270		ROK family protein	CDS	-0.721393	8.82e-06	8.84e-05	276.56	284.477	272.32	182.846	184.732	137.815
VC_RS01320	VC_0271		HlyC/CorC family transporter	CDS	1.90824	2e-08	6.48e-07	80.4229	59.0976	57.1495	287.12	214.228	237.592
VC_RS01325	VC_0273	hupA	DNA-binding protein HU-alpha	CDS	0.298614	0.0401152	0.0833468	189.551	154.574	192.764	205.086	232.018	223.55
VC_RS01330	VC_0274		DUF1481 domain-containing protein	CDS	0.499077	0.0218602	0.0513585	214.759	155.549	132.006	259.753	204.954	245.392
VC_RS01335	VC_0275	purD	phosphoribosylamine--glycine ligase	CDS	-1.07489	0.000359839	0.00189903	650.376	630.142	506.205	332.665	200.697	314.709
VC_RS01340	VC_0276	purH	bifunctional phosphoribosylaminoimidazolecarboxamide formyltransferase/IMP cyclohydrolase	CDS	-0.992053	0.00145101	0.00571567	633.381	624.985	472.805	343.519	178.955	347.769
VC_RS01345	CDS		hypothetical protein	CDS	-0.335717	0.13872	0.223191	12.1163	13.1018	11.581	9.05573	12.8476	7.2065
VC_RS01350	VC_0277	zntR	Zn(2+)-responsive transcriptional regulator	CDS	0.120937	0.489269	0.59723	43.4235	44.602	43.1349	39.2193	56.0278	47.3994
VC_RS01355	VC_0278	cadC	CadC family transcriptional regulator	CDS	0.616671	0.0271722	0.0607108	83.269	91.9915	72.0033	126.048	132.733	120.059
VC_RS01360	VC_0280	cadB	cadaverine/lysine antiporter	CDS	0.315721	0.213663	0.312372	5.77353	8.0841	6.7136	6.85839	8.28634	10.2525
VC_RS01365	VC_0281		lysine decarboxylase CadA	CDS	0.0412784	0.893324	0.929381	5.69221	13.6593	8.39199	8.78939	9.5787	9.5839
VC_RS01370	VC_0282		methyl-accepting chemotaxis protein	CDS	-0.837096	0.00077315	0.00347673	75.7065	70.1087	58.3244	35.89	38.2388	40.1186
VC_RS01375	VC_0283		peptidase	CDS	-0.0850019	0.702424	0.782745	9.51413	13.2412	7.72064	7.92377	8.97053	11.5155
VC_RS01380	VC_0284		TonB-dependent siderophore receptor	CDS	-0.342702	0.3361	0.447085	216.385	184.819	155.672	153.348	116.085	169.687
VC_RS01385	VC_0285		bifunctional 4-hydroxy-2-oxoglutarate aldolase/2-dehydro-3-deoxy-phosphogluconate aldolase	CDS	0.762697	0.0025354	0.0089819	52.1244	39.1661	49.1771	70.648	76.0215	92.1986
VC_RS01390	VC_0286		GntP family permease	CDS	-0.281415	0.322703	0.433316	16.8327	32.197	23.1619	15.9141	22.8064	20.2822
VC_RS01395	VC_0287		gluconokinase	CDS	1.08404	0.0017151	0.00655276	3.09006	5.29648	7.21712	8.92256	13.3038	10.8469
VC_RS01400	VC_0288		phosphogluconate dehydratase	CDS	0.438266	0.105803	0.180154	11.1405	17.8408	18.9659	18.3778	24.1748	22.2138
VC_RS01405	VC_0289		LacI family DNA-binding transcriptional regulator	CDS	-0.192444	0.0989346	0.170456	77.0888	64.6728	71.1641	60.9264	58.8406	66.7158
VC_RS01410	VC_0290	fis	DNA-binding transcriptional regulator Fis	CDS	-0.687119	0.0171055	0.0427577	135.8	113.874	78.9687	88.0936	55.4196	60.4751
VC_RS01415	VC_0291	dusB	tRNA dihydrouridine synthase DusB	CDS	-0.273623	0.226203	0.326942	305.835	258.691	234.137	259.62	150.979	250.073
VC_RS01420	VC_0293	prmA	50S ribosomal protein L11 methyltransferase	CDS	-0.431775	0.0219845	0.0514923	165.399	149.556	141.825	119.123	86.8165	132.689
VC_RS01425	VC_0295	accC	acetyl-CoA carboxylase biotin carboxylase subunit	CDS	-0.124917	0.52104	0.625495	1194.39	962.426	946.701	1067.38	776.711	1002.07
VC_RS01430	VC_0296		acetyl-CoA carboxylase biotin carboxyl carrier protein	CDS	-0.182893	0.324751	0.435043	540.76	441.559	417.502	449.124	338.98	445.094
VC_RS01435	VC_0297	aroQ	type II 3-dehydroquinate dehydratase	CDS	-0.405702	0.0241664	0.0555297	166.945	134.921	121.18	128.645	97.7636	92.9415
VC_RS01440	VC_0298	acs	acetate--CoA ligase	CDS	0.356995	0.365782	0.476588	23.9886	51.4316	25.5117	38.8198	47.2854	42.0503
VC_RS01445	VC_0299		3'-5' exonuclease	CDS	-0.0765123	0.806502	0.863814	7.56251	11.8474	7.97239	6.7918	10.1869	8.69237
VC_RS01450	VC_0300		cyclic nucleotide-binding/CBS domain-containing protein	CDS	0.337447	0.193698	0.289489	10.8965	16.8651	13.2594	12.8511	19.6896	18.9449
VC_RS01455	VC_0302		3-phenylpropionate MFS transporter	CDS	-0.670099	0.0029845	0.010171	73.9988	62.5821	65.3736	48.608	34.1336	44.2048
VC_RS01460	VC_0303		hybrid sensor histidine kinase/response regulator	CDS	-0.801085	0.000624029	0.00294386	90.5062	137.012	95.2491	60.4603	67.127	57.3548
VC_RS01465	VC_0304	gppA	guanosine-5'-triphosphate,3'-diphosphate diphosphatase	CDS	0.240938	0.0727722	0.134189	500.02	570.347	646.1	572.708	728.666	727.113
VC_RS01470	VC_0305	rhlB	ATP-dependent RNA helicase RhlB	CDS	-0.0803955	0.536968	0.640938	1008.25	1276.17	1265.76	1022.57	1234.89	1100.22
VC_RS01475	VC_0306	trxA	thioredoxin TrxA	CDS	-0.49148	0.00982923	0.0269357	224.273	172.693	141.405	133.039	134.938	115.007
VC_RS01480	VC_0307	rho	transcription termination factor Rho	CDS	-0.478451	0.0237562	0.0547286	636.064	615.228	555.802	539.082	303.858	454.009
VC_RS01485	VC_0308		hypothetical protein	CDS	-0.316894	0.00355138	0.0116212	67.1681	75.1264	66.1289	55.0003	59.6768	52.5257
VC_RS01490	VC_0309	ubiD	4-hydroxy-3-polyprenylbenzoate decarboxylase	CDS	-0.272204	0.0545085	0.106007	273.308	388.734	321.581	236.048	291.162	287.071
VC_RS01495	VC_0311		2Fe-2S iron-sulfur cluster binding domain-containing protein	CDS	0.0603296	0.625843	0.720491	49.3596	50.1772	56.2264	50.8719	53.4431	58.172
VC_RS01500	VC_0312	fre	NAD(P)H-flavin reductase	CDS	-0.3038	0.0139919	0.0360908	142.793	165.306	149.797	116.659	135.09	119.093
VC_RS01535	VC_0315	pssA	CDP-diacylglycerol--serine O-phosphatidyltransferase	CDS	-0.372868	0.0077763	0.0220929	129.295	131.715	129.069	109.068	91.2258	100.891
VC_RS01540	VC_0317		GNAT family N-acetyltransferase	CDS	0.20402	0.242967	0.346247	15.7756	10.4536	12.4202	14.5824	17.0288	13.2243
VC_RS01545	VC_0318	murB	UDP-N-acetylmuramate dehydrogenase	CDS	0.464258	0.000158485	0.000950643	125.879	114.153	122.439	154.347	168.92	176.968
VC_RS01550	VC_0319	birA	bifunctional biotin--[acetyl-CoA-carboxylase] ligase/biotin operon repressor BirA	CDS	0.0970154	0.243689	0.34661	134.011	135.757	142.076	145.225	145.885	149.405
VC_RS01555	VC_0320		type I pantothenate kinase	CDS	-0.272107	0.0426714	0.087078	73.6735	77.0777	65.2897	64.1892	56.56	58.0235
VC_RS01580	VC_0321	tuf	elongation factor Tu	CDS	-0.75656	0.0635881	0.120374	1720.11	2778.84	2677.97	1140.62	1621.01	1486.32
VC_RS01585	VC_0322	secE	preprotein translocase subunit SecE	CDS	-0.767564	8.36e-05	0.000569583	398.13	372.566	359.01	233.984	194.159	235.437
VC_RS01590	VC_0323	nusG	transcription termination/antitermination protein NusG	CDS	-0.393776	0.0420714	0.086352	513.194	466.09	509.058	425.286	297.244	410.325
VC_RS01595	VC_0324	rplK	50S ribosomal protein L11	CDS	-0.857604	0.00050523	0.00247535	2533.6	3393.37	3449.7	1857.29	1582.39	1734.91
VC_RS01600	VC_0325	rplA	50S ribosomal protein L1	CDS	-0.440456	0.0790617	0.143921	3499.33	4292.94	4830.52	3170.77	2774.94	3356
VC_RS01605	VC_0326	rplJ	50S ribosomal protein L10	CDS	-0.08666	0.685927	0.770383	3690.59	4081.91	4506.33	3255.07	3473.19	4834.74
VC_RS01610	VC_0327	rplL	50S ribosomal protein L7/L12	CDS	-0.544565	0.0142377	0.0366716	4193.37	4961.13	5420.81	3332.11	3589.66	3071.01
VC_RS01615	VC_0328	rpoB	DNA-directed RNA polymerase subunit beta	CDS	-0.505459	0.0180418	0.0445039	5091.69	5435.17	5990.29	4220.3	3127.68	4287.27
VC_RS01620	VC_0329	rpoC	DNA-directed RNA polymerase subunit beta'	CDS	-0.481644	0.0359854	0.0765094	6474	8776.83	10033.6	6026.59	5346.21	6734.88
VC_RS01625	VC_0330		Rsd/AlgQ family anti-sigma factor	CDS	-0.57131	0.00105757	0.00452137	404.31	410.338	408.69	247.368	321.723	254.233
VC_RS01630	VC_0331	nudC	NAD(+) diphosphatase	CDS	-0.196914	0.154856	0.244159	45.0498	46.1351	36.1695	39.2193	34.8178	36.924
VC_RS01635	VC_0332	hemE	uroporphyrinogen decarboxylase	CDS	0.167838	0.188312	0.282865	312.584	276.114	273.747	312.09	343.769	313.074
VC_RS01640	VC_0333		TetR/AcrR family transcriptional regulator	CDS	0.467575	0.00423848	0.0134011	106.932	92.8278	95.0813	129.444	156.148	122.288
VC_RS01645	VC_0334		hypothetical protein	CDS	0.4796	0.00340538	0.0112678	107.014	89.9008	104.229	129.044	143.681	147.473
VC_RS01650	VC_0335		murein hydrolase activator EnvC	CDS	0.0472159	0.695104	0.776291	66.4363	71.9206	70.0732	64.5221	77.922	72.8822
VC_RS01655	VC_0336	gpmM	2,3-bisphosphoglycerate-independent phosphoglycerate mutase	CDS	0.665186	0.0113242	0.0302605	3082.66	2805.88	3086.58	3986.39	5017.87	5228.43
VC_RS01660	VC_0337		DMT family transporter	CDS	0.242472	0.0739923	0.136227	63.7528	63.6972	53.457	67.7848	75.3373	70.802
VC_RS01665	VC_0338		SLC13 family permease	CDS	-1.06148	0.000771934	0.00347673	79.1218	102.027	87.3607	36.4893	49.7941	42.2732
VC_RS01670	VC_0339	psd	phosphatidylserine decarboxylase	CDS	0.0677436	0.523536	0.628067	108.152	95.6154	101.879	99.7462	104.91	115.824
VC_RS01675	VC_0340	rsgA	small ribosomal subunit biogenesis GTPase RsgA	CDS	0.116893	0.300367	0.409926	187.762	212.696	213.325	202.289	246.31	216.938
VC_RS01680	VC_0341	orn	oligoribonuclease	CDS	-0.299394	0.0304174	0.0669523	82.6184	73.3145	65.2058	66.786	57.1681	55.7203
VC_RS01725	VC_0342	queG	tRNA epoxyqueuosine(34) reductase QueG	CDS	-0.21119	0.0724543	0.13388	74.4054	84.3256	78.633	71.6468	61.1973	72.065
VC_RS01730	VC_0343	tsaE	tRNA (adenosine(37)-N6)-threonylcarbamoyltransferase complex ATPase subunit type 1 TsaE	CDS	0.182043	0.266368	0.372417	43.2608	33.5908	33.0645	46.0777	36.5663	42.1989
VC_RS01735	VC_0344		LysM peptidoglycan-binding domain-containing protein	CDS	0.0882487	0.455274	0.564057	123.765	142.169	144.51	154.946	131.289	149.999
VC_RS01740	VC_0345	mutL	DNA mismatch repair endonuclease MutL	CDS	0.296624	0.0174202	0.0433009	155.56	156.246	165.238	214.008	181.083	190.861
VC_RS01745	VC_0346	miaA	tRNA (adenosine(37)-N6)-dimethylallyltransferase MiaA	CDS	0.358286	0.00291132	0.00998608	430.087	392.079	409.362	510.65	527.513	540.636
VC_RS01750	VC_0347	hfq	RNA chaperone Hfq	CDS	-0.174815	0.150683	0.239171	938.077	820.676	864.375	823.206	855.698	644.944
VC_RS01755	VC_0348	hflX	GTPase HflX	CDS	0.295578	0.0203568	0.0487933	1124.29	1155.47	1260.23	1446.52	1359.49	1538.92
VC_RS01760	VC_0349	hflK	FtsH protease activity modulator HflK	CDS	0.0511367	0.663342	0.75048	842.204	825.275	920.014	910.367	819.207	951.332
VC_RS01765	VC_0350	hflC	protease modulator HflC	CDS	0.122278	0.331475	0.442422	746.249	702.899	843.815	858.164	774.659	863.071
VC_RS01770	VC_0351		DUF2065 domain-containing protein	CDS	-0.108691	0.53586	0.640045	14.7184	17.562	14.0146	15.1817	16.4967	11.0698
VC_RS01775	VC_0352		SlyX family protein	CDS	-0.476838	0.00543236	0.016431	20.9799	24.8098	18.2945	13.8499	17.4089	14.6359
VC_RS01780	VC_0353		hypothetical protein	CDS	-0.076055	0.818964	0.872956	103.029	123.77	128.985	122.053	96.8513	118.499
VC_RS01785	VC_0354	fkpA	FKBP-type peptidyl-prolyl cis-trans isomerase	CDS	0.516769	0.00058743	0.00279717	1116.49	1057.07	1024.83	1597.34	1364.36	1614.4
VC_RS01790	VC_0355		transcriptional regulator	CDS	0.580634	0.00110236	0.00465635	363.57	345.804	413.893	499.663	615.09	565.301
VC_RS01795	VC_0356	tusD	sulfurtransferase complex subunit TusD	CDS	0.276197	0.0851448	0.15143	211.75	273.884	298	294.112	361.406	293.386
VC_RS01800	VC_0357	tusC	sulfurtransferase complex subunit TusC	CDS	0.561612	0.00575396	0.0172862	133.604	122.377	153.154	182.047	233.614	188.483
VC_RS01805	VC_0358	dsrH	sulfurtransferase complex subunit TusB	CDS	0.456028	0.0145576	0.0373603	91.8073	110.25	118.075	123.051	163.902	152.154
VC_RS01810	VC_0359	rpsL	30S ribosomal protein S12	CDS	-0.34129	0.0374784	0.0793044	2220.94	2805.6	2740.74	1863.42	2130.5	2136.99
VC_RS01815	VC_0360	rpsG	30S ribosomal protein S7	CDS	-0.268211	0.163558	0.254607	2506.69	2802.68	2987.72	2138.08	2520.11	2231.27
VC_RS01820	VC_0361	fusA	elongation factor G	CDS	-0.561716	0.00586733	0.0175718	2864.65	3074.19	3117.96	2033.21	1718.24	2384.46
VC_RS01825	VC_0362	tuf	elongation factor Tu	CDS	-0.257693	0.144821	0.231414	6220.7	6902.29	6787.53	5659.17	5494.45	5499.97
VC_RS01830	VC_0364		bacterioferritin-associated ferredoxin	CDS	-0.176866	0.427042	0.536177	40.9839	59.7945	49.5967	37.022	51.3145	44.4277
VC_RS01835	VC_0365	bfr	bacterioferritin	CDS	0.233474	0.0832662	0.149058	235.088	263.57	301.189	297.84	348.634	293.906
VC_RS01840	VC_0366	rpsF	30S ribosomal protein S6	CDS	-0.742222	0.000144727	0.000884868	2270.06	2958.36	2524.73	1568.37	1512.9	1553.56
VC_RS01845	VC_0367	priB	primosomal replication protein N	CDS	-0.550833	0.00667694	0.0194991	1786.62	2227.03	2198.45	1325.13	1221.21	1694.12
VC_RS01850	VC_0368	rpsR	30S ribosomal protein S18	CDS	-0.590186	0.00284815	0.00982625	1729.86	2177.41	2182.25	1322.14	1317.68	1405.12
VC_RS01855	VC_0369	rplI	50S ribosomal protein L9	CDS	-0.281386	0.500827	0.607794	2285.42	2323.34	2509.21	1692.36	1874.92	2289.44
VC_RS01860	VC_0370		YdiY family protein	CDS	1.05055	9.72e-06	9.51e-05	21.9557	26.9006	18.9659	52.4034	43.5603	43.9076
VC_RS01865	VC_0371		replicative DNA helicase	CDS	0.381165	0.0023672	0.00853967	267.778	243.778	249.662	327.271	302.261	361.959
VC_RS01870	VC_0372	alr	alanine racemase	CDS	0.244352	0.0220582	0.0515513	166.863	160.567	164.315	185.576	190.966	206.017
VC_RS01875	VC_0373		YjbQ family protein	CDS	0.177207	0.243208	0.346452	34.4786	38.1904	33.0645	38.7532	48.1216	32.5407
VC_RS01880	VC_0374	pgi	glucose-6-phosphate isomerase	CDS	0.156424	0.481133	0.588772	2236.72	1658.5	1772.22	2148.21	2000.05	2168.41
VC_RS01885	VC_0376		MBL fold metallo-hydrolase	CDS	-0.0435278	0.78556	0.849055	25.5336	37.6329	29.1202	24.1708	31.777	33.2836
VC_RS01890	VC_0377		chemotaxis protein CheX	CDS	-0.0542255	0.604741	0.702044	253.222	257.576	258.557	216.206	260.602	264.189
VC_RS01895	VC_0378	zur	zinc uptake transcriptional repressor Zur	CDS	-0.0460687	0.748208	0.817879	156.048	188.025	175.393	152.549	197.58	152.897
VC_RS01900	VC_0379	dusA	tRNA dihydrouridine(20/20a) synthase DusA	CDS	-0.107877	0.416172	0.527269	48.2212	50.7347	46.9952	36.4893	44.0924	54.8288
VC_RS01905	VC_0379a	pspG	envelope stress response protein PspG	CDS	-0.288016	0.464131	0.572042	5.12299	9.75668	9.14727	5.99276	8.28634	5.20057
VC_RS01910	VC_0381		TIGR04219 family outer membrane beta-barrel protein	CDS	-0.121676	0.443829	0.553348	107.989	92.2703	69.9892	93.82	84.0797	70.4305
VC_RS01920	VC_0383		hypothetical protein	CDS	0.153589	0.672955	0.759182	2.92742	2.927	2.85328	3.862	3.26892	2.52599
VC_RS01925	VC_0384		assimilatory sulfite reductase (NADPH) flavoprotein subunit	CDS	-1.27107	2.21e-05	0.000194394	132.222	89.2039	78.8008	49.0741	36.6423	38.7071
VC_RS01930	VC_0385	cysI	assimilatory sulfite reductase (NADPH) hemoprotein subunit	CDS	-1.01955	0.00149996	0.00586303	53.9134	112.62	61.3455	39.1527	37.7827	34.9924
VC_RS01935	VC_0386		phosphoadenylyl-sulfate reductase	CDS	-0.410922	0.0831752	0.14897	34.9665	48.5046	43.7223	28.965	37.7066	28.826
VC_RS01970	VC_0389		sodium:proton antiporter	CDS	0.245436	0.0769998	0.140902	140.76	115.129	105.823	146.223	143.453	139.227
VC_RS01975	VC_0390	metH	methionine synthase	CDS	-0.0782268	0.713398	0.790762	439.276	377.444	375.038	407.641	337.839	383.43
VC_RS01980	VC_0391	lysC	lysine-sensitive aspartokinase 3	CDS	0.455406	0.0505721	0.0997146	458.63	287.543	308.574	510.317	466.544	469.76
VC_RS01985	VC_0392		alanine--glyoxylate aminotransferase family protein	CDS	-0.459749	0.0164274	0.0413825	191.096	135.06	150.72	110.733	112.436	123.773
VC_RS01990	VC_0393		ligase	CDS	0.110463	0.287101	0.395055	125.229	110.39	113.04	129.111	123.839	123.551
VC_RS01995	VC_0394	uvrA	excinuclease ABC subunit UvrA	CDS	0.314301	0.0151928	0.0387112	345.355	318.625	334.169	405.444	412.949	422.806
VC_RS02000	VC_0395	galU	UTP--glucose-1-phosphate uridylyltransferase GalU	CDS	0.0710844	0.697598	0.778586	522.789	408.387	369.667	539.482	366.423	460.696
VC_RS02005	VC_0396		helix-turn-helix transcriptional regulator	CDS	-0.274913	0.179503	0.272977	10.246	10.7323	8.81159	8.05694	9.73075	6.76074
VC_RS02010	VC_0397		single-stranded DNA-binding protein	CDS	-0.34377	0.0233488	0.0539296	379.02	328.661	310.504	267.943	238.707	295.689
VC_RS02015	VC_0398	csrD	RNase E specificity factor CsrD	CDS	-0.368364	0.0310804	0.0682005	192.966	159.452	158.609	142.029	119.582	134.323
VC_RS02020	VC_0399		MSHA biogenesis protein MshI	CDS	-0.645326	3.01e-05	0.000246716	215.979	181.195	180.512	130.11	123.231	116.047
VC_RS02025	VC_0400	pilO	type 4a pilus biogenesis protein PilO	CDS	-0.964138	5.14e-05	0.000380805	68.9571	92.1309	105.068	45.1455	45.3088	45.9136
VC_RS02030	VC_0401		MSHA biogenesis protein MshK	CDS	-1.22198	1.01e-06	1.49e-05	53.3442	69.5512	67.5556	28.8984	31.3969	21.248
VC_RS02035	VC_0402	mshL	pilus (MSHA type) biogenesis protein MshL	CDS	-0.829858	6.15e-05	0.000437477	414.718	515.71	612.951	298.04	288.045	282.168
VC_RS02040	VC_0403		AAA family ATPase	CDS	-0.756716	5.62e-05	0.000411193	131.978	162.379	180.008	90.0246	97.0034	93.6845
VC_RS02045	VC_0404		tetratricopeptide repeat protein	CDS	-0.400218	0.00906737	0.0251385	133.198	135.339	174.386	107.537	102.629	125.557
VC_RS02050	VC_0405	tadA	GspE/PulE family protein	CDS	-0.580334	0.000472248	0.00234607	249.563	313.189	335.26	202.156	206.626	191.752
VC_RS02055	VC_0406		type II secretion system F family protein	CDS	-0.518263	0.000443104	0.00223179	98.15	106.487	120.929	75.1759	81.7231	70.4305
VC_RS02060	VC_0407		MSHA biogenesis protein MshF	CDS	-0.368828	0.0410134	0.084669	58.2232	73.0357	79.8079	46.5438	66.3667	50.5198
VC_RS02065	VC_0408		prepilin-type N-terminal cleavage/methylation domain-containing protein	CDS	-0.116478	0.519404	0.623741	222.972	293.815	315.287	193.3	329.629	244.575
VC_RS02070	VC_0409		type II secretion system protein	CDS	-0.00748194	0.970638	0.980841	1428.01	1571.94	1558.65	1320.07	1769.1	1445.83
VC_RS02075	VC_0410		type II secretion system protein	CDS	0.416369	0.0522967	0.10249	300.468	357.234	369.751	367.356	520.823	482.984
VC_RS02080	VC_0411		type II secretion system protein	CDS	0.282851	0.0584322	0.111842	130.352	128.091	135.111	142.029	173.557	163.298
VC_RS02085	VC_0412		type II secretion system protein	CDS	0.410098	0.00368991	0.0119973	88.6359	99.3787	109.096	116.06	144.213	134.546
VC_RS02090	VC_0413		hypothetical protein	CDS	0.150412	0.271422	0.378311	42.9356	43.2081	49.3449	51.338	56.1038	43.0161
VC_RS02095	VC_0414		hypothetical protein	CDS	-0.291373	0.108892	0.183917	409.839	497.033	523.744	369.687	438.264	360.994
VC_RS02100	VC_0415		rod shape-determining protein	CDS	0.546779	0.000676359	0.00312849	506.607	420.234	473.644	678.381	618.967	748.733
VC_RS02105	VC_0416	mreC	rod shape-determining protein MreC	CDS	0.298089	0.0403165	0.0835698	162.716	123.352	134.775	191.902	160.025	165.749
VC_RS02110	VC_0417	mreD	rod shape-determining protein MreD	CDS	0.377548	0.0186537	0.0456023	71.0714	57.2856	67.052	97.4157	72.6765	84.0263
VC_RS02115	VC_0418		septum formation inhibitor Maf	CDS	-0.0838645	0.537412	0.64118	109.291	128.37	129.153	118.723	101.489	125.779
VC_RS02120	VC_0419	rng	ribonuclease G	CDS	-0.0526102	0.676694	0.762432	237.609	325.734	304.629	281.66	290.478	264.56
VC_RS02125	VC_0420		TIGR02099 family protein	CDS	0.188892	0.237033	0.339286	172.311	208.375	232.29	216.605	238.631	243.461
VC_RS02130	VC_0421		carbon-nitrogen hydrolase family protein	CDS	0.0408066	0.912809	0.942014	73.5922	96.4517	100.284	76.3744	100.5	101.114
VC_RS02135	VC_0422	tldD	metalloprotease TldD	CDS	0.00611284	0.954456	0.970001	234.601	252.001	278.53	233.185	262.198	273.03
VC_RS02140	VC_0423	arcA	arginine deiminase	CDS	0.334045	0.113628	0.1902	135.8	94.6398	109.348	123.451	158.049	147.25
VC_RS02145	VC_0424	rraB	ribonuclease E inhibitor RraB	CDS	-0.212268	0.424735	0.534305	57.898	48.9228	44.7293	50.4058	26.9116	53.4915
VC_RS02150	VC_0425		hypothetical protein	CDS	-0.134371	0.618457	0.713774	35.0478	27.5975	26.183	27.1672	26.3034	27.563
VC_RS02155	VC_0426		DUF2061 domain-containing protein	CDS	-0.453772	0.384063	0.494431	13.2547	29.27	38.8549	16.58	24.631	18.1277
VC_RS02160	VC_0428		universal stress protein	CDS	0.44841	0.0556505	0.107698	376.581	527	568.054	486.013	817.839	704.157
VC_RS02165	VC_0429		TRAP transporter permease	CDS	-0.166337	0.299365	0.408925	334.052	283.641	314.616	286.388	251.707	292.792
VC_RS02170	VC_0430		TAXI family TRAP transporter solute-binding subunit	CDS	-0.278836	0.054099	0.105441	1178.61	1054.14	1201.57	963.636	973.227	893.977
VC_RS02175	VC_0431	argR	transcriptional regulator ArgR	CDS	-0.0174452	0.88065	0.920503	134.174	150.392	155.336	117.658	167.703	149.256
VC_RS02180	VC_0432	mdh	malate dehydrogenase	CDS	-0.8938	2.19e-06	2.76e-05	651.352	546.931	656.17	347.381	313.893	336.848
VC_RS02185	VC_0433		amino acid permease	CDS	0.748478	4.05e-05	0.000311253	53.5881	49.3409	45.3168	77.573	81.343	90.1927
VC_RS02190	VC_0434	ispB	octaprenyl diphosphate synthase	CDS	0.273526	0.0703029	0.13072	274.853	226.355	217.269	283.258	276.414	308.914
VC_RS02195	VC_0435	rplU	50S ribosomal protein L21	CDS	-0.900765	6.88e-05	0.000479731	1462.98	1450.26	1340.87	929.944	643.37	705.122
VC_RS02200	VC_0436	rpmA	50S ribosomal protein L27	CDS	-0.279836	0.280467	0.388633	815.125	644.777	752.678	656.807	511.7	654.083
VC_RS02205	VC_0437	cgtA	Obg family GTPase CgtA	CDS	-0.487626	0.00815078	0.0229388	282.496	326.849	310.42	204.819	211.264	239.82
VC_RS02210	VC_0438		threonine/serine exporter ThrE family protein	CDS	0.780995	0.00614981	0.0182727	243.058	212.277	245.55	325.607	463.959	415.079
VC_RS02215	VC_0439		hypothetical protein	CDS	0.974173	0.00288911	0.00992905	118.642	97.9849	115.642	182.113	255.28	215.823
VC_RS02220	VC_0440	folA	type 3 dihydrofolate reductase	CDS	0.528171	0.0243946	0.0559456	170.685	138.266	154.916	191.502	260.297	217.458
VC_RS02225	VC_0441		symmetrical bis(5'-nucleosyl)-tetraphosphatase	CDS	0.193991	0.112577	0.189064	96.1171	114.432	117.74	118.39	131.061	126.002
VC_RS02230	VC_0442	apaG	Co2+/Mg2+ efflux protein ApaG	CDS	-0.0138693	0.929534	0.952839	66.5176	72.6176	79.1365	70.0487	71.9923	74.1452
VC_RS02235	VC_0443	rsmA	16S rRNA (adenine(1518)-N(6)/adenine(1519)-N(6))-dimethyltransferase RsmA	CDS	-0.355519	0.141051	0.226611	182.557	204.333	219.786	171.326	136.078	166.715
VC_RS02240	VC_0444	pdxA	4-hydroxythreonine-4-phosphate dehydrogenase PdxA	CDS	-0.347195	0.117617	0.195224	185.648	178.268	204.933	163.802	123.459	159.955
VC_RS02245	VC_0445	surA	peptidylprolyl isomerase SurA	CDS	-0.588944	0.0216982	0.0510981	196.3	212.417	232.542	164.202	122.851	139.227
VC_RS02250	VC_0446	lptD	LPS assembly protein LptD	CDS	-0.444275	0.0165692	0.0416513	361.374	397.097	406.76	324.608	248.134	283.579
VC_RS02255	VC_0447	djlA	co-chaperone DjlA	CDS	-0.0420397	0.795722	0.85499	50.1728	36.0997	41.0369	43.8803	35.6541	44.3534
VC_RS02285	VC_0449		methyl-accepting chemotaxis protein	CDS	-0.75319	0.000145736	0.000887644	54.8079	57.9825	44.4776	33.8924	28.6601	30.609
VC_RS02310	VC_0450	mltC	membrane-bound lytic murein transglycosylase MltC	CDS	-0.394121	0.00208587	0.00768854	103.517	120.704	131.754	83.5658	101.641	85.6607
VC_RS02315	VC_0451		oxidative damage protection protein	CDS	-0.859908	0.000423886	0.00217885	82.2118	59.7945	49.4288	26.1684	40.1393	39.3014
VC_RS02320	VC_0452	mutY	A/G-specific adenine glycosylase	CDS	-0.474385	0.105456	0.179909	65.7044	52.8254	56.0585	40.551	40.1393	45.0963
VC_RS02325	VC_0453	trmB	tRNA (guanosine(46)-N7)-methyltransferase TrmB	CDS	-0.225974	0.208479	0.307064	96.3611	76.3808	72.7586	72.6456	58.2324	79.1229
VC_RS02330	VC_0454	glsB	glutaminase B	CDS	0.195098	0.0726601	0.134121	57.3287	53.383	54.464	62.4579	60.361	66.3444
VC_RS02335	VC_0455	hemW	radical SAM family heme chaperone HemW	CDS	0.724619	6.5e-06	6.76e-05	92.0512	80.2835	81.2345	144.625	129.236	145.319
VC_RS02340	VC_0456		XTP/dITP diphosphatase	CDS	0.435993	0.000260571	0.00145502	63.7528	63.5578	66.8842	88.8927	92.7462	81.1288
VC_RS02345	VC_0457		DUF4426 domain-containing protein	CDS	0.142726	0.213096	0.311798	78.3086	85.0225	96.1723	96.2172	102.933	87.3695
VC_RS02350	VC_0458		YggU family protein	CDS	0.547484	0.000461839	0.00230401	42.529	33.4515	44.3937	55.3332	59.6008	61.441
VC_RS02355	VC_0459		YggT family protein	CDS	0.578843	3.68e-05	0.000288297	122.301	119.31	146.86	185.376	192.334	202.748
VC_RS02360	VC_0460		pyrroline-5-carboxylate reductase	CDS	0.655506	2.03e-05	0.000180104	134.255	116.383	131.503	197.162	182.147	222.881
VC_RS02365	VC_0461		YggS family pyridoxal phosphate-dependent enzyme	CDS	0.138369	0.185959	0.28016	97.0929	107.602	115.558	109.801	129.541	113.149
VC_RS02370	VC_0462		type IV pilus twitching motility protein PilT	CDS	-0.315556	0.0352101	0.0753229	97.7435	116.104	120.761	92.2886	94.0386	82.4661
VC_RS02375	VC_0463		PilT/PilU family type 4a pilus ATPase	CDS	-0.0060729	0.961008	0.974492	76.4383	78.6109	90.7175	76.0415	84.3078	84.472
VC_RS02380	VC_0464		helix-turn-helix transcriptional regulator	CDS	0.197142	0.275589	0.383517	39.7642	29.27	27.6097	41.0171	34.1336	35.8096
VC_RS02385	VC_0465	tyrS	tyrosine--tRNA ligase	CDS	0.900443	1.03e-06	1.5e-05	14.8811	19.9315	19.0498	31.6285	35.35	33.2836
VC_RS02390	VC_0466	ruvX	Holliday junction resolvase RuvX	CDS	0.912758	1.28e-06	1.78e-05	45.1311	42.2325	38.0157	80.8357	85.5241	69.6876
VC_RS02395	VC_0467		YqgE/AlgH family protein	CDS	1.00332	3.24e-09	1.44e-07	134.743	131.715	138.971	276.533	283.256	253.045
VC_RS02400	VC_0468	gshB	glutathione synthase	CDS	1.15033	8.1e-09	3.16e-07	211.506	179.941	206.275	427.084	455.673	444.351
VC_RS02405	VC_0469	rsmE	16S rRNA (uracil(1498)-N(3))-methyltransferase	CDS	1.24124	1.31e-07	2.98e-06	104.086	89.9008	86.9411	214.741	204.954	244.649
VC_RS02410	VC_0470	xds	extracellular deoxyribonuclease Dns	CDS	1.58311	3.36e-08	1.03e-06	22.1183	22.5797	22.4905	51.9373	73.8929	75.5568
VC_RS02415	VC_0471		SprT family zinc-dependent metalloprotease	CDS	0.117235	0.616599	0.712091	11.4657	8.36287	7.04928	10.1211	7.75419	11.367
VC_RS02420	VC_0472	metK	methionine adenosyltransferase	CDS	-0.239432	0.277179	0.384977	401.382	389.152	361.443	340.123	268.052	367.606
VC_RS02425	VC_0473	tkt	transketolase	CDS	-0.408464	0.02422	0.0556168	939.541	761.3	808.737	680.512	536.864	673.473
VC_RS02430	VC_0474		LysR family transcriptional regulator	CDS	0.289772	0.129438	0.211101	89.1238	117.498	126.551	108.669	164.739	133.803
VC_RS02435	VC_0475		ligand-gated channel protein	CDS	-0.854202	0.00131678	0.00533459	1290.99	1213.87	1432.01	745.167	671.27	761.363
VC_RS02440	VC_0476	epd	erythrose-4-phosphate dehydrogenase	CDS	0.257713	0.0798984	0.144925	441.797	463.582	464.749	508.32	653.557	476.223
VC_RS02445	VC_0477		phosphoglycerate kinase	CDS	0.704284	0.0144786	0.0372114	4921.57	3844.97	4229.48	6733.94	6799.51	7641.71
VC_RS02450	VC_0478	fbaA	class II fructose-bisphosphate aldolase	CDS	0.402108	0.0662474	0.124218	5316.85	4071.18	4209.51	6226.41	5601.26	6140.83
VC_RS02455	VC_0480	mscS	small-conductance mechanosensitive channel MscS	CDS	0.764575	9.1e-07	1.37e-05	475.788	450.758	534.15	845.113	843.154	793.458
VC_RS02460	VC_0481		amino acid transporter	CDS	0.467089	0.0123925	0.0325062	13.2547	16.1682	13.4272	22.0401	19.6135	17.3105
VC_RS02465	VC_0482		LysR family transcriptional regulator ArgP	CDS	0.386585	0.00878896	0.0244428	23.4194	26.0643	26.6026	27.8996	39.9113	31.6492
VC_RS02470	VC_0483		oxidative stress defense protein	CDS	2.38087	1.03e-13	2.17e-11	81.3987	78.4716	84.4235	385.135	446.626	441.082
VC_RS02475	VC_0485	pykF	pyruvate kinase PykF	CDS	0.623954	0.0363412	0.0771736	3139.01	2126.12	2225.14	3894.43	3568.83	4080.29
VC_RS02480	VC_0486		DeoR/GlpR transcriptional regulator	CDS	0.342866	0.402797	0.51353	155.479	66.9029	69.9892	163.536	84.3078	123.625
VC_RS02485	VC_0487	glmS	glutamine--fructose-6-phosphate transaminase (isomerizing)	CDS	-0.219412	0.518345	0.622679	777.882	368.384	363.457	587.757	334.799	374.441
VC_RS02490	VC_0488		TRAP transporter substrate-binding protein	CDS	-0.253155	0.230314	0.33194	51.9618	46.2745	44.7293	41.4832	41.6598	36.8497
VC_RS02495	VC_0489		GNAT family N-acetyltransferase	CDS	0.324182	0.131218	0.213221	10.7339	13.6593	12.2523	12.8511	17.9411	14.9331
VC_RS02500	VC_0490		DUF3732 domain-containing protein	CDS	-1.71318	1.19e-06	1.69e-05	803.985	1060.27	1180.33	329.003	361.178	238.334
VC_RS02505	VC_0491		hypothetical protein	CDS	-1.8635	4.53e-07	7.9e-06	142.387	165.864	213.912	51.0051	58.2324	34.2494
VC_RS02510	VC_0492		hypothetical protein	CDS	-1.91372	1.27e-07	2.91e-06	626.306	781.649	794.806	207.35	233.69	143.536
VC_RS02515	VC_0493		MarR family transcriptional regulator	CDS	-0.889324	1.83e-05	0.000165206	87.4162	96.4517	82.4094	51.6709	51.9227	40.0444
VC_RS02520	VC_0494		inovirus Gp2 family protein	CDS	-0.204806	0.449921	0.558547	8.53832	12.9624	11.497	9.32208	10.4149	8.69237
VC_RS02525	VC_0495		inovirus Gp2 family protein	CDS	0.0721476	0.7424	0.815107	4.39114	7.24782	7.21712	5.52666	8.05828	6.09209
VC_RS02530	VC_0496		inovirus Gp2 family protein	CDS	-0.0771742	0.666376	0.753433	5.6109	5.1571	6.88144	5.19373	6.61387	5.05198
VC_RS02535	VC_0497		AlpA family transcriptional regulator	CDS	-0.48445	0.113716	0.190201	2.84611	2.09072	2.26584	1.53148	2.05258	1.63446
VC_RS02540	VC_0498		ribonuclease HI	CDS	0.117052	0.712136	0.789855	2.11425	1.53319	1.2588	1.33173	2.66075	1.41158
VC_RS02545	VC_0499		IS3 family transposase	CDS	0.115315	0.616171	0.711829	17.0766	21.7435	20.5604	16.4468	26.2274	21.5452
VC_RS02550	VC_0501		IS5 family transposase	CDS	0.658971	0.0172797	0.0430722	15.0437	20.2103	19.3855	22.6393	39.2271	24.2198
VC_RS02555	VC_0502		type II secretion system protein	CDS	-0.272418	0.2194	0.318628	96.1171	122.795	109.348	82.0343	120.494	69.0932
VC_RS02560	CDS		zinc ABC transporter solute-binding protein	CDS	-0.452225	0.0569561	0.109558	5.93617	7.10844	6.46184	4.26152	5.70161	4.23475
VC_RS02565	VC_0503		peptidoglycan DD-metalloendopeptidase family protein	CDS	0.0540519	0.768555	0.834875	59.0364	78.3322	71.7516	60.9264	93.5064	62.4811
VC_RS02570	VC_0504		hypothetical protein	CDS	0.00468084	0.96908	0.979824	33.0962	32.7546	32.9805	32.9602	32.9933	33.2093
VC_RS02575	VC_0505		hypothetical protein	CDS	0.352269	0.0393819	0.0822073	24.2326	19.9315	22.7423	23.7047	29.6484	32.3178
VC_RS02580	VC_0506		WYL domain-containing protein	CDS	0.291561	0.376339	0.487309	63.1023	116.523	111.53	82.4338	150.522	123.031
VC_RS02585	VC_0508		DUF2787 domain-containing protein	CDS	0.209959	0.516584	0.620983	11.8723	16.8651	18.3785	14.2495	21.8182	18.3506
VC_RS02590	VC_0509		DUF2787 domain-containing protein	CDS	0.174162	0.621193	0.716235	3.57796	3.34515	4.27992	3.59566	4.48527	4.68051
VC_RS02595	VC_0510	radC	DNA repair protein RadC	CDS	0.00206541	0.993721	0.99568	3.98455	3.90267	4.27992	3.79542	5.16946	3.26893
VC_RS02605	VC_0513		helix-turn-helix transcriptional regulator	CDS	-0.237368	0.641404	0.734398	0.406587	0.696905	0.50352	0.266345	0.760215	0.297175
VC_RS02610	VC_0514		methyl-accepting chemotaxis protein	CDS	-1.35659	0.00298525	0.010171	0.894491	1.39381	0.839199	0.332931	0.456129	0.371469
VC_RS02615	VC_0515		EAL domain-containing protein	CDS	-1.44374	0.0615059	0.11693	0.650539	0.836287	0.75528	0.266345	0.152043	0.371469
VC_RS02620	VC_0516		tyrosine-type recombinase/integrase	CDS	-0.247769	0.0647561	0.12213	109.778	105.651	98.3542	78.5052	106.886	78.9
VC_RS02630	VC_0517	rpoD	RNA polymerase sigma factor RpoD	CDS	0.414333	0.0651855	0.12268	1280.75	934.829	938.98	1744.36	1064.3	1395.53
VC_RS02635	VC_0518	dnaG	DNA primase	CDS	-0.38829	0.0456182	0.0920384	237.284	239.457	223.814	215.074	148.318	171.767
VC_RS02640	VC_0519		GatB/YqeY domain-containing protein	CDS	-0.294124	0.276236	0.384117	1887.05	1546.99	1241.26	1509.58	892.72	1410.69
VC_RS02645	VC_0520	rpsU	30S ribosomal protein S21	CDS	-0.350313	0.188289	0.282865	309.738	276.95	217.185	237.58	155.692	237.22
VC_RS02650	VC_0521	tsaD	tRNA (adenosine(37)-N6)-threonylcarbamoyltransferase complex transferase subunit TsaD	CDS	0.00158784	0.990553	0.994012	118.479	144.538	141.489	103.342	152.803	148.736
VC_RS02655	VC_0522		alpha/beta fold hydrolase	CDS	0.271882	0.181189	0.275188	207.034	136.175	124.537	185.11	172.873	207.057
VC_RS02660	VC_0523	plsY	glycerol-3-phosphate 1-O-acyltransferase PlsY	CDS	0.197979	0.0833101	0.149061	71.478	72.1994	80.3953	74.3103	94.5707	88.261
VC_RS02665	VC_0524	folB	bifunctional dihydroneopterin aldolase/7,8-dihydroneopterin epimerase	CDS	-0.565909	0.00145827	0.00572523	50.0102	41.1174	33.7358	23.9045	30.4846	30.0147
VC_RS02670	VC_0525	folK	2-amino-4-hydroxy-6-hydroxymethyldihydropteridine diphosphokinase	CDS	0.219965	0.113433	0.190053	70.0142	58.6794	61.3455	74.1105	68.4953	78.9
VC_RS02675	VC_0526		undecaprenyl-diphosphate phosphatase	CDS	-0.109075	0.414989	0.526056	126.123	110.39	106.83	119.456	106.126	92.7929
VC_RS02680	VC_0527	ftsB	cell division protein FtsB	CDS	-0.20852	0.197639	0.294512	45.0498	41.8143	43.0509	42.5486	31.853	38.0384
VC_RS02685	VC_0528	ispD	2-C-methyl-D-erythritol 4-phosphate cytidylyltransferase	CDS	0.432229	0.0251112	0.057001	76.6009	67.1817	58.8279	97.7486	75.9454	99.7023
VC_RS02690	VC_0529	ispF	2-C-methyl-D-erythritol 2,4-cyclodiphosphate synthase	CDS	0.00856033	0.935495	0.957019	59.443	60.0733	59.4153	67.1855	54.8875	57.8749
VC_RS02695	VC_0530	truD	tRNA pseudouridine(13) synthase TruD	CDS	-0.071177	0.593161	0.690797	162.309	139.939	147.699	163.27	121.33	143.758
VC_RS02700	VC_0531	surE	5'/3'-nucleotidase SurE	CDS	-0.0702055	0.577966	0.675591	97.4995	91.7128	96.0883	95.8842	84.1558	91.7528
VC_RS02705	VC_0532		protein-L-isoaspartate(D-aspartate) O-methyltransferase	CDS	-0.140973	0.251974	0.356512	86.6843	102.584	93.5707	90.6905	77.0097	88.6325
VC_RS02710	VC_0533	nlpD	murein hydrolase activator NlpD	CDS	-0.267015	0.405386	0.516091	351.86	645.195	624.952	331.466	596.388	419.909
VC_RS02715	VC_0534	rpoS	RNA polymerase sigma factor RpoS	CDS	0.412832	0.248074	0.351693	373.409	745.828	765.35	578.368	1015.49	914.779
VC_RS02720	VC_0535	mutS	DNA mismatch repair protein MutS	CDS	0.545931	0.000202808	0.0011749	123.114	104.815	114.215	168.929	155.92	174.888
VC_RS02725	VC_0537	cysM	cysteine synthase CysM	CDS	0.243484	0.183752	0.278012	102.053	63.6972	76.7028	97.9484	96.4712	93.0901
VC_RS02730	VC_0538	cysP	sulfate ABC transporter substrate-binding protein	CDS	-1.13302	0.00306198	0.0103629	194.918	67.0423	92.5637	60.8598	48.9578	52.1542
VC_RS02735	VC_0539	cysT	sulfate/thiosulfate ABC transporter permease CysT	CDS	-0.269802	0.337534	0.448658	54.4013	23.416	27.4418	29.4977	28.0519	30.2376
VC_RS02740	VC_0540	cysW	sulfate ABC transporter permease subunit CysW	CDS	-0.362715	0.0803698	0.145706	27.7292	22.301	22.3227	20.2422	19.4615	16.6418
VC_RS02745	VC_0541		sulfate/molybdate ABC transporter ATP-binding protein	CDS	0.0434979	0.836199	0.886071	44.6432	37.0754	44.8133	43.0147	43.2562	44.3534
VC_RS02750	VC_0542	pncC	nicotinamide-nucleotide amidase	CDS	-0.220063	0.152301	0.2413	18.459	17.1439	16.3644	15.5812	12.1634	16.8647
VC_RS02755	VC_0543	recA	recombinase RecA	CDS	0.0523472	0.696613	0.777732	290.222	247.262	242.864	232.386	275.578	301.336
VC_RS02760	VC_0544	recX	recombination regulator RecX	CDS	1.15614	4.39e-06	4.88e-05	10.5713	9.05977	7.46888	23.8379	16.8768	19.6879
VC_RS02765	VC_0545	alaS	alanine--tRNA ligase	CDS	0.210702	0.228415	0.32947	778.207	637.669	683.864	851.505	688.222	890.337
VC_RS02770	VC_0547		aspartate kinase	CDS	0.476192	0.0110705	0.0297866	673.47	787.085	801.016	846.778	1259.22	1039.96
VC_RS02775	VC_0548	csrA	carbon storage regulator CsrA	CDS	0.0039084	0.986968	0.992268	361.7	271.514	263.593	210.413	374.862	314.188
VC_RS02820	VC_0549		oxaloacetate decarboxylase subunit gamma	CDS	-0.94034	5.8e-05	0.000421	52.9376	52.8254	52.6178	31.6951	28.204	22.5853
VC_RS02825	VC_0550	oadA	sodium-extruding oxaloacetate decarboxylase subunit alpha	CDS	-0.307115	0.0943677	0.1643	350.071	354.864	392.494	320.014	277.326	289.671
VC_RS02830	VC_0551		sodium ion-translocating decarboxylase subunit beta	CDS	-0.333235	0.0683231	0.127774	157.105	117.777	140.986	117.325	103.009	109.955
VC_RS02835	VC_0552		NADP-dependent oxidoreductase	CDS	0.0758576	0.467995	0.576206	237.203	225.658	225.745	235.116	271.245	219.464
VC_RS02840	VC_0553		DedA family protein	CDS	-0.168509	0.084937	0.151287	37.406	38.1904	38.5193	32.9602	36.0342	32.5407
VC_RS02845	VC_0554		insulinase family protein	CDS	0.334844	0.0484055	0.0962429	199.065	207.678	262.753	299.239	256.192	289.077
VC_RS02850	VC_0556		glutamate--cysteine ligase	CDS	1.41258	2.6e-07	5.09e-06	386.339	271.514	332.743	953.582	774.431	909.802
VC_RS02855	VC_0557	luxS	S-ribosylhomocysteine lyase	CDS	1.11742	1.43e-06	1.95e-05	372.433	287.125	347.596	767.473	722.812	695.316
VC_RS02860	VC_0558		HlyC/CorC family transporter	CDS	0.216621	0.0907119	0.158947	187.599	159.173	153.154	207.15	183.288	190.564
VC_RS02865	VC_0559		inner membrane protein YpjD	CDS	0.429183	0.00708437	0.0204538	81.8053	69.133	63.6952	102.077	95.559	91.4557
VC_RS02870	VC_0560	ffh	signal recognition particle protein	CDS	0.0995153	0.381306	0.491949	331.368	304.966	315.287	317.75	319.442	382.464
VC_RS02875	VC_0561	rpsP	30S ribosomal protein S16	CDS	-0.879178	0.000304619	0.00165424	633.706	636.693	615.301	367.756	375.774	281.648
VC_RS02880	VC_0562	rimM	ribosome maturation factor RimM	CDS	-0.346617	0.0848531	0.151214	2467.98	3020.53	3267.42	2132.23	2204.01	2549.61
VC_RS02885	VC_0563	trmD	tRNA (guanosine(37)-N1)-methyltransferase TrmD	CDS	-0.279244	0.159926	0.250708	2734.54	3175.66	3436.77	2325.99	2519.88	2856.22
VC_RS02890	VC_0564	rplS	50S ribosomal protein L19	CDS	-0.397314	0.0443313	0.089901	2009.84	2201.39	2416.47	1666.85	1827.4	1537.96
VC_RS02895	VC_0565	degS	outer membrane-stress sensor serine endopeptidase DegS	CDS	0.0657883	0.601186	0.698601	230.453	255.346	242.277	234.45	299.677	227.859
VC_RS02900	VC_0566		DegQ family serine endoprotease	CDS	0.944051	0.000442318	0.00223167	153.039	194.576	258.725	384.003	371.137	411.513
VC_RS02905	VC_0567		DUF1043 family protein	CDS	0.134363	0.275221	0.383226	292.986	306.638	326.113	279.063	383.224	353.861
VC_RS02910	VC_0568		cell division protein ZapE	CDS	-0.151061	0.227379	0.328359	142.631	155.967	151.895	126.98	154.019	124.665
VC_RS02915	VC_0570	rplM	50S ribosomal protein L13	CDS	-0.643611	0.00385731	0.0123831	2094	2277.21	2305.36	1526.22	1265.23	1482.24
VC_RS02920	VC_0571	rpsI	30S ribosomal protein S9	CDS	-0.370757	0.113554	0.190166	2200.85	2111.07	2378.54	1787.97	1506.97	1879.34
VC_RS02925	VC_0573	petA	ubiquinol-cytochrome c reductase iron-sulfur subunit	CDS	-0.782646	0.000362055	0.00190789	313.56	243.638	223.143	178.584	130.757	144.279
VC_RS02930	VC_0574		cytochrome bc complex cytochrome b subunit	CDS	-0.86019	0.000183218	0.00107189	668.51	510.971	533.647	372.484	272.765	298.512
VC_RS02935	VC_0575		cytochrome c1	CDS	-0.944469	9.74e-06	9.51e-05	329.904	292.561	287.678	180.116	140.716	152.079
VC_RS02940	VC_0576	sspA	stringent starvation protein A	CDS	-0.00994915	0.964711	0.976629	333.076	230.397	221.8	327.871	185.568	266.566
VC_RS02945	VC_0577	sspB	ClpXP protease specificity-enhancing factor	CDS	-0.030219	0.85608	0.901177	265.582	217.156	205.688	265.812	186.101	222.287
VC_RS02950	VC_0578		BON domain-containing protein	CDS	0.445785	0.000769216	0.00347221	102.135	93.8035	113.208	148.288	132.429	140.564
VC_RS02955	VC_0579		phosphoheptose isomerase	CDS	0.445264	0.00121004	0.00500074	101.484	88.9251	95.5009	142.162	112.132	135.14
VC_RS02960	VC_0580		YraN family protein	CDS	0.505401	0.000155673	0.000936934	49.5223	48.9228	47.4987	72.8454	64.6943	69.6133
VC_RS02965	VC_0581		penicillin-binding protein activator	CDS	0.202442	0.0570123	0.109558	319.577	355.979	356.492	373.682	410.972	402.821
VC_RS02970	VC_0582	rsmI	16S rRNA (cytidine(1402)-2'-O)-methyltransferase	CDS	0.150934	0.197721	0.294512	130.596	118.056	121.096	153.814	134.558	122.213
VC_RS02975	VC_0583		TetR/AcrR family transcriptional regulator	CDS	-0.556024	0.0124087	0.0325062	314.292	269.006	359.177	194.365	200.697	246.135
VC_RS02980	VC_0585	hpt	hypoxanthine phosphoribosyltransferase	CDS	-0.143788	0.466005	0.573954	62.777	47.1108	37.0926	42.8816	44.7006	45.5421
VC_RS02985	VC_0586	can	carbonate dehydratase	CDS	0.266297	0.167866	0.259409	222.647	156.804	160.791	216.206	217.041	216.789
VC_RS02990	VC_0587		SulP family inorganic anion transporter	CDS	0.265562	0.0358061	0.0762497	54.8892	51.0135	58.8279	66.1202	63.782	68.276
VC_RS02995	VC_0589		ABC transporter ATP-binding protein	CDS	2.63702	0.000373193	0.001955	80.5855	50.1772	53.8766	449.724	310.548	390.34
VC_RS03000	VC_0590		ABC transporter permease	CDS	2.1303	3.25e-07	5.99e-06	74.8933	42.0931	44.4776	295.909	207.235	205.571
VC_RS03005	VC_0591	panC	pantoate--beta-alanine ligase	CDS	-0.449655	0.0122039	0.0320601	209.636	212.417	235.228	167.531	147.558	166.195
VC_RS03010	VC_0592	panB	3-methyl-2-oxobutanoate hydroxymethyltransferase	CDS	-0.703777	0.000337656	0.00179918	140.923	135.2	150.217	92.7547	78.6062	90.4155
VC_RS03015	VC_0593	folK	2-amino-4-hydroxy-6-hydroxymethyldihydropteridine diphosphokinase	CDS	-0.655614	0.000163329	0.000969913	66.2736	81.5379	67.8912	49.1407	39.2271	48.3653
VC_RS03020	VC_0594	pcnB	polynucleotide adenylyltransferase PcnB	CDS	0.105985	0.32473	0.435043	189.876	174.366	169.267	191.436	174.013	208.766
VC_RS03025	VC_0595		tRNA glutamyl-Q(34) synthetase GluQRS	CDS	-0.427486	0.00837273	0.0235058	63.5089	57.5644	54.9676	54.6673	37.2505	38.9299
VC_RS03030	VC_0596	dksA	RNA polymerase-binding protein DksA	CDS	-0.0654943	0.700272	0.781081	377.069	335.49	345.247	390.662	291.998	328.23
VC_RS03035	VC_0597	sfsA	DNA/RNA nuclease SfsA	CDS	0.702747	0.000343681	0.00182459	46.4322	52.6861	44.6454	93.7535	69.1795	70.7277
VC_RS03040	VC_0600		alpha/beta fold hydrolase	CDS	0.318719	0.0550256	0.106779	10.3273	9.89606	12.4202	12.8511	13.3798	14.6359
VC_RS03045	VC_0601	hrpB	ATP-dependent helicase HrpB	CDS	0.644379	6.08e-05	0.000434883	91.5633	80.9804	82.9129	118.057	127.716	153.714
VC_RS03050	VC_0602	mrcB	penicillin-binding protein 1B	CDS	1.03008	1.05e-08	3.97e-07	130.758	125.164	142.412	249.366	270.864	293.46
VC_RS03055	VC_0603		hypothetical protein	CDS	0.416882	0.00424591	0.0134034	250.051	301.481	337.442	389.996	398.124	398.66
VC_RS03060	VC_0604	acnB	bifunctional aconitate hydratase 2/2-methylisocitrate dehydratase	CDS	-0.188678	0.126391	0.207368	1382.07	1340.15	1498.47	1117.92	1222.81	1362.62
VC_RS03065	VC_0605		hypothetical protein	CDS	-0.615021	0.000277656	0.00153596	22.5249	24.8098	20.1408	13.4504	15.5084	15.0073
VC_RS03070	VC_0606	glnK	P-II family nitrogen regulator	CDS	-0.643984	0.0343399	0.0738889	3.90323	4.4602	3.3568	2.59686	2.50871	2.30311
VC_RS03075	VC_0607		ammonium transporter	CDS	-0.37737	0.107649	0.182511	12.7668	9.89606	7.72064	7.85718	7.98225	7.57797
VC_RS03080	VC_0608		Fe(3+) ABC transporter substrate-binding protein	CDS	0.172658	0.530706	0.635597	893.108	651.188	678.073	933.34	633.411	938.331
VC_RS03085	VC_0609		iron ABC transporter permease	CDS	0.0189164	0.922367	0.948675	211.994	154.155	162.469	221.066	149.458	165.229
VC_RS03090	VC_0610		ABC transporter ATP-binding protein	CDS	-0.0577325	0.709782	0.788228	111.323	112.341	115.222	114.595	97.6876	113.298
VC_RS03095	VC_0611		phosphoglucomutase/phosphomannomutase family protein	CDS	-0.0208268	0.842934	0.891031	38.3818	38.3298	40.0298	35.4905	38.1628	41.4559
VC_RS03100	VC_0612		N,N'-diacetylchitobiose phosphorylase	CDS	0.241923	0.0990532	0.170456	56.2716	56.5887	67.6395	60.9264	76.0975	76.5969
VC_RS03105	VC_0613		beta-N-acetylhexosaminidase	CDS	3.45053	1.54e-11	1.56e-09	16.6701	16.8651	17.6232	131.708	227.532	200.593
VC_RS03110	VC_0614		glucosamine kinase GspK	CDS	4.38112	8.63e-12	9.91e-10	4.87904	6.82967	7.21712	104.074	155.54	133.134
VC_RS03115	VC_0615		hypothetical protein	CDS	1.35968	3.08e-08	9.6e-07	15.2877	16.447	14.4342	37.3549	40.6715	40.2672
VC_RS03120	VC_0616		ABC transporter ATP-binding protein	CDS	1.16819	4.45e-06	4.93e-05	5.20431	5.01772	5.62264	12.4516	11.3272	11.9613
VC_RS03125	VC_0617		ABC transporter ATP-binding protein	CDS	0.325243	0.0753444	0.138287	6.18012	6.41153	6.54576	6.72521	8.5144	8.76667
VC_RS03130	VC_0618		ABC transporter permease	CDS	0.281704	0.128379	0.209758	3.41533	3.34515	4.44776	4.06176	4.33322	5.34915
VC_RS03135	VC_0619		ABC transporter permease	CDS	0.382097	0.0351851	0.0753229	5.20431	6.82967	6.46184	7.05814	9.35064	7.57797
VC_RS03140	VC_0620		ABC transporter substrate-binding protein	CDS	0.435234	0.00182333	0.00687034	49.5223	49.7591	52.1982	64.1892	67.5831	73.1051
VC_RS03145	VC_0622		response regulator	CDS	-0.984529	9.92e-07	1.47e-05	179.63	193.879	178.917	115.394	81.8751	81.7975
VC_RS03150	VC_0623	rsmC	16S rRNA (guanine(1207)-N(2))-methyltransferase RsmC	CDS	-0.0291463	0.813909	0.86887	73.6735	59.6551	69.4018	69.5826	59.6768	69.6133
VC_RS03155	VC_0624		AI-2E family transporter	CDS	-0.0837872	0.607549	0.703696	121.488	89.4827	77.1224	99.6796	87.4247	84.8435
VC_RS03160	VC_0625		hypothetical protein	CDS	1.16968	0.000323015	0.00174614	6.18012	7.94472	7.80456	11.5194	16.7247	20.9508
VC_RS03165	VC_0626	hemL	glutamate-1-semialdehyde 2,1-aminomutase	CDS	-0.571239	0.000444093	0.00223179	274.039	262.315	241.438	172.925	154.476	196.061
VC_RS03170	VC_0627	erpA	iron-sulfur cluster insertion protein ErpA	CDS	-0.0862226	0.589564	0.687342	62.2078	53.9405	58.4083	58.9954	57.6243	47.9195
VC_RS03175	VC_0628	vexE	multidrug efflux RND transporter periplasmic adaptor subunit VexE	CDS	-0.175783	0.311584	0.421595	85.8711	73.7326	73.5139	76.3079	63.63	66.4929
VC_RS03180	VC_0629	vexF	multidrug efflux RND transporter permease subunit VexF	CDS	-0.101745	0.513671	0.618108	141.492	126.279	144.258	137.7	118.593	127.785
VC_RS03185	VC_0630		peptidoglycan DD-metalloendopeptidase family protein	CDS	-0.824215	4.14e-05	0.000316567	55.1332	53.1042	50.268	34.4251	29.0402	26.0028
VC_RS03190	VC_0631		tyrosine--tRNA ligase	CDS	0.0741985	0.678067	0.763013	427.729	327.964	333.582	434.808	329.097	382.984
VC_RS03195	VC_0632	dacB	serine-type D-Ala-D-Ala carboxypeptidase	CDS	-0.0480443	0.677169	0.762646	89.6117	82.9318	80.8988	94.7523	72.2204	78.1571
VC_RS03200	VC_0633	ompU	porin OmpU	CDS	0.139055	0.258067	0.363686	30901.3	32182	33618.1	34834.3	37672.1	33979.6
VC_RS03205	VC_0634	greA	transcription elongation factor GreA	CDS	-0.560918	0.000294703	0.0016127	150.6	148.441	137.797	89.958	100.804	105.349
VC_RS03210	VC_0635	yhbY	ribosome assembly RNA-binding protein YhbY	CDS	-0.925419	1.16e-05	0.000110375	130.677	125.861	99.7808	65.9204	54.8875	66.7158
VC_RS03215	VC_0636	rlmE	23S rRNA (uridine(2552)-2'-O)-methyltransferase RlmE	CDS	0.948007	2.19e-06	2.76e-05	233.381	216.598	295.482	528.162	461.982	448.363
VC_RS03220	VC_0637	ftsH	ATP-dependent zinc metalloprotease FtsH	CDS	0.564775	0.000139857	0.000863668	1826.14	2123.89	2320.47	2946.51	3071.04	3257.49
VC_RS03225	VC_0638	folP	dihydropteroate synthase	CDS	-0.0772252	0.551142	0.65195	96.9303	102.445	97.515	108.735	91.0737	81.5003
VC_RS03230	VC_0639	glmM	phosphoglucosamine mutase	CDS	-0.257571	0.0522865	0.10249	392.031	419.258	410.201	363.295	311.612	346.803
VC_RS03235	VC_0640	secG	preprotein translocase subunit SecG	CDS	0.00103562	0.996238	0.997534	699.492	514.316	496.554	704.749	485.473	521.468
VC_RS03250	VC_0641	rimP	ribosome maturation factor RimP	CDS	-0.565606	0.0117884	0.0312687	175.076	155.549	151.14	133.106	72.9046	119.464
VC_RS03255	VC_0642	nusA	transcription termination/antitermination protein NusA	CDS	-0.690356	0.002307	0.00836494	938.24	982.915	947.876	630.905	475.438	671.542
VC_RS03260	VC_0643	infB	translation initiation factor IF-2	CDS	-0.558586	0.0109024	0.0294123	2545.72	3353.37	3385.67	1769.6	2200.75	2333.64
VC_RS03265	VC_0644	rbfA	30S ribosome-binding factor RbfA	CDS	-0.771316	0.000276104	0.00153214	164.18	180.22	166.078	114.662	97.3835	86.9237
VC_RS03270	VC_0645	truB	tRNA pseudouridine(55) synthase TruB	CDS	-0.351694	0.0884119	0.15553	248.099	294.652	300.601	219.735	183.516	257.577
VC_RS03275	VC_0646	rpsO	30S ribosomal protein S15	CDS	-0.572171	0.0133534	0.0346196	852.206	782.904	773.742	556.595	524.244	539.373
VC_RS03280	VC_0647	pnp	polyribonucleotide nucleotidyltransferase	CDS	-0.186514	0.180691	0.274549	3147.31	3379.02	3555.69	2814.8	2741.87	3302.66
VC_RS03285	VC_0648	nlpI	lipoprotein NlpI	CDS	0.162626	0.233189	0.335133	208.986	171.857	173.714	201.823	220.69	198.364
VC_RS03290	VC_0649		MarR family transcriptional regulator	CDS	-0.229488	0.385707	0.496008	12.7668	12.8231	7.04928	12.7846	6.84193	7.94944
VC_RS03295	VC_0650	vcrM	sodium-coupled multidrug efflux MATE transporter VcrM	CDS	0.733593	0.00104149	0.00447415	57.9793	57.425	51.6947	88.5597	111.98	77.2655
VC_RS03300	VC_0651		U32 family peptidase	CDS	0.727502	0.0211372	0.0502574	278.105	313.468	385.696	456.515	657.966	503.786
VC_RS03305	VC_0652		U32 family peptidase	CDS	0.642332	0.0223068	0.0520055	339.744	377.165	392.578	470.765	699.55	561.438
VC_RS03310	VC_0653		bifunctional diguanylate cyclase/phosphodiesterase	CDS	-0.261181	0.312749	0.422454	366.741	990.303	428.915	483.949	524.776	480.681
VC_RS03315	VC_0654		SCP2 domain-containing protein	CDS	0.145534	0.463602	0.571786	209.88	317.51	303.119	237.18	386.113	295.169
VC_RS03320	VC_0655		N-acetyltransferase	CDS	0.672243	0.00623318	0.0184454	192.478	190.952	216.178	229.123	355.248	371.32
VC_RS03325	VC_0656		DNA polymerase III subunit psi	CDS	1.00834	0.000171781	0.00101331	102.216	100.354	117.572	182.779	237.263	224.219
VC_RS03330	VC_0657	rimI	ribosomal protein S18-alanine N-acetyltransferase	CDS	0.597534	0.00113452	0.00477007	51.3926	54.6374	63.1917	68.0512	99.9682	88.1867
VC_RS03335	VC_0658		EAL domain-containing protein	CDS	0.76542	0.0031103	0.0104667	51.7178	73.0357	69.8214	84.4314	127.792	118.201
VC_RS03340	VC_0659	prfC	peptide chain release factor 3	CDS	-0.407907	0.0340891	0.073446	200.773	196.945	164.315	152.283	110.611	160.623
VC_RS03345	VC_0660	srmB	ATP-dependent RNA helicase SrmB	CDS	-0.264833	0.0950046	0.165188	98.5566	90.8765	98.2703	83.6323	62.3376	93.5359
VC_RS03350	VC_0661		tRNA1(Val) (adenine(37)-N6)-methyltransferase	CDS	0.350906	0.0160202	0.0405002	12.9295	14.635	13.595	15.5812	18.6253	18.202
VC_RS03355	VC_0662	brnQ	branched-chain amino acid transport system II carrier protein	CDS	-0.156358	0.614478	0.710104	336.329	150.671	170.945	232.852	156.452	201.485
VC_RS03360	VC_0663	prfB	peptide chain release factor 2	CDS	-0.198233	0.199341	0.296222	348.364	304.269	306.224	322.411	218.866	294.501
VC_RS03365	VC_0664	lysS	lysine--tRNA ligase	CDS	0.0889654	0.588539	0.686674	654.035	540.659	568.054	748.097	472.549	654.305
VC_RS03370	VC_0665		sigma-54-dependent Fis family transcriptional regulator	CDS	1.0543	0.000478975	0.00236299	394.877	310.123	301.105	808.224	584.605	696.801
VC_RS03375	VC_0666		hypothetical protein	CDS	-0.217967	0.230847	0.332573	59.9309	54.2192	44.058	40.0849	53.5191	42.4218
VC_RS03380	VC_0667		NADP(H)-dependent aldo-keto reductase	CDS	0.357264	0.0567948	0.109466	498.313	410.199	422.285	573.574	600.57	530.755
VC_RS03385	VC_0668	mutH	DNA mismatch repair endonuclease MutH	CDS	-0.106894	0.518097	0.622591	26.3468	26.343	22.0709	22.8391	22.8064	23.6997
VC_RS03390	VC_0671	rppH	RNA pyrophosphohydrolase	CDS	0.16426	0.164855	0.256177	152.795	176.456	196.289	169.862	204.878	214.189
VC_RS03395	VC_0672	ptsP	phosphoenolpyruvate--protein phosphotransferase	CDS	0.251832	0.0376426	0.0796045	349.665	387.34	405.837	411.57	495.736	453.489
VC_RS03400	VC_0673		sulfite exporter TauE/SafE family protein	CDS	0.646871	9.11e-05	0.000607847	61.7199	72.8963	68.6465	105.14	100.728	112.184
VC_RS03405	VC_0674	lgt	prolipoprotein diacylglyceryl transferase	CDS	0.0261186	0.801791	0.860064	128.969	136.872	137.293	144.026	134.33	132.094
VC_RS03410	VC_0675		thymidylate synthase	CDS	-0.0274638	0.815759	0.870323	190.12	167.397	171.113	176.32	166.715	175.705
VC_RS03415	VC_0676		Na/Pi cotransporter family protein	CDS	0.219978	0.312832	0.422454	11.0592	15.3319	9.56687	12.4516	15.8125	13.2243
VC_RS03420	VC_0677	nhaR	transcriptional activator NhaR	CDS	0.161099	0.380398	0.491313	92.1326	110.947	75.1084	104.008	109.623	97.0277
VC_RS03425	VC_0678		winged helix-turn-helix transcriptional regulator	CDS	-0.109129	0.346351	0.456623	163.692	179.105	161.378	141.629	178.042	147.696
VC_RS03430	VC_0679	rpsT	30S ribosomal protein S20	CDS	-0.662289	0.00141268	0.00562069	1336.61	1261.26	1189.9	836.257	820.652	736.474
VC_RS03435	VC_0680	murJ	murein biosynthesis integral membrane protein MurJ	CDS	0.754337	1.74e-07	3.76e-06	81.3174	78.0534	80.2275	142.894	123.307	138.038
VC_RS03440	VC_0681	ribF	bifunctional riboflavin kinase/FAD synthetase	CDS	0.37915	0.0100946	0.027578	265.095	217.713	236.486	323.543	289.11	323.029
VC_RS03445	VC_0682	ileS	isoleucine--tRNA ligase	CDS	0.12598	0.433534	0.542413	1308.07	1070.03	1188.47	1432.54	1064.3	1395.31
VC_RS03450	VC_0683	lspA	lipoprotein signal peptidase	CDS	0.0744072	0.654804	0.743703	213.133	175.341	170.19	221	170.06	197.25
VC_RS03455	VC_0684	fkpB	FKBP-type peptidyl-prolyl cis-trans isomerase	CDS	-0.00605754	0.967525	0.978529	62.1265	50.7347	51.7786	62.2582	46.145	55.6461
VC_RS03460	VC_0685	ispH	4-hydroxy-3-methylbut-2-enyl diphosphate reductase	CDS	-0.0395799	0.83364	0.884567	119.699	102.863	100.452	114.728	83.6236	115.973
VC_RS03465	VC_0687		carbon starvation protein A	CDS	-1.3592	0.00112377	0.00473046	301.281	366.851	440.244	181.714	128.856	121.396
VC_RS03470	VC_0688		DUF2799 domain-containing protein	CDS	-0.603374	0.0219053	0.0513965	42.7729	46.1351	38.2675	25.3694	37.0225	21.248
VC_RS03475	VC_0689		sodium:proton antiporter	CDS	0.324591	0.0175757	0.0436265	138.809	161.961	166.497	171.926	214.076	199.107
VC_RS03480	VC_0690	murQ	N-acetylmuramic acid 6-phosphate etherase	CDS	0.441041	0.00631489	0.0186562	59.6056	66.7635	68.8144	69.6492	98.4478	96.8791
VC_RS03485	VC_0691		anhydro-N-acetylmuramic acid kinase	CDS	-0.13144	0.284115	0.391918	95.06	112.202	105.991	81.9677	103.617	100.297
VC_RS03490	VC_0692	nagZ	beta-N-acetylhexosaminidase	CDS	0.459839	0.0223233	0.0520055	118.805	87.1132	86.8571	144.825	122.395	135.735
VC_RS03495	VC_0693	yehT	two-component system response regulator BtsR	CDS	-0.630347	0.000129645	0.000809029	37.8939	35.124	37.764	26.0352	23.3386	22.2138
VC_RS03500	VC_0694		sensor histidine kinase	CDS	-1.07086	3.24e-05	0.00026117	55.2145	79.4472	60.758	35.9566	28.8121	28.0088
VC_RS03505	VC_0695		3-deoxy-7-phosphoheptulonate synthase	CDS	0.706145	0.0194416	0.0470753	1398.41	822.767	862.361	1739.83	1607.55	1683.72
VC_RS03510	VC_0696	tyrA	bifunctional chorismate mutase/prephenate dehydrogenase	CDS	0.596582	0.0180261	0.0444962	1523.72	1085.08	1082.06	1957.1	1744.16	1880.08
VC_RS03515	VC_0697		PilZ domain-containing protein	CDS	0.504863	0.00526339	0.0160565	99.3698	80.841	76.1993	132.041	121.178	110.772
VC_RS03520	VC_0698	ettA	energy-dependent translational throttle protein EttA	CDS	-0.076781	0.560982	0.660951	527.262	467.763	457.448	481.352	397.288	498.586
VC_RS03525	VC_0700	sltY	murein transglycosylase	CDS	0.472508	0.000682619	0.00314926	108.071	91.9915	90.2979	153.348	121.406	128.231
VC_RS03530	VC_0701	trpR	trp operon repressor	CDS	0.429664	0.000987726	0.0043003	47.8959	47.2502	50.6876	65.7872	63.3259	67.3845
VC_RS03535	VC_0702	yjjX	non-canonical purine NTP phosphatase	CDS	0.166798	0.106788	0.181327	122.22	149.138	130.076	156.278	146.797	147.325
VC_RS03540	VC_0703		GGDEF and EAL domain-containing protein	CDS	0.196341	0.195492	0.29168	139.134	200.291	186.134	207.683	203.129	191.084
VC_RS03545	VC_0704		extracellular solute-binding protein	CDS	-0.321812	0.0681278	0.127475	101.403	144.399	107.334	114.728	82.4833	84.9178
VC_RS03550	VC_0705	pheA	prephenate dehydratase	CDS	0.373232	0.020768	0.0494781	210.856	218.689	225.493	253.228	317.086	278.156
VC_RS03555	VC_0706	raiA	ribosome-associated translation inhibitor RaiA	CDS	-0.74816	0.108227	0.183316	2992.97	5530.5	4193.56	1121.58	4076.88	2372.65
VC_RS03560	VC_0708		outer membrane protein assembly factor BamD	CDS	0.204702	0.112771	0.189122	196.137	182.032	153.322	212.077	197.124	203.268
VC_RS03565	VC_0709	rluD	23S rRNA pseudouridine(1911/1915/1917) synthase RluD	CDS	0.105629	0.310695	0.420686	260.947	262.873	264.516	248.034	287.437	312.777
VC_RS03570	VC_0710	pgeF	peptidoglycan editing factor PgeF	CDS	0.292754	0.0260238	0.0586235	149.543	172.554	178.33	177.785	211.264	223.921
VC_RS03575	VC_0711	clpB	ATP-dependent chaperone ClpB	CDS	2.27228	1.78e-09	8.78e-08	373.084	314.026	332.575	1636.76	1541.03	1748.8
VC_RS03605	VC_0714		DUF1904 domain-containing protein	CDS	-0.303919	0.105005	0.179397	72.6977	84.1862	71.6676	54.0015	73.4367	57.5777
VC_RS03610	VC_0715	nfsA	oxygen-insensitive NADPH nitroreductase	CDS	0.448692	0.00915094	0.0253051	163.285	178.965	195.533	204.153	287.817	242.049
VC_RS03615	VC_0716		YfhL family 4Fe-4S dicluster ferredoxin	CDS	0.820408	0.000101676	0.000661607	25.6963	23.8342	26.183	36.9554	53.3671	43.6105
VC_RS03620	VC_0717		tRNA 5-hydroxyuridine modification protein YegQ	CDS	-0.290702	0.107391	0.18216	146.94	125.722	118.747	118.191	82.7114	119.093
VC_RS03625	VC_0718	rdgC	recombination-associated protein RdgC	CDS	0.296779	0.162932	0.254076	105.55	91.9915	78.2134	136.435	79.5185	122.733
VC_RS03630	VC_0719	phoB	phosphate regulon transcriptional regulatory protein PhoB	CDS	-2.61534	4.52e-10	2.72e-08	52.4497	35.5422	37.8479	5.06056	7.4501	8.09802
VC_RS03635	VC_0720	phoR	phosphate regulon sensor histidine kinase PhoR	CDS	-0.637913	0.000288421	0.00158498	42.529	34.2877	38.3514	24.304	24.783	25.037
VC_RS03640	VC_0721		phosphate ABC transporter substrate-binding protein	CDS	-0.392686	0.00368947	0.0119973	28.2171	23.5554	26.5187	19.5764	18.6253	21.5452
VC_RS03645	VC_0722	ppx	exopolyphosphatase	CDS	-0.561291	9.51e-05	0.000626556	109.778	127.534	134.104	85.4968	79.7465	86.4037
VC_RS03650	VC_0723	ppk1	polyphosphate kinase 1	CDS	-0.570718	0.000158778	0.0009508	134.336	140.078	137.461	85.5633	107.19	84.5463
VC_RS03655	VC_0724		ABC transporter permease subunit	CDS	0.149825	0.28166	0.38983	56.9221	68.8543	70.8284	63.3235	80.4307	74.2938
VC_RS03660	VC_0725	pstA	phosphate ABC transporter permease PstA	CDS	0.381649	0.0108055	0.0292061	44.318	45.717	52.6178	53.4688	70.776	61.7381
VC_RS03665	VC_0726	pstB	phosphate ABC transporter ATP-binding protein	CDS	0.445021	0.00161595	0.00621398	48.1399	58.4007	66.5485	77.0403	79.1383	79.4201
VC_RS03670	VC_0727	phoU	phosphate signaling complex protein PhoU	CDS	0.969475	2.09e-07	4.36e-06	48.5465	47.9471	48.8414	108.869	93.1263	82.6147
VC_RS03675	VC_0728	ppk2	polyphosphate kinase 2	CDS	0.098383	0.438725	0.548136	65.0539	72.1994	77.9616	70.3151	81.343	78.7514
VC_RS03680	VC_0730		copper homeostasis protein CutC	CDS	0.796874	4.92e-05	0.000369282	22.7689	25.7855	29.0363	34.4917	49.642	50.7427
VC_RS03685	VC_0731		peroxiredoxin C	CDS	-0.0784902	0.56867	0.668018	1193.98	1071.28	1035.4	1017.24	1023.93	1084.76
VC_RS03690	VC_0732		hydrogen peroxide-inducible genes activator	CDS	0.0290595	0.793812	0.854597	85.7898	91.9915	97.6828	85.3636	109.623	86.1065
VC_RS03695	VC_0734		malate synthase A	CDS	2.49248	4.77e-06	5.24e-05	47.5707	36.936	45.7364	130.642	319.594	284.471
VC_RS03700	VC_0736	aceA	isocitrate lyase	CDS	1.7731	8.6e-05	0.000580104	74.6493	69.8299	75.9476	155.679	299.677	298.512
VC_RS03705	VC_0737		CBS domain-containing protein	CDS	-0.698955	0.0168252	0.0421425	50.3354	75.9627	78.7169	35.8234	50.2502	40.1186
VC_RS03710	VC_0739	queA	tRNA preQ1(34) S-adenosylmethionine ribosyltransferase-isomerase QueA	CDS	-0.615157	0.00642593	0.0189528	102.622	111.505	111.11	84.6311	50.1742	77.4141
VC_RS03715	VC_0741	tgt	tRNA guanosine(34) transglycosylase Tgt	CDS	-0.662291	0.000116073	0.000742576	346.656	398.072	437.643	211.078	258.625	277.413
VC_RS03720	VC_0742	yajC	preprotein translocase subunit YajC	CDS	0.251945	0.0416874	0.0857617	255.255	215.065	199.058	261.351	246.538	289.3
VC_RS03725	VC_0743	secD	protein translocase subunit SecD	CDS	0.42835	0.0748738	0.137565	767.798	571.881	547.074	1003.72	666.632	868.792
VC_RS03730	VC_0744	secF	protein translocase subunit SecF	CDS	0.0615457	0.721373	0.797614	416.182	385.249	346.422	457.514	306.671	433.653
VC_RS03735	VC_0745	suhB	inositol-1-monophosphatase	CDS	-0.600092	0.0199121	0.0478888	157.593	164.052	114.383	109.668	78.5302	99.2565
VC_RS03740	VC_0746	trmJ	tRNA (cytosine(32)/uridine(32)-2'-O)-methyltransferase TrmJ	CDS	-0.480775	0.0173082	0.0431129	71.9659	69.6905	87.1928	61.7921	40.2914	61.961
VC_RS03745	VC_0747	iscR	Fe-S cluster assembly transcriptional regulator IscR	CDS	-0.243186	0.353698	0.464244	161.74	114.711	103.054	140.697	84.4598	95.5418
VC_RS03750	VC_0748		IscS subfamily cysteine desulfurase	CDS	-0.0896825	0.737335	0.811982	411.872	280.156	307.986	369.62	249.731	320.578
VC_RS03755	VC_0749	iscU	Fe-S cluster assembly scaffold IscU	CDS	-0.240748	0.34458	0.454795	165.562	147.326	160.287	144.359	130.681	125.482
VC_RS03760	VC_0750	iscA	iron-sulfur cluster assembly protein IscA	CDS	-0.236296	0.407125	0.517563	125.473	108.857	123.614	115.061	96.6993	92.1986
VC_RS03765	VC_0751	hscB	co-chaperone HscB	CDS	-0.229097	0.385928	0.496113	80.2602	69.5512	72.8425	73.2449	58.0044	58.7664
VC_RS03770	VC_0752	hscA	Fe-S protein assembly chaperone HscA	CDS	-0.126492	0.653838	0.743274	224.192	222.313	240.85	225.727	190.054	213.892
VC_RS03775	VC_0753	fdx	ISC system 2Fe-2S type ferredoxin	CDS	-0.597293	0.0706204	0.131173	43.2608	48.644	53.0374	33.959	32.5372	29.2718
VC_RS03780	VC_0754	iscX	Fe-S cluster assembly protein IscX	CDS	-0.226735	0.476212	0.5843	22.1996	24.2523	26.183	20.6417	21.286	20.1336
VC_RS03785	VC_0755	pepB	aminopeptidase PepB	CDS	-0.543073	0.00375838	0.0121202	623.298	502.19	549.256	406.975	336.623	405.867
VC_RS03790	VC_0756	ndk	nucleoside-diphosphate kinase	CDS	-0.885156	4.08e-06	4.64e-05	250.376	286.846	282.391	131.774	163.37	148.588
VC_RS03795	VC_0757	trmG/rlmN	bifunctional tRNA (adenosine(37)-C2)-methyltransferase TrmG/ribosomal RNA large subunit methyltransferase RlmN	CDS	-0.851861	0.000165953	0.000980555	89.937	82.653	93.4868	53.269	38.0868	56.0918
VC_RS03800	VC_0758	rodZ	cytoskeleton protein RodZ	CDS	0.0130664	0.919004	0.946957	229.478	190.116	179.673	200.824	181.691	222.287
VC_RS03805	VC_0759	ispG	flavodoxin-dependent (E)-4-hydroxy-3-methylbut-2-enyl-diphosphate synthase	CDS	0.198406	0.0970349	0.168121	302.826	272.769	296.489	353.44	296.94	350.37
VC_RS03810	VC_0760	hisS	histidine--tRNA ligase	CDS	0.00290586	0.983613	0.989455	348.201	329.636	352.38	367.023	314.349	350.964
VC_RS03815	VC_0761		YfgM family protein	CDS	-0.118806	0.483087	0.590698	296.564	343.853	329.302	335.595	284.168	273.178
VC_RS03820	VC_0762	bamB	outer membrane protein assembly factor BamB	CDS	0.187473	0.298338	0.407679	398.618	358.209	393.081	441.933	381.324	486.327
VC_RS03825	VC_0763	der	ribosome biogenesis GTPase Der	CDS	-0.00715248	0.961791	0.974947	366.416	342.599	372.017	399.451	306.443	369.834
VC_RS03830	VC_0764		alanyl-tRNA editing protein	CDS	0.208882	0.172249	0.264547	122.871	120.983	131.922	130.309	168.007	136.106
VC_RS03835	VC_0765		hypothetical protein	CDS	0.613298	0.0181418	0.0447195	57.4914	70.1087	63.6952	72.4459	131.593	88.4096
VC_RS03840	VC_0766	xseA	exodeoxyribonuclease VII large subunit	CDS	0.778778	2.47e-05	0.000212263	138.402	157.082	156.007	217.071	303.022	254.456
VC_RS03845	VC_0767	guaB	IMP dehydrogenase	CDS	-0.305716	0.152364	0.2413	455.865	456.752	382.423	422.223	231.409	393.98
VC_RS03850	VC_0768	guaA	glutamine-hydrolyzing GMP synthase	CDS	-0.612279	0.0121862	0.0320372	773.979	750.01	591.216	573.907	317.162	492.494
VC_RS03855	VC_0769		carbohydrate-binding protein	CDS	2.02288	2.88e-10	1.8e-08	20.8172	20.9072	20.5604	102.543	74.0449	76.5226
VC_RS03860	VC_0770		hypothetical protein	CDS	-0.663416	0.00363346	0.0118462	158.406	166.142	126.551	110.6	70.4719	103.566
VC_RS03865	VC_0771	vibB	vibriobactin biosynthesis bifunctional isochorismatase/aryl carrier protein VibB	CDS	0.471747	0.0316035	0.0690622	1076.64	809.386	872.767	1298.96	1371.81	1155.34
VC_RS03870	VC_0772		(2,3-dihydroxybenzoyl)adenylate synthase	CDS	0.560757	0.0111232	0.0298725	473.674	450.34	567.802	700.288	787.126	713.295
VC_RS03875	VC_0773		isochorismate synthase MenF	CDS	0.588517	0.0154266	0.0392505	403.985	403.23	477.001	579.9	676.667	674.662
VC_RS03880	VC_0774		2,3-dihydro-2,3-dihydroxybenzoate dehydrogenase	CDS	0.783973	0.00218818	0.00799933	413.905	367.548	449.979	594.216	782.033	744.424
VC_RS03885	VC_0775	vibH	norspermidine-2,3-dihydroxybenzoate synthase VibH	CDS	0.352172	0.142028	0.227741	477.17	706.941	450.314	578.368	772.682	734.766
VC_RS03890	VC_0776	fepB	Fe2+-enterobactin ABC transporter substrate-binding protein	CDS	0.660905	0.0019101	0.00715934	115.877	98.9606	112.704	168.463	176.066	173.625
VC_RS03895	VC_0777		iron ABC transporter permease	CDS	0.328018	0.104759	0.179063	91.8886	73.7326	90.13	110.2	95.1029	116.047
VC_RS03900	VC_0778		Fe(3+)-siderophore ABC transporter permease	CDS	0.366714	0.079495	0.144415	79.691	53.9405	70.6606	96.084	81.1909	86.6266
VC_RS03905	VC_0779		ABC transporter ATP-binding protein	CDS	0.430833	0.042483	0.0868959	64.9726	58.9582	61.6812	86.6287	69.5596	94.1302
VC_RS03910	VC_0780		4'-phosphopantetheinyl transferase superfamily protein	CDS	-0.0433986	0.856699	0.901295	40.8213	36.2391	36.2534	42.3489	33.9816	33.6551
VC_RS03915	VC_0781		LysR family transcriptional regulator	CDS	0.069378	0.560157	0.660519	91.726	95.1973	85.0109	94.0864	104.682	86.478
VC_RS03920	VC_0783		alkyl/aryl-sulfatase	CDS	-0.386295	0.0256351	0.0578946	13.9866	17.8408	16.4483	9.85477	14.4441	12.5557
VC_RS03925	VC_0784		alanine:cation symporter family protein	CDS	-0.58083	0.0179359	0.0443043	105.713	61.4671	56.8977	50.6056	53.8232	45.6164
VC_RS03930	VC_0786		D-amino acid dehydrogenase	CDS	0.83063	0.0024646	0.00878417	21.7117	13.7987	14.2664	29.1648	31.5489	28.3059
VC_RS03935	VC_0787		LysR family transcriptional regulator	CDS	0.445279	0.0191347	0.0464905	20.492	16.8651	18.3785	21.5074	26.7596	27.8602
VC_RS03940	VC_0788		DOPA 4,5-dioxygenase	CDS	0.319018	0.0383818	0.0804028	20.9799	24.5311	23.6654	25.0364	34.1336	27.0429
VC_RS03945	VC_0789		hypothetical protein	CDS	0.639983	0.00244051	0.00871577	11.3031	9.33853	13.3433	16.4468	21.8182	15.0816
VC_RS03950	VC_0790		response regulator	CDS	0.586942	0.0316753	0.0691646	40.9026	30.2457	42.0439	49.6068	59.6768	61.2924
VC_RS03955	VC_0791		sensor histidine kinase	CDS	0.622861	0.0286336	0.063537	28.6237	27.3187	35.1625	41.683	49.718	49.1825
VC_RS03960	VC_0792		sodium ion-translocating decarboxylase subunit beta	CDS	0.592537	0.043483	0.0883823	2.3582	3.34515	4.27992	3.66224	6.0057	5.42345
VC_RS03965	VC_0793m	oadA	sodium-extruding oxaloacetate decarboxylase subunit alpha	CDS	0.680554	0.00564625	0.0170057	4.55377	3.62391	4.36384	5.3269	6.99397	8.02373
VC_RS03970	VC_0794		OadG family protein	CDS	-0.0321228	0.926065	0.950653	1.05713	1.81195	1.00704	0.865621	1.14032	1.63446
VC_RS03975	VC_0795		citrate:sodium symporter	CDS	0.0319677	0.835576	0.885885	19.1909	19.2346	19.8051	19.8427	21.21	18.4992
VC_RS03980	VC_0796	citC	[citrate (pro-3S)-lyase] ligase	CDS	-0.0458023	0.920138	0.947577	0.487904	0.418143	1.09096	0.665863	0.760215	0.59435
VC_RS03990	VC_0798	citE	citrate (pro-3S)-lyase subunit beta	CDS	0.850233	0.0121221	0.0319159	1.05713	1.95134	1.51056	2.99638	2.58473	2.30311
VC_RS03995	VC_0799	citF	citrate lyase subunit alpha	CDS	0.272381	0.297251	0.406506	3.09006	3.06638	4.11208	3.79542	4.48527	4.23475
VC_RS04000	VC_0800	citX	citrate lyase holo-[acyl-carrier protein] synthase	CDS	0.251116	0.37931	0.490442	1.38239	1.67257	2.01408	2.19735	1.59645	2.22881
VC_RS04005	VC_0801	citG	triphosphoribosyl-dephospho-CoA synthase CitG	CDS	0.27369	0.306872	0.416325	2.43952	3.34515	2.76936	3.862	2.96484	3.34322
VC_RS04010	VC_0802		ACT domain-containing protein	CDS	0.258589	0.170959	0.262845	6.26144	5.71462	6.21008	5.793	7.90623	8.17232
VC_RS04015	VC_0803		RNA methyltransferase	CDS	-0.109144	0.531157	0.635923	21.4678	22.301	25.0921	20.5086	18.8533	24.517
VC_RS04020	VC_0804		ferredoxin family protein	CDS	-0.234805	0.447351	0.557084	3.7406	4.04205	2.5176	1.931	2.50871	4.23475
VC_RS04025	VC_0806		NAD(P)/FAD-dependent oxidoreductase	CDS	-0.522045	0.00594091	0.0177361	67.0868	66.7635	58.2404	47.5426	34.0576	52.0799
VC_RS04030	VC_0807		MFS transporter	CDS	0.281187	0.153324	0.242381	29.1116	20.489	20.3086	26.7011	28.204	30.3119
VC_RS04035	VC_0809		SWIM zinc finger domain-containing protein	CDS	0.153881	0.305812	0.415815	49.9289	40.8387	45.8203	51.8041	48.4257	51.9314
VC_RS04040	VC_0810		hypothetical protein	CDS	-0.769698	0.0101256	0.0276415	3.98455	7.10844	5.8744	3.52907	3.42097	2.82316
VC_RS04045	VC_0811		NERD domain-containing protein	CDS	-2.21987	9.83e-05	0.000643997	51.3926	78.7503	77.7938	15.3814	18.8533	10.3268
VC_RS04050	VC_0812		DEAD/DEAH box helicase family protein	CDS	-0.866952	8.25e-06	8.34e-05	181.175	200.291	207.366	121.919	100.424	100.445
VC_RS04055	VC_0813		class I SAM-dependent methyltransferase	CDS	-0.425397	0.00294278	0.0100746	48.3838	46.4139	38.6871	34.2919	30.7127	34.3237
VC_RS04060	VC_0814		helix-turn-helix domain-containing protein	CDS	0.0858713	0.733131	0.808854	33.0962	54.2192	57.653	39.2859	71.5362	42.8675
VC_RS04065	VC_0815		type II toxin-antitoxin system HipA family toxin	CDS	-0.0350007	0.884005	0.922925	85.4645	153.04	145.937	94.2196	168.768	111.961
VC_RS04070	VC_0817		IS481-like element ISVch1 family transposase	CDS	0.140945	0.398896	0.50947	25.2084	28.7125	26.183	26.1018	36.8704	25.2599
VC_RS04075	VC_0818		IS5 family transposase	CDS	-0.367133	0.0743699	0.136851	7.31856	7.94472	7.21712	5.85959	6.46182	5.05198
VC_RS04080	VC_0819		aldehyde dehydrogenase	CDS	-0.705427	0.00474801	0.0146809	6.91197	8.22348	5.8744	5.12714	4.33322	3.26893
VC_RS04085	VC_0820		peptidase M66	CDS	-1.01443	0.000841552	0.00375584	44.2366	50.1772	58.9957	30.2968	28.7361	16.8647
VC_RS04095	VC_0823		hypothetical protein	CDS	-0.690729	0.00119529	0.0049611	131.084	148.023	144.51	96.1506	92.062	74.1452
VC_RS04100	VC_0824	tpx	thiol peroxidase	CDS	-0.352474	0.00427104	0.0134682	165.969	166.839	179.169	134.637	142.464	123.922
VC_RS04105	VC_0825	tcpI	toxin-coregulated pilus methyl-accepting chemotaxis protein TcpI	CDS	-0.642958	0.0116696	0.031023	21.7931	30.6638	22.9941	16.1805	18.0931	13.8186
VC_RS04110	VC_0826	tcpP	toxin-coregulated pilus transcriptional regulator TcpP	CDS	1.81021	2.24e-07	4.55e-06	283.472	301.76	276.684	1036.15	1217.71	768.644
VC_RS04115	VC_0827	tcpH	toxin-coregulated pilus protein TcpH	CDS	1.89628	4.67e-08	1.32e-06	134.011	142.726	139.559	487.678	613.493	448.437
VC_RS04120	VC_0828	tcpA	toxin-coregulated pilus major pilin TcpA	CDS	0.369244	0.0406073	0.0840256	18.6217	18.1195	16.8679	21.5074	28.5841	19.1678
VC_RS04125	VC_0829	tcpB	toxin-coregulated pilus minor pilin TcpB	CDS	0.35156	0.0657692	0.123452	7.9691	8.36287	8.47591	10.5206	10.8711	10.2525
VC_RS04130	VC_0830	tcpQ	toxin-coregulated pilus protein TcpQ	CDS	0.418959	0.141825	0.227547	4.87904	6.13277	5.8744	6.39228	8.81849	7.28079
VC_RS04135	VC_0831	tcpC	toxin-coregulated pilus secretin TcpC	CDS	0.160352	0.509428	0.614903	14.7184	17.4226	17.791	21.3742	19.3855	14.9331
VC_RS04140	VC_0832	tcpR	toxin-coregulated pilus protein TcpR	CDS	-0.0805963	0.857729	0.902111	1.70766	3.34515	3.44072	3.19614	3.04086	1.63446
VC_RS04145	VC_0833	tcpD	toxin-coregulated pilus protein TcpD	CDS	-0.531113	0.0990176	0.170456	11.4657	11.708	12.8398	10.5872	7.75419	6.53785
VC_RS04150	VC_0834	tcpS	toxin-coregulated pilus protein TcpS	CDS	-0.45382	0.158238	0.248172	4.87904	4.87834	6.37792	3.92859	4.9414	2.97175
VC_RS04155	VC_0835	tcpT	toxin-coregulated pilus assembly ATPase TcpT	CDS	-0.491692	0.112612	0.189064	18.703	18.5377	20.3086	15.9141	15.1283	9.88107
VC_RS04160	VC_0836	tcpE	toxin-coregulated pilus assembly protein TcpE	CDS	-0.459585	0.0977788	0.169163	13.58	18.3983	16.8679	13.6502	13.2277	8.46949
VC_RS04165	VC_0837	tcpF	colonization factor TcpF	CDS	-0.633914	0.009841	0.0269472	77.7394	99.7969	91.8923	65.9204	63.0978	44.4277
VC_RS04170	VC_0838	toxT	pilus/toxin transcriptional regulator ToxT	CDS	-1.35025	0.00877946	0.0244355	6.26144	6.96905	5.70656	3.32931	2.58473	1.41158
VC_RS04175	VC_0839	tcpJ	toxin-coregulated pilus pre-pilin peptidase TcpJ	CDS	-1.14617	0.00162149	0.00622855	8.61964	7.10844	6.96536	4.79421	2.88882	2.52599
VC_RS04180	VC_0840	acfB	methyl-accepting chemotaxis protein AcfB	CDS	-1.13721	0.00123476	0.00506805	49.8475	60.2126	52.1982	28.4989	27.6718	17.459
VC_RS04185	VC_0841	acfC	accessory colonization factor AcfC	CDS	-0.281035	0.279009	0.386914	26.6721	39.863	40.1137	30.6297	34.6658	22.2881
VC_RS04190	VC_0842		RDD family protein	CDS	-0.580417	0.0569873	0.109558	5.69221	7.66596	6.79752	5.92618	4.86537	2.52599
VC_RS04195	VC_0843		M23 family metallopeptidase	CDS	-0.82353	0.00288169	0.00991311	10.1647	11.4292	8.81159	7.19132	4.78935	5.05198
VC_RS04200	VC_0844	acfA	accessory colonization factor AcfA	CDS	-1.29534	0.0015958	0.00615652	7.39988	13.2412	11.0774	4.19493	5.24548	3.34322
VC_RS04205	VC_0845	acfD	accessory colonization factor AcfD	CDS	-0.2216	0.211137	0.309952	170.197	206.981	210.471	175.122	193.399	135.363
VC_RS04210	CDS		tyrosine-type recombinase/integrase	CDS	-0.000967748	0.997506	0.998067	2.52084	3.62391	2.68544	2.99638	3.87709	1.78305
VC_RS04215	/pseudo		transposase	CDS	-0.321751	0.0181919	0.044781	19.8414	25.9249	22.4066	18.0449	19.3095	17.0133
VC_RS04220	VC_0847		tyrosine-type recombinase/integrase	CDS	-0.563944	0.00037773	0.00197586	86.4403	105.511	107.418	68.5839	76.7817	57.0576
VC_RS04225	tmRNA	ssrA	transfer-messenger RNA	tmRNA	0.472649	0.0167701	0.0420374	22578.9	15732.5	20000.2	26360.4	30092.2	24464.2
VC_RS04230	VC_0848	smpB	SsrA-binding protein SmpB	CDS	0.333568	0.00592332	0.0177053	165.887	154.295	159.616	195.031	193.247	216.418
VC_RS04235	VC_0849		type II toxin-antitoxin system RatA family toxin	CDS	0.154352	0.32658	0.436873	33.2588	29.4094	27.1901	24.9698	33.9816	41.1588
VC_RS04240	VC_0850		RnfH family protein	CDS	0.220071	0.153456	0.242381	16.2635	15.4713	14.4342	19.7095	17.1809	16.8647
VC_RS04245	VC_0851	bamE	outer membrane protein assembly factor BamE	CDS	0.196893	0.155808	0.245334	68.8758	73.5932	67.2199	94.0198	73.5888	72.585
VC_RS04250	VC_0852	recN	DNA repair protein RecN	CDS	-0.0875719	0.412539	0.52337	54.8079	68.7149	64.7862	60.5269	59.8289	56.6862
VC_RS04255	VC_0853	nadK	NAD(+) kinase	CDS	-0.291508	0.00839414	0.0235473	108.315	117.916	117.068	88.9592	96.4712	95.0218
VC_RS04260	VC_0854	grpE	nucleotide exchange factor GrpE	CDS	0.913474	0.000277335	0.00153596	275.097	193.6	190.498	398.119	412.721	431.201
VC_RS04265	VC_0855	dnaK	molecular chaperone DnaK	CDS	1.9681	4.85e-08	1.36e-06	1874.04	1473.26	1533.3	5833.89	6145.65	7116.6
VC_RS04270	VC_0856	dnaJ	molecular chaperone DnaJ	CDS	1.37455	1.08e-05	0.000104018	205.082	136.315	137.797	424.754	342.097	476.298
VC_RS04275	VC_0857		type IV pilin protein	CDS	-1.25861	1.16e-06	1.67e-05	14.7998	17.9802	16.4483	8.05694	6.68989	5.72062
VC_RS04280	VC_0858		prepilin-type N-terminal cleavage/methylation domain-containing protein	CDS	-0.407051	0.205537	0.303108	2.52084	1.95134	1.84624	2.19735	1.52043	1.04011
VC_RS04285	VC_0859		pilus assembly protein PilW	CDS	-0.398815	0.178562	0.271778	3.00874	3.06638	2.43368	2.33052	2.50871	1.56017
VC_RS04290	VC_0860		hypothetical protein	CDS	-0.688621	0.0171904	0.0429096	4.87904	7.52658	5.53872	3.72883	4.2572	2.97175
VC_RS04295	VC_0861		prepilin-type N-terminal cleavage/methylation domain-containing protein	CDS	-0.084685	0.706063	0.786062	1.78898	1.25443	1.6784	1.39831	1.59645	1.56017
VC_RS04300	VC_0863		AbgT family transporter	CDS	-1.41416	7.05e-06	7.22e-05	298.435	212.696	226.5	120.055	69.9397	86.7751
VC_RS04305	VC_0864	tadA	tRNA adenosine(34) deaminase TadA	CDS	-0.0775878	0.62531	0.720491	23.826	23.416	23.078	27.8331	17.789	20.9508
VC_RS04310	VC_0866	mltF	membrane-bound lytic murein transglycosylase MltF	CDS	0.0755905	0.691414	0.773384	83.025	61.3277	64.7023	87.4944	62.6417	70.3562
VC_RS04315	VC_0868		hypothetical protein	CDS	0.167589	0.490342	0.59772	1.54503	1.95134	1.59448	1.73124	2.20462	1.70876
VC_RS04320	VC_0869	purL	phosphoribosylformylglycinamidine synthase	CDS	-0.961585	0.00123051	0.00506004	1615.53	1563.86	1273.07	949.054	506.607	830.53
VC_RS04325	VC_0870		IS200/IS605-like element IS1004 family transposase	CDS	1.36234	0.000162481	0.000968084	3.82192	3.06638	2.34976	8.92256	7.90623	6.98362
VC_RS04330	VC_0871		DUF4250 domain-containing protein	CDS	1.74372	1.23e-06	1.74e-05	284.204	202.799	245.046	767.14	943.73	741.675
VC_RS04335	VC_0872		YaeP family protein	CDS	3.25031	5.38e-11	4.35e-09	62.3704	50.3166	58.2404	480.62	677.579	470.28
VC_RS04340	VC_0873		DUF533 domain-containing protein	CDS	6.96943	1.97e-15	1e-12	54.7266	65.091	65.4576	6254.25	9128.05	7829.9
VC_RS04345	VC_0875		proline--tRNA ligase	CDS	-0.0493142	0.802615	0.860429	426.753	313.329	306.811	353.64	253.532	404.678
VC_RS04350	VC_0876	tsaA	tRNA (N6-threonylcarbamoyladenosine(37)-N6)-methyltransferase TrmO	CDS	0.558795	9.91e-05	0.000647914	44.2366	41.2568	43.4705	57.2642	65.9106	66.9387
VC_RS04355	VC_0878		type B 50S ribosomal protein L31	CDS	0.563886	0.00262349	0.0092029	26.7534	22.1616	24.3368	38.953	36.4143	33.135
VC_RS04360	VC_0879	rpmJ	50S ribosomal protein L36	CDS	1.09766	4.4e-05	0.000333965	17.3206	11.1505	13.679	25.7689	35.6541	29.4946
VC_RS04365	VC_0880		AbgT family transporter	CDS	0.614042	0.216276	0.315284	144.989	97.0092	87.2767	190.237	137.903	176.151
VC_RS04370	VC_0881		YaiI/YqxD family protein	CDS	0.335065	0.0941063	0.164003	46.6762	40.8387	45.6525	48.275	59.6768	60.2523
VC_RS04375	VC_0882		hypothetical protein	CDS	-0.785001	0.0120996	0.0319037	20.492	29.4094	21.987	8.52304	16.8007	16.2703
VC_RS04380	VC_0884		GNAT family N-acetyltransferase	CDS	0.995979	4.38e-06	4.88e-05	30.738	26.6218	23.4137	58.3962	56.56	46.2107
VC_RS04385	VC_0885		DUF3301 domain-containing protein	CDS	1.9272	1.64e-08	5.57e-07	9.8394	7.24782	9.31511	35.6902	30.1045	35.5124
VC_RS04390	VC_0886		DUF3549 family protein	CDS	2.09642	9.24e-08	2.24e-06	62.533	47.8077	46.2399	257.422	199.784	213.149
VC_RS04395	VC_0887		hypothetical protein	CDS	-0.162799	0.448065	0.557539	12.4416	10.593	8.81159	10.787	7.83021	9.80678
VC_RS04400	VC_0888	truC	tRNA pseudouridine(65) synthase TruC	CDS	-0.094484	0.591815	0.689514	26.1842	23.416	20.4765	25.1696	16.6487	23.774
VC_RS04405	VC_0889	dxs	1-deoxy-D-xylulose-5-phosphate synthase	CDS	-0.506338	0.00310028	0.0104429	254.523	250.328	275.174	200.225	148.698	200.222
VC_RS04410	VC_0890	ispA	(2E,6E)-farnesyl diphosphate synthase	CDS	-0.345238	0.0604705	0.115146	105.55	89.622	88.032	85.297	58.5365	79.1229
VC_RS04415	VC_0891	xseB	exodeoxyribonuclease VII small subunit	CDS	-0.713404	0.00213407	0.00783375	25.8589	25.5067	22.9941	18.2446	11.8593	15.1559
VC_RS04420	VC_0892	pomA	flagellar motor protein PomA	CDS	-0.229141	0.184739	0.278912	71.3966	102.445	107.25	67.2521	84.992	87.4438
VC_RS04425	VC_0893		flagellar motor protein MotB	CDS	-0.0777372	0.733009	0.808854	79.6097	120.425	154.664	88.7595	127.944	119.39
VC_RS04430	VC_0894	thiI	tRNA 4-thiouridine(8) synthase ThiI	CDS	-0.350306	0.129626	0.211213	110.592	93.6641	87.9481	88.5597	56.1799	84.472
VC_RS04435	VC_0896		transcriptional regulator GcvA	CDS	-0.229463	0.146008	0.232997	47.8146	40.8387	40.2816	41.8828	36.1862	31.9463
VC_RS04440	VC_0897		DUF423 domain-containing protein	CDS	-0.117358	0.460702	0.569593	24.3139	17.0045	19.5533	20.2422	18.6253	17.459
VC_RS04445	VC_0898	xni	flap endonuclease Xni	CDS	0.147868	0.203076	0.300475	61.0693	53.2436	57.2334	57.9966	64.9223	67.3102
VC_RS04450	VC_0899		LOG family protein	CDS	-0.041625	0.811994	0.867622	1121.61	1259.59	1300.51	1123.71	1298.07	1155.19
VC_RS04455	VC_0900		GGDEF domain-containing protein	CDS	0.516105	8.88e-05	0.000593628	221.834	211.999	202.079	300.171	316.097	293.163
VC_RS04460	VC_0901		tetratricopeptide repeat protein	CDS	-0.530642	0.000333065	0.00178818	64.566	62.164	65.5415	48.608	43.4843	41.0102
VC_RS04465	VC_0902	queF	NADPH-dependent 7-cyano-7-deazaguanine reductase QueF	CDS	0.0139445	0.924543	0.949364	38.1378	30.6638	32.477	34.4917	30.2565	37.667
VC_RS04470	VC_0903	syd	SecY-interacting protein	CDS	-0.273669	0.105547	0.179909	25.2897	19.374	18.4624	19.7095	14.6721	17.9048
VC_RS04475	VC_0904		Zn-ribbon-containing protein	CDS	0.0274904	0.861055	0.904273	34.7225	28.7125	28.6167	34.6249	25.8473	33.4322
VC_RS04480	VC_0905	metQ	MetQ/NlpA family lipoprotein	CDS	-0.207348	0.3143	0.424275	342.753	323.922	311.93	295.976	260.83	290.786
VC_RS04485	VC_0906		ABC transporter permease	CDS	-0.156713	0.332873	0.44377	51.7992	47.3896	44.1419	48.1419	37.1745	43.239
VC_RS04490	VC_0907	metN	methionine ABC transporter ATP-binding protein MetN	CDS	0.0572865	0.810383	0.866927	81.3987	57.8432	44.4776	69.4495	50.9344	70.8763
VC_RS04495	VC_0908	gmhB	D-glycero-beta-D-manno-heptose 1,7-bisphosphate 7-phosphatase	CDS	-0.0426872	0.705544	0.78573	101.891	93.9429	86.6893	87.4944	93.2783	93.5359
VC_RS04500	VC_0909	treR	HTH-type transcriptional regulator TreR	CDS	0.311269	0.0396926	0.0825652	105.55	88.9251	87.6963	111.132	117.225	121.916
VC_RS04505	VC_0910	treB	PTS trehalose transporter subunit IIBC	CDS	0.498637	0.00515777	0.0158157	12.6042	12.4049	11.4131	15.9141	17.4849	18.0534
VC_RS04510	VC_0911	treC	alpha,alpha-phosphotrehalase	CDS	-0.0167768	0.907822	0.939244	16.3448	17.9802	19.889	18.7107	17.2569	17.6076
VC_RS04540	VC_0913	vexG	vibriobactin export RND transporter periplasmic adaptor subunit VexG	CDS	0.0598563	0.644153	0.7365	42.2037	37.2148	44.6454	43.1479	43.4083	42.9418
VC_RS04545	VC_0914	vexH	vibriobactin export RND transporter permease subunit VexH	CDS	0.0376115	0.737726	0.812161	90.4249	94.7791	107.166	101.411	100.804	97.9192
VC_RS04550	VC_0916		low molecular weight phosphotyrosine protein phosphatase	CDS	2.61823	5.62e-07	9.34e-06	78.146	67.7392	50.1002	451.588	362.47	389.151
VC_RS04555	VC_0917	wecB	UDP-N-acetylglucosamine 2-epimerase (non-hydrolyzing)	CDS	2.87141	3.11e-06	3.72e-05	139.215	109.414	84.8431	1028.29	670.585	741.824
VC_RS04560	VC_0918	wecC	UDP-N-acetyl-D-mannosamine dehydrogenase	CDS	3.0526	4.07e-06	4.64e-05	172.149	126.419	110.355	1395.25	856.99	1141.75
VC_RS04565	VC_0919		serine acetyltransferase	CDS	2.86582	4.97e-06	5.39e-05	61.1506	45.0201	34.7429	446.394	276.566	304.976
VC_RS04570	VC_0920		glycosyltransferase family 4 protein	CDS	2.6527	8.4e-07	1.29e-05	64.1594	52.6861	46.8273	466.703	295.343	267.681
VC_RS04575	VC_0921		lipopolysaccharide biosynthesis protein	CDS	2.47643	3.42e-07	6.15e-06	50.742	42.5112	36.1695	316.085	205.182	199.256
VC_RS04580	VC_0922		hypothetical protein	CDS	1.85701	9e-07	1.37e-05	56.5156	56.1706	49.7645	236.714	197.428	154.16
VC_RS04585	VC_0923		serine acetyltransferase	CDS	2.16057	6.3e-08	1.64e-06	48.0586	48.9228	52.366	241.042	218.258	208.617
VC_RS04590	VC_0924		phenylacetate--CoA ligase family protein	CDS	2.13969	6.42e-08	1.65e-06	139.947	139.799	132.174	610.396	586.962	617.827
VC_RS04595	VC_0925		glycosyltransferase family 4 protein	CDS	2.12761	4.89e-08	1.36e-06	97.9061	96.0336	89.123	431.146	399.341	406.461
VC_RS04600	VC_0926		hypothetical protein	CDS	2.01307	1.4e-07	3.13e-06	142.631	133.388	129.488	569.179	557.009	510.77
VC_RS04605	VC_0927		WecB/TagA/CpsF family glycosyltransferase	CDS	2.1372	2.25e-06	2.82e-05	152.551	118.613	96.0883	565.517	548.191	502.226
VC_RS04610	VC_0928		hypothetical protein	CDS	1.7894	2.08e-05	0.000183914	1036.31	733.005	602.965	2825.39	2731.6	2643.74
VC_RS04615	VC_0929		hypothetical protein	CDS	0.295424	0.271353	0.378311	47.2454	54.0799	43.3866	73.2449	70.2438	33.8037
VC_RS04620	VC_0930		hemolysin	CDS	2.15564	3.01e-05	0.000246716	668.022	514.316	506.96	2512.17	2417.79	2597.68
VC_RS04625	VC_0931		O-antigen ligase family protein	CDS	3.91614	1.96e-08	6.45e-07	10.1647	8.22348	6.54576	157.743	104.149	115.304
VC_RS04630	VC_0932		hypothetical protein	CDS	4.72179	3.33e-08	1.03e-06	28.3798	21.1859	18.9659	616.123	594.412	601.557
VC_RS04635	VC_0934		undecaprenyl-phosphate glucose phosphotransferase	CDS	5.52519	8.36e-07	1.29e-05	24.0699	12.2655	7.46888	824.871	560.582	643.979
VC_RS04640	VC_0935		outer membrane beta-barrel protein	CDS	5.11268	3.8e-07	6.76e-06	33.0962	23.2766	16.784	1022.9	699.017	813.071
VC_RS04645	VC_0936		polysaccharide export protein	CDS	5.07579	7.32e-08	1.85e-06	10.3273	8.0841	7.1332	343.186	236.351	285.511
VC_RS04650	VC_0937		polysaccharide biosynthesis tyrosine autokinase	CDS	4.1035	1.24e-08	4.46e-07	51.2299	45.4382	37.0087	919.956	624.972	753.116
VC_RS04655	VC_0938		hypothetical protein	CDS	4.4541	1.44e-08	4.92e-07	10.4899	7.24782	7.5528	187.84	174.393	197.027
VC_RS04660	VC_0939		VanZ family protein	CDS	1.92869	1.85e-08	6.13e-07	26.0216	24.5311	23.2458	106.938	92.9743	81.1288
VC_RS04665	VC_0940		YitT family protein	CDS	1.38108	3.82e-06	4.39e-05	12.6042	9.47791	8.14023	29.9638	24.859	24.1455
VC_RS04670	VC_0941		serine hydroxymethyltransferase	CDS	-0.77785	0.00160279	0.00617672	1820.7	1567.06	1489.41	1035.75	802.178	1006.61
VC_RS04675	VC_0942		hypothetical protein	CDS	0.162536	0.317164	0.427168	77.0075	60.6308	51.1912	64.855	80.2026	66.4187
VC_RS04680	VC_0943	lipA	lipoyl synthase	CDS	-0.404905	0.0183613	0.045073	237.935	183.704	180.092	164.335	148.774	141.455
VC_RS04685	VC_0944	lipB	lipoyl(octanoyl) transferase LipB	CDS	-0.339157	0.056329	0.108774	147.022	116.523	112.704	109.068	92.5941	95.839
VC_RS04690	VC_0945		YbeD family protein	CDS	-0.325738	0.160562	0.251261	19.5162	14.0775	19.1337	17.2458	11.0991	13.8929
VC_RS04695	VC_0947		serine hydrolase	CDS	0.430685	0.0433877	0.0882391	420.736	367.687	381.5	626.91	415.609	534.47
VC_RS04700	VC_0948		septal ring lytic transglycosylase RlpA family protein	CDS	0.179958	0.318818	0.428909	90.4249	118.892	111.362	140.43	113.88	108.692
VC_RS04705	VC_0949	mrdB	peptidoglycan glycosyltransferase MrdB	CDS	-0.0131995	0.94004	0.96084	59.2803	61.4671	60.4224	72.0463	50.0981	57.2805
VC_RS04710	VC_0950	mrdA	penicillin-binding protein 2	CDS	-0.0520524	0.78196	0.846066	117.26	117.08	118.243	133.639	88.717	117.681
VC_RS04715	VC_0951	rlmH	23S rRNA (pseudouridine(1915)-N(3))-methyltransferase RlmH	CDS	0.213024	0.19049	0.285174	57.2474	57.425	58.66	80.1699	50.8584	69.8362
VC_RS04720	VC_0952	rsfS	ribosome silencing factor	CDS	-0.0245674	0.894163	0.929971	59.0364	44.1838	47.8344	60.1274	38.0868	50.4455
VC_RS04725	VC_0953	holA	DNA polymerase III subunit delta	CDS	0.00912392	0.947899	0.966373	90.2623	83.0711	75.444	95.9508	67.6591	86.7009
VC_RS04730	VC_0954		luciferase	CDS	-0.255647	0.157579	0.247247	90.8315	76.1021	63.6952	77.9725	49.2619	65.8986
VC_RS04735	VC_0956	leuS	leucine--tRNA ligase	CDS	-0.23333	0.28551	0.39317	991.015	744.295	756.287	852.637	527.741	739.223
VC_RS04740	VC_0957		zinc ribbon-containing protein	CDS	-0.502838	0.195416	0.29168	79.5284	169.766	169.434	76.3079	125.055	93.9074
VC_RS04745	VC_0958	lnt	apolipoprotein N-acyltransferase	CDS	-0.119878	0.542554	0.644846	138.727	108.996	123.446	137.168	88.8691	115.675
VC_RS04750	VC_0959	corC	CNNM family magnesium/cobalt transport protein CorC	CDS	-0.173425	0.36358	0.474415	480.748	458.982	513.926	468.9	373.417	446.729
VC_RS04755	VC_0960	ybeY	rRNA maturation RNase YbeY	CDS	-0.206899	0.296853	0.406407	93.515	107.184	116.565	88.4266	92.5181	93.9074
VC_RS04760	VC_0961		PhoH family protein	CDS	-0.226853	0.174337	0.266946	187.843	212.696	244.962	176.72	185.644	189.226
VC_RS04765	VC_0962	miaB	tRNA (N6-isopentenyl adenosine(37)-C2)-methylthiotransferase MiaB	CDS	-0.520165	0.0331767	0.071957	213.214	188.304	210.387	163.736	100.12	162.852
VC_RS04770	VC_0963		2-octaprenyl-3-methyl-6-methoxy-1,4-benzoquinol hydroxylase	CDS	-0.226616	0.0859571	0.152297	71.8845	62.164	69.6536	60.5935	53.063	60.5494
VC_RS04775	VC_0964	crr	PTS glucose transporter subunit IIA	CDS	0.488387	0.00652996	0.0191959	960.521	771.474	872.767	1224.72	1191.71	1237.96
VC_RS04780	VC_0965	ptsI	phosphoenolpyruvate-protein phosphotransferase PtsI	CDS	0.461329	0.0167355	0.0419804	2961.82	2757.65	3005.17	4350.95	3586.01	4075.31
VC_RS04785	VC_0966		HPr family phosphocarrier protein	CDS	0.362854	0.063416	0.120176	1061.11	1082.85	1056.38	1356.7	1405.94	1352.89
VC_RS04790	VC_0968	cysK	cysteine synthase A	CDS	-2.1759	1.13e-07	2.63e-06	854.564	440.305	513.087	155.546	125.055	119.539
VC_RS04795	VC_0969	cysZ	sulfate transporter CysZ	CDS	0.924978	1.64e-06	2.18e-05	84.9766	67.1817	76.8707	151.95	142.92	140.415
VC_RS04800	VC_0970	zipA	cell division protein ZipA	CDS	0.392436	0.00573612	0.0172617	225.33	176.596	177.407	244.971	241.9	273.773
VC_RS04805	VC_0971	ligA	NAD-dependent DNA ligase LigA	CDS	0.132558	0.311603	0.421595	97.2556	77.6353	87.4446	108.07	84.6879	95.0218
VC_RS04810	VC_0972	chiP	chitoporin	CDS	-0.647056	0.0426279	0.087078	127.912	231.373	258.977	117.325	151.435	125.928
VC_RS04815	VC_0973		hypothetical protein	CDS	-1.11669	0.000677336	0.00312894	84.0821	120.983	118.075	52.5366	51.3905	44.9477
VC_RS04820	VC_0974	cueR	Cu(I)-responsive transcriptional regulator	CDS	0.233311	0.0235938	0.0544602	56.0277	53.1042	56.8138	65.7206	62.9458	66.4929
VC_RS04825	VC_0975		NfeD family protein	CDS	0.117386	0.351101	0.461517	342.834	296.185	344.407	352.707	391.663	322.584
VC_RS04830	VC_0976		SPFH/Band 7/PHB domain protein	CDS	0.144158	0.278336	0.386315	737.467	643.104	720.285	782.455	827.57	711.735
VC_RS04835	VC_0977		co-chaperone YbbN	CDS	2.10515	2.99e-07	5.59e-06	167.432	116.244	103.222	566.516	583.161	515.748
VC_RS04840	VC_0979		SDR family oxidoreductase	CDS	0.479777	0.00126202	0.00516571	40.0895	41.2568	42.8831	53.6685	62.0335	57.5777
VC_RS04845	VC_0980		TIGR01777 family protein	CDS	0.246398	0.0731375	0.134793	57.7353	72.8963	65.2897	66.4531	88.0329	77.7113
VC_RS04850	VC_0981	yfcE	phosphodiesterase	CDS	1.05899	2.39e-06	2.97e-05	66.8429	90.5977	80.1435	135.037	205.79	153.714
VC_RS04855	VC_0982		SelT/SelW/SelH family protein	CDS	0.907583	3.47e-05	0.000276086	55.7024	72.06	65.3736	88.2934	147.026	126.671
VC_RS04860	VC_0983	toxS	transmembrane regulator ToxS	CDS	-0.0130615	0.8913	0.927547	118.561	114.292	123.95	124.583	118.137	110.921
VC_RS04865	VC_0984		transcriptional regulator	CDS	-0.274501	0.0130121	0.0338582	151.982	153.737	151.979	129.71	114.26	134.397
VC_RS04870	VC_0985	htpG	molecular chaperone HtpG	CDS	0.606154	0.0052306	0.0160114	394.714	294.373	332.323	613.792	436.971	504.306
VC_RS04875	VC_0986	adk	adenylate kinase	CDS	-0.78488	0.000288746	0.00158498	566.945	533.551	403.907	331.4	234.602	307.056
VC_RS04880	VC_0987	hemH	ferrochelatase	CDS	-0.494793	0.00101337	0.00437978	97.4182	83.768	81.2345	71.8466	54.5834	59.8065
VC_RS04885	VC_0988	dtpA	dipeptide/tripeptide permease DtpA	CDS	0.389868	0.0587458	0.112283	143.119	87.6707	86.8571	165.4	117.909	133.283
VC_RS04890	VC_0990	rfaH	transcription/translation regulatory transformer protein RfaH	CDS	0.161407	0.170002	0.261887	45.2124	41.1174	39.5263	51.8707	44.6246	44.2791
VC_RS04895	VC_0991	asnB	asparagine synthase B	CDS	0.298967	0.341737	0.452217	2023.26	1516.05	1289.68	2385.92	1663.05	1892.04
VC_RS04900	VC_0992		cation:proton antiporter	CDS	-0.396434	0.0309634	0.0680277	140.191	107.881	99.6969	107.004	70.3199	86.9237
VC_RS04905	VC_0993		ROK family protein	CDS	-0.165004	0.184517	0.278696	207.685	256.461	250.165	215.806	216.433	204.754
VC_RS04910	VC_0994	nagA	N-acetylglucosamine-6-phosphate deacetylase	CDS	-0.204349	0.563984	0.663829	81.8053	200.709	200.904	111.399	165.195	142.644
VC_RS04915	VC_0995		PTS transporter subunit EIIC	CDS	-0.0626423	0.779518	0.844062	393.739	617.598	702.41	508.32	534.203	598.288
VC_RS04920	VC_0997	glnS	glutamine--tRNA ligase	CDS	0.0697635	0.71305	0.790623	652.816	461.909	488.162	631.105	440.164	611.215
VC_RS04925	VC_0998		hypothetical protein	CDS	-0.358622	0.0221806	0.0517693	514.007	666.66	663.639	431.745	494.824	511.736
VC_RS04930	VC_0999	truA	tRNA pseudouridine(38-40) synthase TruA	CDS	0.027836	0.824882	0.877763	47.9772	51.7104	50.1841	44.5462	47.3614	60.8466
VC_RS04935	VC_1000		acetyl-CoA carboxylase carboxyltransferase subunit beta	CDS	0.21395	0.339788	0.450476	342.265	228.027	224.822	363.761	225.024	333.653
VC_RS04940	VC_1001	folC	bifunctional tetrahydrofolate synthase/dihydrofolate synthase	CDS	0.103221	0.479828	0.587926	242.814	199.315	217.269	261.551	206.474	240.415
VC_RS04945	VC_1002		SPOR domain-containing protein	CDS	0.304766	0.0134723	0.0348769	115.145	108.299	117.991	148.754	136.763	136.329
VC_RS04950	VC_1003		bacteriocin production protein	CDS	-0.410153	0.0514876	0.101158	177.353	171.996	139.139	139.898	92.7462	134.843
VC_RS04955	VC_1004	purF	amidophosphoribosyltransferase	CDS	-0.441691	0.0468288	0.0935788	473.267	397.654	352.296	347.381	223.655	329.567
VC_RS04960	VC_1005		Na+/H+ antiporter family protein	CDS	-0.109577	0.531729	0.636179	160.927	127.255	134.859	151.817	107.19	133.209
VC_RS04965	VC_1006	rnt	ribonuclease T	CDS	-0.23774	0.169781	0.261774	67.0055	53.1042	50.7716	56.6649	41.5077	46.8051
VC_RS04970	VC_1008		OmpA family protein	CDS	0.407806	0.00629032	0.0185991	155.804	130.182	156.427	174.989	228.521	183.729
VC_RS04975	VC_1009		DUF2753 domain-containing protein	CDS	0.873934	0.000177792	0.0010453	267.941	240.154	290.279	403.246	564.459	495.762
VC_RS04980	VC_1010	gloA	lactoylglutathione lyase	CDS	-0.278605	0.0258321	0.0582655	132.791	129.764	123.362	92.6215	123.915	101.634
VC_RS04985	VC_1011	nth	endonuclease III	CDS	-0.181206	0.182329	0.276329	58.8738	74.2901	75.1084	55.999	69.9397	57.652
VC_RS04990	VC_1012		electron transport complex subunit E	CDS	-0.221545	0.102345	0.175358	75.1372	88.507	98.7738	70.2485	73.7408	81.0545
VC_RS04995	VC_1013	rsxG	electron transport complex subunit RsxG	CDS	-0.417958	0.00957082	0.026329	34.2346	42.3719	40.7851	32.3609	30.0285	25.3342
VC_RS05000	VC_1014	rsxD	electron transport complex subunit RsxD	CDS	-0.0756097	0.573795	0.672177	53.9947	46.2745	51.6108	53.3356	44.3205	46.5822
VC_RS05005	VC_1015	rsxC	electron transport complex subunit RsxC	CDS	0.126936	0.248361	0.351961	126.936	114.292	132.51	150.019	116.617	141.604
VC_RS05010	VC_1016	rsxB	electron transport complex subunit RsxB	CDS	0.161217	0.235013	0.336801	35.5357	30.5245	27.8614	37.3549	30.6367	37.0726
VC_RS05015	VC_1017	rsxA	electron transport complex subunit RsxA	CDS	0.0619883	0.650779	0.741315	35.7796	27.5975	28.1971	38.1539	28.8882	28.6774
VC_RS05025	VC_1018	uvrB	excinuclease ABC subunit UvrB	CDS	0.328216	0.00352714	0.0115632	204.513	192.625	218.528	252.096	259.613	261.366
VC_RS05030	VC_1021		sigma-54-dependent Fis family transcriptional regulator	CDS	-0.272812	0.0204952	0.0490588	225.249	253.534	257.802	196.962	214.381	198.29
VC_RS05035	VC_1022		Hpt domain-containing protein	CDS	-0.00313065	0.979016	0.986504	39.7642	49.7591	54.9676	45.3452	47.4374	51.337
VC_RS05040	VC_1023		YvcK family protein	CDS	0.204809	0.0306693	0.0674231	81.7239	82.2348	84.927	93.5537	98.5998	94.7246
VC_RS05045	VC_1024	moaA	GTP 3',8-cyclase MoaA	CDS	0.285198	0.234041	0.335754	89.0425	74.1507	69.5696	99.8794	80.8868	102.971
VC_RS05050	VC_1025	moaB	molybdenum cofactor biosynthesis protein B	CDS	0.0667049	0.786015	0.849288	66.4363	55.4737	61.9329	64.2557	62.8698	65.6014
VC_RS05055	VC_1026	moaC	cyclic pyranopterin monophosphate synthase MoaC	CDS	0.110838	0.653052	0.742617	44.7245	32.0577	34.4911	41.2169	35.7301	43.4619
VC_RS05060	VC_1027	moaD	molybdopterin synthase sulfur carrier subunit	CDS	-0.265957	0.170397	0.262381	14.6371	11.5686	10.8257	9.92135	9.88279	11.0698
VC_RS05065	VC_1028	moaE	molybdopterin synthase catalytic subunit MoaE	CDS	0.0443016	0.823266	0.876771	32.5269	24.9492	23.078	26.4347	26.6075	30.1633
VC_RS05070	VC_1029		GGDEF domain-containing protein	CDS	1.21287	9.71e-06	9.51e-05	30.6566	29.6882	23.4976	57.0644	75.1092	62.0353
VC_RS05075	VC_1031		CBS domain-containing protein	CDS	1.28977	7.74e-05	0.000533261	9.43281	11.4292	9.39903	21.3742	24.631	27.6373
VC_RS05080	VC_1033		zinc/cadmium/mercury/lead-transporting ATPase	CDS	0.360747	0.152932	0.241875	309.331	358.349	335.764	273.603	513.601	501.26
VC_RS05085	VC_1034	udp	uridine phosphorylase	CDS	0.47159	0.188651	0.283255	247.286	418.84	473.98	272.271	633.639	674.885
VC_RS05090	VC_1035		hypothetical protein	CDS	0.777395	0.0205804	0.0491966	8.53832	12.8231	13.2594	14.5158	25.8473	18.7963
VC_RS05095	VC_1036	metG	methionine--tRNA ligase	CDS	-0.238905	0.241592	0.344841	447.896	345.247	356.156	387.532	234.07	352.375
VC_RS05100	VC_1037	apbC	iron-sulfur cluster carrier protein ApbC	CDS	0.409743	0.0255275	0.0577607	105.143	85.3012	110.187	108.735	149.078	141.975
VC_RS05105	VC_1038	udk	uridine kinase	CDS	0.157874	0.3188	0.428909	104.411	73.5932	81.2345	91.3564	94.0386	104.16
VC_RS05110	VC_1039		AsmA family protein	CDS	0.809187	0.000121387	0.000769648	229.315	186.631	209.716	387.532	320.354	388.705
VC_RS05115	VC_1040	cobO	cob(I)yrinic acid a,c-diamide adenosyltransferase	CDS	0.188844	0.529797	0.634721	78.9591	48.644	79.0526	75.1759	79.5185	81.5003
VC_RS05120	VC_1041		low molecular weight phosphotyrosine protein phosphatase	CDS	0.10419	0.568278	0.667779	15.6129	13.1018	12.1684	12.3185	16.8007	14.9331
VC_RS05125	VC_1042		outer membrane protein transport protein	CDS	0.690965	0.000436016	0.00221876	23.9073	18.8164	15.9448	28.965	32.9173	32.9864
VC_RS05130	VC_1043		outer membrane protein transport protein	CDS	-1.16857	4.46e-06	4.93e-05	324.05	361.415	339.708	166.532	137.219	152.228
VC_RS05135	VC_1044		DUF3379 domain-containing protein	CDS	-0.00976873	0.965307	0.976841	39.195	43.2081	38.0157	45.4784	30.7127	43.239
VC_RS05140	VC_1045		sigma-70 family RNA polymerase sigma factor	CDS	-0.323216	0.237504	0.339824	33.5027	34.4271	33.3162	32.9602	20.6018	27.2658
VC_RS05145	VC_1046	fadI	acetyl-CoA C-acyltransferase FadI	CDS	-1.61282	2.1e-07	4.36e-06	67.9813	120.147	68.143	32.827	25.2391	25.4085
VC_RS05150	VC_1047	fadJ	fatty acid oxidation complex subunit alpha FadJ	CDS	-1.23866	1.84e-08	6.13e-07	103.192	107.045	113.208	46.7436	43.9404	46.3593
VC_RS05155	VC_1048		NAD(P)H nitroreductase	CDS	0.262282	0.17131	0.263218	206.221	256.043	280.377	212.477	376.002	302.227
VC_RS05160	VC_1049		LysR family transcriptional regulator	CDS	0.764529	0.000666991	0.00310806	340.801	311.238	337.274	474.227	612.353	594.276
VC_RS05165	VC_1050		response regulator	CDS	2.10716	6.52e-10	3.62e-08	43.0982	50.1772	43.2188	166	224.795	196.656
VC_RS05170	VC_1052		YbaN family protein	CDS	-0.077784	0.684456	0.769229	70.5021	62.8609	51.6108	59.8611	62.1095	53.2686
VC_RS05175	VC_1053	apt	adenine phosphoribosyltransferase	CDS	-0.0540064	0.686664	0.770494	126.53	111.505	106.243	116.26	99.284	116.121
VC_RS05180	VC_1054	dnaX	DNA polymerase III subunit gamma/tau	CDS	0.164327	0.23216	0.334058	399.106	356.397	380.913	454.518	369.084	449.997
VC_RS05185	VC_1055		YbaB/EbfC family nucleoid-associated protein	CDS	0.709469	0.0024814	0.00881753	131.734	100.354	99.5291	205.285	141.324	195.913
VC_RS05190	VC_1056	recR	recombination protein RecR	CDS	0.805715	0.000570794	0.00273259	239.561	186.213	173.127	402.98	272.841	371.246
VC_RS05195	VC_1057		YkgJ family cysteine cluster protein	CDS	0.06283	0.743823	0.815107	6.0988	7.94472	6.12616	7.19132	6.23376	7.42938
VC_RS05200	VC_1058		YcgN family cysteine cluster protein	CDS	-0.324438	0.243501	0.34661	19.5162	12.2655	10.7418	11.8524	7.75419	14.4873
VC_RS05205	VC_1059		YciK family oxidoreductase	CDS	-0.983965	2.73e-07	5.26e-06	228.339	214.368	188.82	115.794	96.1672	107.28
VC_RS05210	VC_1060	sohB	protease SohB	CDS	-0.134287	0.170537	0.262484	121.244	116.523	112.201	94.8854	111.752	112.258
VC_RS05215	VC_1061		PLP-dependent cysteine synthase family protein	CDS	0.274216	0.508102	0.614525	78.7152	97.4274	131.67	126.181	128.248	117.904
VC_RS05220	VC_1062		Lrp/AsnC family transcriptional regulator	CDS	0.490326	0.00763046	0.021818	26.5908	21.6041	21.6513	28.2326	38.0107	32.0949
VC_RS05225	VC_1063	tesB	acyl-CoA thioesterase II	CDS	1.13517	2.63e-05	0.000222231	107.745	89.3433	101.04	196.163	221.298	237.814
VC_RS05230	VC_1064		hypothetical protein	CDS	1.33192	9.49e-07	1.42e-05	71.7219	75.6839	82.3255	182.313	211.416	184.694
VC_RS05235	VC_1065		MGMT family protein	CDS	0.679461	0.00013124	0.000816123	19.8414	16.5864	17.6232	30.5631	31.1688	25.037
VC_RS05240	VC_1066		hypothetical protein	CDS	0.183254	0.399283	0.509781	55.1332	73.7326	78.7169	59.6613	96.2432	79.7172
VC_RS05245	VC_1067		GGDEF domain-containing protein	CDS	-0.496762	0.00754984	0.0216396	68.7945	79.8654	78.9687	58.0632	50.3262	52.8229
VC_RS05250	ncRNA	ffs	signal recognition particle sRNA small type	ncRNA	-0.128166	0.636621	0.730235	9.8394	8.36287	5.28696	8.7228	4.63731	8.02373
VC_RS05255	VC_1068		metalloregulator ArsR/SmtB family transcription factor	CDS	-0.126935	0.447453	0.557084	6.50539	7.24782	7.5528	6.05935	5.92967	7.50367
VC_RS05260	VC_1069		ArsJ-associated glyceraldehyde-3-phosphate dehydrogenase	CDS	-0.0831834	0.43436	0.543256	60.2562	60.2126	59.8349	58.9288	53.9752	57.2805
VC_RS05265	VC_1070		phosphatase	CDS	-0.213877	0.108123	0.183227	21.2238	20.7678	21.7353	16.4468	19.1574	19.3907
VC_RS05270	VC_1071	arsJ	organoarsenical effux MFS transporter ArsJ	CDS	0.307474	0.0980725	0.169485	20.6546	17.1439	18.6302	26.7011	20.9059	22.3624
VC_RS05275	VC_1073		chitinase	CDS	0.875821	2.29e-06	2.86e-05	15.8569	19.2346	20.3086	36.0232	32.2331	33.2836
VC_RS05280	VC_1074		CPBP family intramembrane metalloprotease	CDS	-0.10944	0.768686	0.834875	79.3657	50.8741	41.5404	58.1298	36.2622	65.0071
VC_RS05285	VC_1075		YbhB/YbcL family Raf kinase inhibitor-like protein	CDS	0.480224	0.00706165	0.0204214	12.1163	10.593	14.1825	17.7785	19.2334	14.7102
VC_RS05290	VC_1076		helix-turn-helix transcriptional regulator	CDS	0.309577	0.0365448	0.0775597	14.3119	11.1505	14.5182	15.8475	18.2452	15.7503
VC_RS05295	VC_1077		hypothetical protein	CDS	0.87051	0.000366349	0.00192482	433.015	346.641	308.406	675.052	697.117	617.307
VC_RS05300	VC_1079		threonylcarbamoyl-AMP synthase	CDS	-0.229092	0.269116	0.37559	87.6601	80.9804	85.3466	76.1081	58.3845	82.2432
VC_RS05305	VC_1080		Hpt domain-containing protein	CDS	-1.18297	0.00750535	0.0215468	11.5471	26.0643	32.8127	9.12232	12.0874	9.73249
VC_RS05310	VC_1081		HDOD domain-containing protein	CDS	-1.54939	0.000731524	0.0033274	64.9726	152.344	156.762	40.4844	50.0221	37.1469
VC_RS05315	VC_1082		response regulator	CDS	-1.28128	0.00447337	0.0139885	17.158	30.9426	37.6801	12.3185	13.3038	9.5839
VC_RS05320	VC_1083		chemotaxis protein CheC	CDS	-1.19613	0.00642029	0.0189518	34.3972	67.4605	74.3531	26.7677	28.9642	21.0251
VC_RS05325	VC_1084		PAS domain-containing protein	CDS	-1.04638	0.0211917	0.0502719	40.8213	84.8831	90.4657	37.022	38.5429	28.9003
VC_RS05330	VC_1085		two-component sensor histidine kinase	CDS	-0.322159	0.389874	0.500102	22.1996	40.1418	43.4705	26.1018	33.9816	24.3684
VC_RS05335	VC_1086		EAL domain-containing protein	CDS	-0.496204	0.160456	0.25124	50.4168	62.5821	66.8003	46.8101	43.7884	36.7754
VC_RS05340	VC_1087		two-component system response regulator	CDS	-0.148906	0.448759	0.557539	79.6097	79.8654	93.6547	77.573	81.571	69.2418
VC_RS05345	VC_1088		HAMP domain-containing protein	CDS	0.435283	0.0254644	0.0576554	20.6546	24.6705	24.9242	30.4299	34.8178	29.6432
VC_RS05350	VC_1089		phosphate/phosphite/phosphonate ABC transporter substrate-binding protein	CDS	1.72688	5.02e-07	8.62e-06	10.246	11.708	13.9307	32.3609	48.0456	38.5585
VC_RS05355	VC_1091		peptide ABC transporter substrate-binding protein	CDS	-0.707783	0.000337884	0.00179918	2860.42	2258.11	2420.17	1767.6	1355.08	1493.01
VC_RS05360	VC_1092	oppB	oligopeptide ABC transporter permease OppB	CDS	-0.766845	0.00659018	0.0192774	510.348	319.461	346.505	302.901	170.972	217.532
VC_RS05365	VC_1093	oppC	oligopeptide ABC transporter permease OppC	CDS	-0.801806	0.00530691	0.0161549	372.84	234.857	257.97	204.886	115.933	175.853
VC_RS05370	VC_1094		ABC transporter ATP-binding protein	CDS	-0.850188	0.00135921	0.00545064	294.206	249.353	266.614	189.238	103.845	156.314
VC_RS05375	VC_1095	oppF	ABC transporter ATP-binding protein	CDS	-0.593492	0.0120028	0.0317192	282.74	235.833	264.18	208.748	128.324	181.723
VC_RS05380	VC_1096		glutathione S-transferase family protein	CDS	0.222029	0.177419	0.270733	11.7097	13.3806	13.4272	13.9165	19.1574	11.8127
VC_RS05385	VC_1097	pta	phosphate acetyltransferase	CDS	-0.20252	0.193406	0.289174	2321.94	2035.94	2172.02	2079.62	1560.8	2034.31
VC_RS05390	VC_1098		acetate kinase	CDS	0.0923653	0.6056	0.702582	1042.73	883.676	902.811	1072.97	843.914	1099.47
VC_RS05395	VC_1099		DUF412 domain-containing protein	CDS	0.541088	0.00779377	0.0221072	63.8341	77.4959	86.8571	102.21	127.488	102.303
VC_RS05400	VC_1100		DNA-binding protein VF530	CDS	-0.326591	0.0460084	0.0925109	35.4544	45.0201	39.2745	30.6297	35.1219	29.5689
VC_RS05405	VC_1101		ABC transporter substrate-binding protein	CDS	0.37936	0.0085851	0.0240072	111.486	87.3919	88.6195	106.405	137.675	130.163
VC_RS05410	VC_1102		ABC transporter permease	CDS	0.360518	0.0453042	0.0915608	44.2366	30.1063	32.2253	49.2072	45.2328	42.7189
VC_RS05415	VC_1103		ABC transporter ATP-binding protein	CDS	0.384418	0.0194622	0.0470932	39.7642	29.6882	38.0997	43.8803	47.5134	49.4054
VC_RS05420	VC_1104		sensor domain-containing diguanylate cyclase	CDS	0.00386242	0.976527	0.985221	35.4544	36.0997	35.7499	38.6866	35.9582	32.9121
VC_RS05425	VC_1105	dusC	tRNA dihydrouridine(16) synthase DusC	CDS	0.0304813	0.840338	0.889608	29.5995	23.5554	22.9101	25.103	24.707	28.0088
VC_RS05430	VC_1106		YecA family protein	CDS	-0.188828	0.245169	0.348269	33.1775	27.1793	33.1484	29.1648	21.8942	31.1291
VC_RS05435	VC_1107	lolA	outer membrane lipoprotein chaperone LolA	CDS	0.623818	7.23e-07	1.14e-05	68.4692	71.6419	66.2968	111.865	100.957	105.126
VC_RS05440	VC_1108		replication-associated recombination protein A	CDS	1.07862	8.24e-08	2.05e-06	94.2468	85.58	86.4375	189.904	168.083	204.531
VC_RS05445	VC_1110	serS	serine--tRNA ligase	CDS	0.173883	0.174564	0.267179	540.191	451.455	477.84	543.277	517.326	597.248
VC_RS05450	VC_1111	bioA	adenosylmethionine--8-amino-7-oxononanoate transaminase	CDS	0.0334136	0.90771	0.939244	23.9073	18.5377	21.987	24.3706	19.9176	21.8424
VC_RS05455	VC_1112	bioB	biotin synthase BioB	CDS	-0.117946	0.759219	0.826865	88.7985	76.2415	80.731	84.0319	63.5539	78.9743
VC_RS05460	VC_1113	bioF	8-amino-7-oxononanoate synthase	CDS	0.183239	0.654105	0.743339	75.5438	58.4007	67.9752	85.297	59.2207	84.9921
VC_RS05465	VC_1114	bioC	malonyl-ACP O-methyltransferase BioC	CDS	0.107974	0.480029	0.587969	116.934	166.839	154.161	150.884	167.931	152.897
VC_RS05470	VC_1115	bioD	dethiobiotin synthase	CDS	0.908166	0.000618461	0.00292535	312.096	331.866	338.533	492.006	721.824	630.011
VC_RS05475	VC_1117	htpX	protease HtpX	CDS	1.19629	2.19e-08	7.02e-07	70.4208	69.8299	76.7028	156.411	169.68	171.247
VC_RS05480	VC_1118		nuclear transport factor 2 family protein	CDS	-1.10767	0.0013751	0.00550755	30.9819	55.7524	56.2264	23.9045	25.6192	16.6418
VC_RS05485	VC_1119		SDR family oxidoreductase	CDS	-0.262281	0.21856	0.317702	53.4255	76.3808	104.648	64.4555	67.8872	63.1497
VC_RS05490	VC_1120		NAD(P)/FAD-dependent oxidoreductase	CDS	-0.476713	0.0412129	0.0850314	121.325	179.105	223.647	130.376	132.277	113.892
VC_RS05495	VC_1121		DUF1365 domain-containing protein	CDS	-0.443941	0.108471	0.183554	55.7024	87.5313	107.25	56.5983	67.8111	59.6579
VC_RS05500	VC_1122		class I SAM-dependent methyltransferase	CDS	-0.212645	0.451673	0.559987	192.559	286.707	304.378	204.22	264.555	207.354
VC_RS05505	VC_1123		DUF2878 domain-containing protein	CDS	-0.199199	0.425445	0.534549	52.3684	72.8963	79.7239	55.0003	71.004	52.4514
VC_RS05510	VC_1124		hypothetical protein	CDS	-0.167301	0.503727	0.610688	23.3381	26.343	29.9594	19.7095	29.2683	21.991
VC_RS05515	VC_1125		DUF3833 domain-containing protein	CDS	-0.719333	0.0237529	0.0547286	32.2017	50.456	45.065	23.4384	30.2565	23.6997
VC_RS05520	VC_1126	purB	adenylosuccinate lyase	CDS	-0.135809	0.597741	0.69528	413.58	307.057	241.606	358.101	203.814	313.891
VC_RS05525	VC_1127	hflD	high frequency lysogenization protein HflD	CDS	0.010943	0.951169	0.968215	112.055	103.281	81.2345	123.318	76.7057	98.6622
VC_RS05530	VC_1128	mnmA	tRNA 2-thiouridine(34) synthase MnmA	CDS	-0.101507	0.544854	0.646662	235.495	192.625	188.232	229.257	148.09	197.176
VC_RS05535	VC_1129		inosine/guanosine kinase	CDS	-0.278294	0.0873759	0.154165	44.4806	39.1661	35.4981	37.2217	29.8764	31.1291
VC_RS05540	VC_1130		H-NS histone family protein	CDS	-0.157597	0.262152	0.368421	563.041	563.378	513.926	463.041	557.313	450.22
VC_RS05545	VC_1131		Na+/H+ antiporter NhaC family protein	CDS	0.536575	0.0498786	0.0986205	52.3684	37.2148	29.5398	61.5923	52.987	58.3949
VC_RS05550	VC_1132	hisG	ATP phosphoribosyltransferase	CDS	0.184955	0.184009	0.278165	98.7193	77.4959	93.8225	99.1469	99.7402	108.395
VC_RS05555	VC_1133	hisD	histidinol dehydrogenase	CDS	0.461619	0.0129714	0.0337768	132.629	111.087	125.796	163.935	156.908	188.26
VC_RS05560	VC_1134		histidinol-phosphate transaminase	CDS	0.57691	0.00221295	0.00804853	111.486	84.3256	103.222	143.493	141.856	161.143
VC_RS05565	VC_1135	hisB	bifunctional histidinol-phosphatase/imidazoleglycerol-phosphate dehydratase HisB	CDS	0.216742	0.0788087	0.143582	127.343	106.627	118.159	132.507	138.131	138.781
VC_RS05570	VC_1136	hisH	imidazole glycerol phosphate synthase subunit HisH	CDS	0.12492	0.234985	0.336801	92.5391	86.4163	97.2632	94.0864	100.348	106.909
VC_RS05575	VC_1137	hisA	1-(5-phosphoribosyl)-5-[(5-phosphoribosylamino)methylideneamino]imidazole-4-carboxamide isomerase	CDS	0.0483004	0.674983	0.761034	85.7898	72.7569	79.8918	79.0379	82.4073	85.2893
VC_RS05580	VC_1138	hisF	imidazole glycerol phosphate synthase subunit HisF	CDS	0.329625	0.00493331	0.0151929	81.9679	70.8056	69.4857	90.1578	90.6176	98.6622
VC_RS05585	VC_1139		bifunctional phosphoribosyl-AMP cyclohydrolase/phosphoribosyl-ATP diphosphatase HisIE	CDS	0.201823	0.0926365	0.161841	107.42	88.7858	82.0737	101.145	105.67	113.372
VC_RS05590	VC_1140	rluE	23S rRNA pseudouridine(2457) synthase RluE	CDS	-0.0469436	0.684347	0.769229	48.1399	51.9891	40.9529	45.4118	51.3145	39.6729
VC_RS05595	VC_1141		NADP-dependent isocitrate dehydrogenase	CDS	-0.415283	0.00372214	0.012058	1664.48	1497.37	1575.26	1232.98	1199.47	1119.83
VC_RS05600	VC_1142	cspD	cold shock domain-containing protein CspD	CDS	-1.21265	0.00173008	0.00659583	22.037	19.5134	10.1543	7.05814	7.22204	7.94944
VC_RS05605	VC_1143	clpS	ATP-dependent Clp protease adapter ClpS	CDS	-0.0885967	0.554023	0.654922	162.797	183.704	165.406	149.286	193.475	138.558
VC_RS05610	VC_1144	clpA	ATP-dependent Clp protease ATP-binding subunit ClpA	CDS	0.957758	3.47e-05	0.000276086	667.453	764.505	881.495	1246.76	1617.74	1628.97
VC_RS05615	VC_1145		aspartate:alanine antiporter	CDS	0.217226	0.199556	0.296375	122.301	93.1066	90.5496	147.755	99.4361	108.618
VC_RS05620	VC_1146		GrxA family glutaredoxin	CDS	-1.25859	6.08e-06	6.4e-05	145.07	163.494	144.678	50.7387	77.0858	61.5896
VC_RS05625	VC_1147		iron-containing alcohol dehydrogenase	CDS	0.442029	0.161312	0.252214	126.042	195.97	186.89	182.047	268.888	240.118
VC_RS05630	VC_1148		MurR/RpiR family transcriptional regulator	CDS	-0.230285	0.220487	0.31972	283.96	429.433	405.921	270.14	385.657	298.215
VC_RS05635	VC_1149	panP	putative pyridoxal-dependent aspartate 1-decarboxylase	CDS	-0.512682	0.00238903	0.00856891	222.566	189.001	190.75	166.865	119.886	135.438
VC_RS05640	VC_1150		hypothetical protein	CDS	-1.31712	7.79e-10	4.2e-08	122.952	121.262	114.131	52.47	48.5017	42.7932
VC_RS05645	VC_1151		lysine exporter LysO family protein	CDS	-0.252221	0.320382	0.430525	93.1897	64.6728	58.5761	73.1117	53.8232	54.9031
VC_RS05650	VC_1152		HDOD domain-containing protein	CDS	-0.0783473	0.502408	0.609295	156.292	135.757	140.398	133.572	146.037	130.088
VC_RS05655	VC_1153		TfoX/Sxy family DNA transformation protein	CDS	-1.48073	4.25e-06	4.77e-05	55.2145	84.0468	70.9124	25.3694	26.4555	23.3283
VC_RS05660	VC_1154		hypothetical protein	CDS	0.60012	0.00876697	0.0244198	430.657	301.481	318.308	495.335	536.636	560.695
VC_RS05665	VC_1155		response regulator	CDS	-0.610458	0.0197527	0.0476018	34.3159	40.8387	35.2464	21.7737	29.1162	21.3223
VC_RS05670	VC_1156		cyclic nucleotide-binding domain-containing protein	CDS	-0.49836	0.0488368	0.0969919	111.161	160.149	161.714	100.013	114.184	92.1986
VC_RS05675	VC_1158		YdgA family protein	CDS	0.586549	0.000140519	0.000866249	552.714	567.978	590.88	791.511	914.006	864.705
VC_RS05680	VC_1159	serC	3-phosphoserine/phosphohydroxythreonine transaminase	CDS	-0.156777	0.308864	0.418526	605.977	473.338	457.364	492.206	441.305	445.02
VC_RS05685	VC_1160		alpha-L-glutamate ligase-like protein	CDS	1.75212	2.33e-11	2.3e-09	66.7615	69.8299	71.7516	245.836	211.036	244.947
VC_RS05690	VC_1161		inactive transglutaminase family protein	CDS	1.76239	5.18e-11	4.29e-09	90.3436	83.0711	83.2486	318.682	248.134	304.159
VC_RS05695	VC_1162		ATP-dependent Zn protease	CDS	1.72047	1.69e-10	1.13e-08	41.0653	40.0024	38.6871	134.704	109.395	150.594
VC_RS05700	VC_1163	cmoB	tRNA 5-methoxyuridine(34)/uridine 5-oxyacetic acid(34) synthase CmoB	CDS	-0.32004	0.0182368	0.0448167	41.1466	42.6506	36.0856	30.0304	30.3326	35.5867
VC_RS05705	VC_1164	cmoA	carboxy-S-adenosyl-L-methionine synthase CmoA	CDS	-0.812698	9.67e-05	0.000634441	27.7292	27.5975	28.0293	17.1127	12.9997	17.3105
VC_RS05710	VC_1165		DUF72 domain-containing protein	CDS	0.296201	0.0842052	0.15036	28.5424	20.489	20.8121	25.6357	29.4203	30.9805
VC_RS05715	VC_1166	aspS	aspartate--tRNA ligase	CDS	-0.0716286	0.693333	0.775006	891.97	696.766	697.459	805.561	618.511	751.482
VC_RS05720	VC_1167		thymidine kinase	CDS	-0.343751	0.163439	0.254607	52.775	41.1174	34.8268	41.2169	27.7478	32.4664
VC_RS05725	VC_1168		dicarboxylate/amino acid:cation symporter	CDS	0.118404	0.757952	0.825786	196.381	123.631	91.8923	174.656	107.494	165.155
VC_RS05730	VC_1169	trpA	tryptophan synthase subunit alpha	CDS	-0.380275	0.0084487	0.0236816	904.33	877.125	879.985	659.47	677.579	707.723
VC_RS05735	VC_1170	trpB	tryptophan synthase subunit beta	CDS	-0.446621	0.0041232	0.0131183	1605.94	1663.79	1665.14	1221.53	1146.94	1252.52
VC_RS05740	VC_1171	trpCF	bifunctional indole-3-glycerol-phosphate synthase TrpC/phosphoribosylanthranilate isomerase TrpF	CDS	-0.578205	0.00409069	0.0130356	1202.28	922.145	963.149	749.961	625.961	692.195
VC_RS05745	VC_1172	trpD	anthranilate phosphoribosyltransferase	CDS	-0.693363	0.00524846	0.0160247	1014.92	693.839	704.088	564.385	417.358	510.473
VC_RS05750	VC_1173		aminodeoxychorismate/anthranilate synthase component II	CDS	-0.665269	0.0198072	0.0477009	624.029	387.061	376.465	332.598	250.719	291.752
VC_RS05755	VC_1174		anthranilate synthase component 1	CDS	-0.952669	0.00181999	0.00686501	1687.42	1108.64	938.812	746.898	566.588	616.267
VC_RS05760	VC_1176		hypothetical protein	CDS	-1.47789	8.36e-06	8.42e-05	152.063	165.724	104.564	45.8113	62.2616	43.4619
VC_RS05765	VC_1177		PHP domain-containing protein	CDS	-0.699185	3.56e-05	0.000281788	61.3946	68.1574	55.7228	41.7496	35.9582	36.2554
VC_RS05770	VC_1178		threonylcarbamoyl-AMP synthase	CDS	-0.155051	0.218306	0.317592	131.734	140.217	144.426	119.389	124.979	129.568
VC_RS05775	VC_1179	rluB	23S rRNA pseudouridine(2605) synthase RluB	CDS	-0.110767	0.453509	0.562067	230.616	239.735	247.816	228.79	180.931	255.348
VC_RS05780	VC_1180	cydC	cysteine/glutathione ABC transporter ATP-binding protein/permease CydC	CDS	0.293889	0.00942549	0.0259493	131.002	142.587	148.37	158.009	182.984	176.299
VC_RS05785	VC_1181	cydD	cysteine/glutathione ABC transporter permease/ATP-binding protein CydD	CDS	0.352674	0.0020314	0.00750856	108.965	118.892	109.683	138.766	151.055	141.084
VC_RS05790	VC_1182	trxB	thioredoxin-disulfide reductase	CDS	-0.048	0.762336	0.829498	206.546	156.107	177.575	198.96	146.873	176.894
VC_RS05795	VC_1183		2OG-Fe dioxygenase family protein	CDS	-0.398974	0.0683746	0.127803	18.2151	25.3674	29.1202	12.718	22.9585	19.465
VC_RS05800	VC_1184		cysteine desulfurase-like protein	CDS	0.437352	0.0186743	0.0456213	28.6237	38.4692	45.2329	39.5522	57.9284	54.6059
VC_RS05805	VC_1185		GGDEF domain-containing protein	CDS	-1.43839	3.24e-09	1.44e-07	28.5424	31.7789	33.7358	10.1877	13.1517	11.367
VC_RS05810	VC_1186		vancomycin high temperature exclusion protein	CDS	0.102926	0.387173	0.497466	38.2192	42.6506	43.3866	47.8755	44.9287	40.5644
VC_RS05815	VC_1187		DUF3392 domain-containing protein	CDS	-0.0318374	0.866705	0.90833	17.7272	12.4049	14.7699	19.0437	13.7599	11.2927
VC_RS05820	VC_1188		NAD-dependent malic enzyme	CDS	-0.268448	0.0624981	0.118626	429.6	365.457	386.2	350.776	289.718	340.266
VC_RS05825	VC_1189		hypothetical protein	CDS	-0.0606552	0.677312	0.762646	124.416	145.374	154.497	134.771	140.792	131.203
VC_RS05830	VC_1190	purC	phosphoribosylaminoimidazolesuccinocarboxamide synthase	CDS	-0.887781	0.000389869	0.00203134	499.695	465.672	384.186	308.228	180.019	241.009
VC_RS05835	VC_1191		hypothetical protein	CDS	0.859623	5.88e-05	0.000424581	13.9053	13.6593	12.588	25.7023	23.7947	23.3283
VC_RS05840	VC_1193		hypothetical protein	CDS	-0.248719	0.297913	0.407255	9.67676	11.5686	9.48295	7.59083	11.5553	6.61215
VC_RS05845	VC_1194		J domain-containing protein	CDS	0.187669	0.190255	0.285062	29.8435	34.4271	26.0991	31.4287	36.5663	34.6952
VC_RS05850	VC_1195		OmpA family protein	CDS	1.17901	3.01e-05	0.000246716	60.2562	56.0312	51.1072	137.634	108.255	133.134
VC_RS05855	VC_1196		DUF2786 domain-containing protein	CDS	-0.521975	0.0112919	0.0301995	42.0411	36.3785	32.8966	31.4953	19.4615	26.5229
VC_RS05860	VC_1197		DUF3334 family protein	CDS	-1.13321	7.08e-06	7.22e-05	188.982	208.235	196.121	97.1494	92.6702	80.6088
VC_RS05865	VC_1198		FAD-binding oxidoreductase	CDS	0.0268781	0.887849	0.925516	432.364	320.716	377.136	425.353	341.032	385.288
VC_RS05870	VC_1199		isoprenylcysteine carboxylmethyltransferase family protein	CDS	-0.0235108	0.865137	0.906954	46.5135	48.2259	48.7575	49.4736	48.9578	42.7189
VC_RS05875	VC_1200	vesB	GlyGly-anchored extracellular serine protease VesB	CDS	0.19435	0.0770951	0.140991	146.615	135.06	133.684	175.455	149.61	150.222
VC_RS05880	VC_1201		DUF3581 domain-containing protein	CDS	0.351744	0.0382692	0.0803595	159.301	129.764	121.852	182.646	147.938	193.907
VC_RS05885	VC_1202	hutH	histidine ammonia-lyase	CDS	0.616229	0.00237207	0.00854857	28.8677	27.0399	37.0926	43.2145	45.0807	54.6059
VC_RS05890	VC_1203		urocanate hydratase	CDS	0.30971	0.0776359	0.141834	35.617	36.2391	43.8062	38.62	52.8349	52.0799
VC_RS05895	VC_1204		formimidoylglutamase	CDS	0.17295	0.349681	0.459821	12.9295	15.7501	16.6161	14.9153	19.6896	16.4189
VC_RS05900	VC_1205		imidazolonepropionase	CDS	0.221524	0.115087	0.192009	13.7426	13.2412	14.7699	14.1829	19.3855	15.2302
VC_RS05905	VC_1206	hutC	histidine utilization repressor	CDS	0.282233	0.233897	0.335754	9.92072	12.1262	13.8468	11.9189	17.4089	14.3387
VC_RS05910	VC_1207		DUF3187 family protein	CDS	0.0992181	0.738939	0.812993	31.5511	58.4007	57.8208	41.2835	64.8463	51.8571
VC_RS05915	VC_1208		YciU family protein	CDS	-0.355932	0.122682	0.202496	129.62	111.644	107.25	85.4302	72.9046	114.041
VC_RS05920	VC_1209	yeiP	elongation factor P-like protein YeiP	CDS	-0.281876	0.204709	0.302387	219.394	167.257	170.022	180.316	111.447	166.195
VC_RS05925	VC_1210		nucleotidyltransferase	CDS	0.271321	0.0491262	0.0974578	47.2454	47.1108	48.5057	44.5462	63.4779	64.487
VC_RS05930	VC_1211		PTS sugar transporter subunit IIC/EAL domain-containing protein	CDS	0.779565	2.01e-06	2.56e-05	24.1513	28.8519	29.4559	47.3428	50.0221	44.0562
VC_RS05935	VC_1212		DNA polymerase II	CDS	0.223288	0.0202616	0.0485978	41.7158	39.3055	42.7153	47.0099	48.8818	48.6624
VC_RS05940	VC_1213	uvrY	UvrY/SirA/GacA family response regulator transcription factor	CDS	0.278643	0.0819978	0.147754	298.841	260.364	236.486	353.773	292.303	319.166
VC_RS05945	VC_1214	uvrC	excinuclease ABC subunit UvrC	CDS	-0.0046736	0.970116	0.980592	141.248	127.812	138.048	153.814	125.968	126.077
VC_RS05950	VC_1215	pgsA	CDP-diacylglycerol--glycerol-3-phosphate 3-phosphatidyltransferase	CDS	0.428317	0.00672251	0.019616	78.146	65.6485	71.1641	100.812	102.933	85.735
VC_RS05975	VC_1216		GGDEF domain-containing protein	CDS	1.40149	2.25e-05	0.000195903	134.987	214.368	208.289	388.131	595.324	489.15
VC_RS05980	VC_1217		GNAT family N-acetyltransferase	CDS	1.45119	5.79e-09	2.4e-07	29.3556	30.1063	25.6795	69.9156	85.2961	77.4141
VC_RS05985	VC_1219	pheS	phenylalanine--tRNA ligase subunit alpha	CDS	-0.506572	0.0390043	0.0815628	273.226	181.056	187.141	178.451	107.342	165.824
VC_RS05990	VC_1220	pheT	phenylalanine--tRNA ligase subunit beta	CDS	-0.51888	0.0354956	0.0757711	585.241	438.354	464.497	414.499	247.602	376.521
VC_RS05995	VC_1222	ihfA	integration host factor subunit alpha	CDS	0.571737	0.0134498	0.0348441	181.256	141.89	171.365	184.444	261.742	289.226
VC_RS06000	VC_1224		phosphoribosylglycinamide formyltransferase	CDS	2.20728	3.19e-09	1.44e-07	80.3415	109.693	105.991	361.963	566.588	437.813
VC_RS06005	VC_1226		thiopurine S-methyltransferase	CDS	0.744449	0.00700261	0.0202671	47.8146	32.8939	37.0926	64.3889	67.5071	65.9729
VC_RS06010	VC_1228	purT	phosphoribosylglycinamide formyltransferase 2	CDS	-0.179206	0.547743	0.648851	384.55	280.853	243.955	340.189	169.224	293.758
VC_RS06015	VC_1229		AEC family transporter	CDS	-0.800953	5.86e-05	0.000423363	8.78227	10.0354	9.23119	4.99397	5.92967	5.12627
VC_RS06020	VC_1231	cdd	cytidine deaminase	CDS	1.18913	0.00778588	0.0221024	57.9793	125.443	127.307	135.436	297.168	275.184
VC_RS06025	VC_1232		LrgB family protein	CDS	0.29929	0.0109912	0.0296178	22.037	22.301	23.3297	27.3004	28.5841	27.4144
VC_RS06030	VC_1233		CidA/LrgA family protein	CDS	0.0771686	0.513414	0.618007	14.4745	14.0775	12.7558	14.5158	15.9645	13.0757
VC_RS06035	VC_1234	sbcB	exodeoxyribonuclease I	CDS	0.01965	0.846806	0.89353	93.8402	82.7924	85.8501	87.6275	86.5124	92.05
VC_RS06040	VC_1235		L-cystine transporter	CDS	-0.55992	0.094466	0.164391	398.374	154.852	232.71	199.293	163.37	170.876
VC_RS06045	VC_1236	msrB	peptide-methionine (R)-S-oxide reductase MsrB	CDS	0.586691	0.0262622	0.0590948	9.75808	13.1018	10.9935	14.9153	19.0814	16.5675
VC_RS06050	VC_1237	cobT	nicotinate-nucleotide--dimethylbenzimidazole phosphoribosyltransferase	CDS	-0.705125	0.0021082	0.00775476	26.6721	23.6948	26.183	20.0425	13.4558	13.4472
VC_RS06055	VC_1238		adenosylcobinamide-GDP ribazoletransferase	CDS	-0.943712	7.59e-05	0.000524021	20.6546	22.1616	21.3157	13.6502	8.89451	10.6983
VC_RS06060	VC_1239	cobU	bifunctional adenosylcobinamide kinase/adenosylcobinamide-phosphate guanylyltransferase	CDS	-0.725502	0.0035176	0.0115425	9.92072	15.3319	12.5041	8.7228	6.3858	7.50367
VC_RS06065	VC_1240		alpha-ribazole-5'-phosphate phosphatase	CDS	-0.768982	0.000209346	0.00120298	19.1096	26.7612	22.6584	12.9843	14.292	12.7785
VC_RS06070	VC_1242		succinylglutamate desuccinylase	CDS	-0.800828	5.11e-07	8.74e-06	106.932	114.292	113.963	70.5814	54.8115	66.9387
VC_RS06075	VC_1244	btuC	vitamin B12 ABC transporter permease BtuC	CDS	0.175713	0.344346	0.454654	39.5202	25.228	28.1971	37.022	34.2857	34.0266
VC_RS06080	VC_1245	btuD	vitamin B12 ABC transporter ATP-binding protein BtuD	CDS	0.234094	0.0340767	0.073446	30.3314	30.2457	35.4981	37.022	39.9113	36.1811
VC_RS06085	VC_1246		nucleoside triphosphate pyrophosphohydrolase family protein	CDS	-0.124981	0.600791	0.69837	102.785	75.9627	68.4787	93.2874	61.8815	71.6192
VC_RS06090	VC_1247		DUF2750 domain-containing protein	CDS	-0.387526	0.0183739	0.045073	177.678	231.791	188.988	120.455	177.586	159.286
VC_RS06095	VC_1248		methyl-accepting chemotaxis protein	CDS	-0.881815	0.0395525	0.0824185	23.2568	41.3962	42.967	17.379	20.6778	20.2079
VC_RS06100	VC_1249		glycine cleavage system protein R	CDS	0.547884	0.138707	0.223191	219.15	437.099	449.895	425.02	663.059	528.675
VC_RS06105	VC_1250		DUF3943 domain-containing protein	CDS	0.0775964	0.510482	0.615938	168.083	133.527	136.454	160.273	153.715	148.439
VC_RS06110	VC_1252		CinA family nicotinamide mononucleotide deamidase-related protein	CDS	0.400391	0.00265796	0.00928719	99.0445	100.773	117.068	119.323	148.85	150.222
VC_RS06115	CDS		hypothetical protein	CDS	0.0534679	0.735476	0.810687	18.2151	19.2346	16.1126	18.5776	21.9702	14.9331
VC_RS06120	VC_1254		2Fe-2S iron-sulfur cluster binding domain-containing protein	CDS	-0.51631	0.0112392	0.0300882	51.0673	36.0997	38.0157	33.2265	24.3269	30.089
VC_RS06125	VC_1255	nrdB	ribonucleotide-diphosphate reductase subunit beta	CDS	-0.806039	0.000120276	0.000763966	352.348	314.304	342.309	232.852	150.903	193.312
VC_RS06130	VC_1256	nrdA	ribonucleoside-diphosphate reductase subunit alpha	CDS	-0.740432	0.00121437	0.00501102	746.005	625.821	645.932	479.421	305.302	423.029
VC_RS06135	VC_1257		bifunctional 3-demethylubiquinone 3-O-methyltransferase/2-octaprenyl-6-hydroxy phenol methylase	CDS	-0.0282891	0.841203	0.890044	87.0096	71.0844	72.5068	76.9071	72.9806	76.374
VC_RS06140	VC_1258	gyrA	DNA topoisomerase (ATP-hydrolyzing) subunit A	CDS	-0.0257474	0.858559	0.9027	2310.23	2082.07	2123.01	2262.07	1815.16	2322.87
VC_RS06145	VC_1259		rhodanese-related sulfurtransferase	CDS	-0.561639	0.0326486	0.0709413	41.0653	33.1727	37.764	26.3682	22.5784	27.0429
VC_RS06150	VC_1260		AraC family transcriptional regulator	CDS	0.160685	0.337359	0.448593	18.6217	19.0952	24.8403	19.6429	26.8356	23.6254
VC_RS06155	VC_1261		MFS transporter	CDS	0.150444	0.346528	0.456688	9.92072	8.92039	11.497	9.85477	13.6839	10.3268
VC_RS06160	VC_1263		GTP cyclohydrolase II	CDS	-0.150631	0.212754	0.311426	164.912	135.757	144.51	137.234	146.037	117.904
VC_RS06165	VC_1264		peptidase	CDS	-1.33179	4.26e-06	4.77e-05	652.653	652.861	627.386	286.587	224.491	256.759
VC_RS06170	VC_1265		c-type cytochrome	CDS	-0.794143	0.000296308	0.00161761	199.309	194.018	199.478	130.842	90.9217	120.059
VC_RS06175	VC_1266		iron-regulated protein A	CDS	-0.59418	0.00453977	0.0141401	153.608	162.658	169.35	110.001	94.2666	117.384
VC_RS06180	VC_1267		DUF1513 domain-containing protein	CDS	-0.366031	0.0295379	0.0652181	159.301	167.397	184.708	139.831	133.722	123.253
VC_RS06185	VC_1268		murein L,D-transpeptidase	CDS	0.541448	1.71e-05	0.000155693	58.9551	68.018	70.9124	92.222	102.629	93.0901
VC_RS06190	VC_1269		DUF882 domain-containing protein	CDS	1.04842	5.21e-05	0.000385307	27.6479	26.6218	26.6026	61.3925	54.7355	51.1884
VC_RS06195	VC_1270		MBL fold metallo-hydrolase	CDS	0.650418	0.000991625	0.00431199	89.937	60.352	76.1154	127.846	102.401	125.705
VC_RS06200	VC_1271		DUF2982 domain-containing protein	CDS	0.284788	0.162757	0.254076	15.369	8.92039	9.90255	16.4468	11.9354	13.5958
VC_RS06205	VC_1272		hypothetical protein	CDS	-0.747695	0.00475055	0.0146809	12.6042	14.0775	13.8468	7.12473	8.74247	8.24661
VC_RS06210	VC_1273		TRAP transporter substrate-binding protein	CDS	0.670819	0.00325632	0.0108656	3.82192	4.32081	4.36384	5.3269	7.4501	7.1322
VC_RS06215	VC_1274		TRAP transporter small permease subunit	CDS	0.197565	0.3085	0.418192	21.6304	11.9868	14.0146	18.7773	19.9936	16.2703
VC_RS06220	VC_1275		TRAP transporter large permease subunit	CDS	0.349517	0.0446249	0.0903934	38.7884	24.6705	35.4142	40.0183	40.9756	45.5421
VC_RS06225	VC_1276		sensor histidine kinase	CDS	-0.757312	6.73e-06	6.96e-05	31.2259	30.3851	29.9594	19.5764	17.3329	17.2362
VC_RS06230	VC_1277		response regulator transcription factor	CDS	-0.203952	0.157293	0.246907	22.7689	23.6948	20.7282	21.3742	20.1457	16.7161
VC_RS06235	VC_1278		MarR family transcriptional regulator	CDS	0.366879	0.0999473	0.171745	28.8677	25.0886	28.9524	41.3501	27.9759	37.7412
VC_RS06240	VC_1279		BCCT family transporter	CDS	-0.696834	0.000296509	0.00161761	54.4826	66.6242	62.4364	42.7484	31.4729	38.8557
VC_RS06245	VC_1280	cod	chitin oligosaccharide deacetylase	CDS	-1.85471	1.01e-06	1.48e-05	38.951	45.717	51.359	13.1175	13.7599	10.6983
VC_RS06250	VC_1281		PTS sugar transporter subunit IIB	CDS	-1.93349	6.73e-06	6.96e-05	15.0437	19.7921	18.5463	5.52666	4.63731	3.71469
VC_RS06255	VC_1282		PTS sugar transporter subunit IIC	CDS	-1.189	3.86e-05	0.000299118	30.494	33.5908	35.5821	13.3838	17.1048	13.2243
VC_RS06260	VC_1283		PTS lactose/cellobiose transporter subunit IIA	CDS	-1.21227	0.000330604	0.00178176	6.83066	9.75668	10.49	4.59445	4.10516	2.89746
VC_RS06265	VC_1284		6-phospho-beta-glucosidase	CDS	-0.515435	0.028895	0.0640372	35.7796	44.3232	47.2469	33.8258	27.5958	27.563
VC_RS06270	VC_1285	chbG	chitin disaccharide deacetylase	CDS	0.173864	0.369326	0.479975	34.3972	38.3298	38.6871	35.4905	48.2736	41.9017
VC_RS06275	VC_1286		LacI family DNA-binding transcriptional regulator	CDS	0.356008	0.0156086	0.0396287	65.6231	70.6662	74.1852	78.6384	100.5	90.267
VC_RS06280	VC_1287	mdoH	glucans biosynthesis glucosyltransferase MdoH	CDS	0.0912767	0.461848	0.570415	189.957	192.903	185.883	229.989	172.493	203.342
VC_RS06285	VC_1288		glucan biosynthesis protein	CDS	0.205428	0.0890609	0.156439	332.751	366.851	379.822	437.605	384.593	422.36
VC_RS06290	VC_1289		methyl-accepting chemotaxis protein	CDS	-0.494215	0.0267819	0.0598762	334.458	294.652	262.502	265.546	150.751	216.641
VC_RS06295	VC_1290		3'-5' exonuclease	CDS	0.321447	0.021214	0.0502719	27.6479	25.7855	24.6725	31.0292	34.8939	31.7234
VC_RS06300	VC_1291		cyclic nucleotide-binding/CBS domain-containing protein	CDS	0.558699	0.00105579	0.0045192	176.865	163.076	174.721	232.652	258.777	266.789
VC_RS06305	VC_1293		aspartate/tyrosine/aromatic aminotransferase	CDS	-0.0436182	0.873225	0.914355	1002.16	592.927	651.387	816.414	649.831	713.592
VC_RS06310	VC_1295		HD domain-containing protein	CDS	-0.200262	0.134826	0.218188	34.4786	32.4758	35.0785	28.8319	30.1045	29.9404
VC_RS06315	VC_1296	thiD	bifunctional hydroxymethylpyrimidine kinase/phosphomethylpyrimidine kinase	CDS	0.339149	0.0148504	0.0380295	85.5459	89.7614	94.9135	97.2159	128.476	116.195
VC_RS06320	VC_1297	asnS	asparagine--tRNA ligase	CDS	0.125991	0.541652	0.644437	654.686	489.506	471.546	658.938	470.573	633.8
VC_RS06325	VC_1298		methyl-accepting chemotaxis protein	CDS	-1.62254	3.57e-06	4.2e-05	48.3025	74.0114	76.535	19.9093	23.8707	20.728
VC_RS06330	VC_1299	queD	6-carboxytetrahydropterin synthase QueD	CDS	-0.734557	0.00103368	0.00444597	24.8018	20.2103	16.5322	12.5848	11.4792	12.9271
VC_RS06335	VC_1300		L-serine ammonia-lyase	CDS	0.499359	0.0294434	0.0650902	133.198	118.613	126.971	188.572	152.879	194.13
VC_RS06340	VC_1301		serine transporter	CDS	0.465437	0.306637	0.416325	268.266	176.735	185.043	338.991	234.526	296.729
VC_RS06345	VC_1302		CoA pyrophosphatase	CDS	0.0626223	0.660733	0.74848	17.158	24.3917	23.9172	20.9747	24.783	22.4367
VC_RS06350	VC_1303	pabB	aminodeoxychorismate synthase component 1	CDS	0.0425222	0.687832	0.771317	103.436	95.6154	102.047	93.4871	112.208	104.531
VC_RS06355	VC_1304		fumarate hydratase	CDS	-0.41236	0.161559	0.252378	399.024	673.489	650.547	296.775	533.823	463.965
VC_RS06360	VC_1305		hypothetical protein	CDS	0.248795	0.156983	0.24653	55.2145	49.7591	64.1148	63.7231	86.1323	51.337
VC_RS06365	VC_1306		YcjX family protein	CDS	5.43436	4.64e-17	5.51e-14	92.1326	102.306	110.355	4231.69	4253.55	4695.22
VC_RS06370	VC_1307		TIGR01620 family protein	CDS	5.24232	6.98e-15	2.48e-12	48.3838	59.6551	65.038	2166.85	2358.95	2024.65
VC_RS06375	VC_1308	tyrR	transcriptional regulator TyrR	CDS	1.75836	4.37e-11	3.8e-09	126.448	143.702	151.811	488.344	447.386	491.751
VC_RS06380	VC_1309	rimJ	ribosomal protein S5-alanine N-acetyltransferase	CDS	0.810417	1.22e-05	0.000115122	42.8542	39.5842	51.1912	86.3624	79.5945	68.7218
VC_RS06385	VC_1310		DUF2947 domain-containing protein	CDS	0.694233	0.000163334	0.000969913	58.6298	58.8188	62.3525	86.1626	102.857	102.005
VC_RS06390	VC_1311		DMT family transporter	CDS	0.499302	0.00908834	0.0251574	26.1029	18.6771	20.8961	28.2992	34.7418	30.1633
VC_RS06395	VC_1312	alr	alanine racemase	CDS	0.0119111	0.963594	0.97594	86.8469	65.5091	48.5057	71.8466	60.6651	70.059
VC_RS06400	VC_1313		methyl-accepting chemotaxis protein	CDS	0.589465	3.85e-05	0.000299118	37.162	37.6329	34.4911	51.9373	50.8584	61.5896
VC_RS06405	VC_1314		SLC13 family permease	CDS	-0.0460082	0.878278	0.918833	341.37	286.986	330.561	308.095	336.927	283.951
VC_RS06410	VC_1315		cyclic nucleotide-binding domain-containing protein	CDS	-0.0471553	0.888048	0.925516	299.41	336.327	397.697	304.765	373.493	321.989
VC_RS06415	VC_1316		response regulator	CDS	-0.0626653	0.854091	0.899882	121.082	104.815	123.95	102.476	124.751	107.949
VC_RS06420	VC_1317		VirK/YbjX family protein	CDS	-0.0114039	0.947154	0.96589	204.432	189.28	192.345	207.017	177.282	197.176
VC_RS06425	VC_1318		MipA/OmpV family protein	CDS	0.559859	0.00335389	0.0111489	695.182	714.467	693.85	919.423	1120.56	1060.84
VC_RS06430	VC_1319		HAMP domain-containing protein	CDS	-0.0203256	0.899271	0.933792	65.2978	55.4737	52.7017	67.5851	52.3028	51.1884
VC_RS06435	VC_1320		response regulator	CDS	0.219565	0.148828	0.236648	44.8059	38.3298	35.1625	52.47	39.9113	45.3935
VC_RS06440	VC_1321		penicillin-binding protein	CDS	-0.428017	0.00792582	0.0224103	296.076	263.709	292.293	233.651	197.58	202.153
VC_RS06445	VC_1322	nqrM	(Na+)-NQR maturation NqrM	CDS	-0.175644	0.392635	0.50328	8.94491	11.4292	9.14727	7.05814	9.50268	9.43531
VC_RS06450	VC_1323		hypothetical protein	CDS	-0.136657	0.671089	0.757317	4.47245	7.52658	8.30807	6.65863	7.07	4.60622
VC_RS06455	VC_1325	mglB	galactose/glucose ABC transporter substrate-binding protein MglB	CDS	0.0401753	0.864018	0.906314	11.2218	14.635	14.2664	12.1853	15.7364	13.2243
VC_RS06460	VC_1327	mglA	galactose/methyl galactoside ABC transporter ATP-binding protein MglA	CDS	-0.0793591	0.652716	0.742617	24.8018	31.2214	26.7705	29.0982	26.2274	22.8082
VC_RS06465	VC_1328	mglC	galactose/methyl galactoside ABC transporter permease MglC	CDS	-0.596737	0.00981834	0.0269266	8.29437	7.3872	6.21008	5.99276	4.86537	3.5661
VC_RS06470	VC_1329		outer membrane beta-barrel protein	CDS	-0.685023	0.282724	0.390847	59.7683	31.3607	18.7141	32.6273	16.9528	18.7963
VC_RS06475	VC_1330		DUF1460 domain-containing protein	CDS	-0.546728	0.00758045	0.0217099	13.2547	14.4956	11.7488	10.5872	8.66645	7.65226
VC_RS06480	VC_1332		tripartite tricarboxylate transporter permease	CDS	0.596465	0.00121047	0.00500074	11.3844	13.2412	14.5182	17.1127	20.7539	21.3223
VC_RS06485	VC_1333		tripartite tricarboxylate transporter TctB family protein	CDS	0.757291	0.0014333	0.00566411	2.84611	2.36948	4.02816	4.52787	5.62559	5.79492
VC_RS06490	VC_1334		tripartite tricarboxylate transporter substrate binding protein	CDS	0.0756997	0.752999	0.821993	6.99329	4.18143	5.4548	5.92618	5.39752	6.46356
VC_RS06495	VC_1335		GntR family transcriptional regulator	CDS	-0.0419236	0.706878	0.786121	14.1492	13.1018	15.1056	14.316	13.8359	13.0757
VC_RS06500	VC_1336	prpB	methylisocitrate lyase	CDS	0.0401101	0.793053	0.854038	22.037	20.9072	20.6443	22.1732	22.5024	20.728
VC_RS06505	VC_1337	prpC	2-methylcitrate synthase	CDS	-0.0295102	0.856335	0.901178	17.4832	15.0532	19.6373	17.3124	18.0171	15.9732
VC_RS06510	VC_1338	acnD	Fe/S-dependent 2-methylisocitrate dehydratase AcnD	CDS	0.0430334	0.776347	0.841397	21.0612	16.1682	25.9313	21.7737	21.4381	22.2138
VC_RS06515	VC_1339	prpF	2-methylaconitate cis-trans isomerase PrpF	CDS	-0.110362	0.417459	0.528252	11.0592	11.5686	13.0076	11.1865	9.73075	12.1099
VC_RS06520	VC_1340		propionyl-CoA synthetase	CDS	-0.0673183	0.637972	0.731314	20.9799	18.3983	23.3297	18.8439	20.8299	20.3565
VC_RS06525	VC_1341		GNAT family N-acetyltransferase	CDS	-1.17921	0.00011309	0.000727414	39.5202	41.5356	42.1278	22.5062	12.9997	18.7963
VC_RS06530	VC_1342		NUDIX domain-containing protein	CDS	-0.549943	0.0026792	0.00932477	68.5505	71.3631	69.4857	50.8719	41.2036	50.8912
VC_RS06535	VC_1343		M20/M25/M40 family metallo-hydrolase	CDS	0.88301	0.0213717	0.0504775	1044.36	761.718	782.889	1392.12	1721.89	1660.99
VC_RS06540	VC_1344	hppD	4-hydroxyphenylpyruvate dioxygenase	CDS	0.56874	0.000335332	0.00179096	12.3602	12.5443	14.0986	17.5122	20.6778	19.7621
VC_RS06545	VC_1345		homogentisate 1,2-dioxygenase	CDS	0.555883	0.0102612	0.0279045	13.58	17.4226	16.2805	21.1744	22.5784	25.5571
VC_RS06550	VC_1346		fumarylacetoacetate hydrolase family protein	CDS	0.706278	0.000413293	0.00213675	22.6062	18.5377	21.3157	33.4929	35.8061	32.9121
VC_RS06555	VC_1347	maiA	maleylacetoacetate isomerase	CDS	0.850641	0.0010328	0.00444597	23.9073	20.9072	17.1197	32.7604	38.923	40.0444
VC_RS06560	VC_1348		two-component system response regulator	CDS	0.393	0.0569132	0.109558	17.8898	21.4647	17.6232	21.6405	29.4203	23.5511
VC_RS06565	VC_1349		response regulator	CDS	1.90783	4.82e-11	4.08e-09	109.86	122.934	123.194	398.319	501.286	436.105
VC_RS06570	VC_1350		peroxiredoxin	CDS	0.328762	0.0874386	0.154199	296.646	243.917	295.482	277.465	433.55	339.3
VC_RS06575	VC_1353		diguanylate cyclase	CDS	0.0939047	0.54778	0.648851	115.471	143.981	137.629	166.066	127.412	130.088
VC_RS06580	VC_1354		methyltransferase domain-containing protein	CDS	0.201699	0.212056	0.311045	87.0909	79.3078	69.0661	96.6833	85.6762	88.4096
VC_RS06585	VC_1355	yccX	acylphosphatase	CDS	1.83945	2.34e-07	4.7e-06	10.246	8.0841	10.6578	29.0982	43.6363	31.872
VC_RS06590	VC_1356		TusE/DsrC/DsvC family sulfur relay protein	CDS	1.43723	2.05e-07	4.32e-06	12.5229	14.635	11.9166	34.6249	42.1919	28.6031
VC_RS06595	VC_1358		Bax inhibitor-1/YccA family protein	CDS	1.93584	8.89e-08	2.2e-06	400.732	308.172	339.372	1247.36	1413.24	1350.88
VC_RS06600	VC_1359		amino acid ABC transporter ATP-binding protein	CDS	2.08524	3.27e-07	5.99e-06	15.2877	11.1505	15.693	50.9385	71.3081	57.9492
VC_RS06605	VC_1360		amino acid ABC transporter permease	CDS	0.261746	0.20551	0.303108	11.791	13.1018	14.9378	17.5788	16.8007	13.3729
VC_RS06610	VC_1361		amino acid ABC transporter permease	CDS	0.140162	0.633543	0.727644	27.2413	25.5067	26.6026	31.3621	31.4729	24.6655
VC_RS06615	VC_1362		amino acid ABC transporter substrate-binding protein	CDS	-0.0317244	0.928799	0.952635	58.9551	65.2304	66.8842	71.5136	59.0687	56.2404
VC_RS06620	VC_1363		siroheme synthase	CDS	0.227124	0.0491902	0.0975305	56.8408	62.7215	55.4711	65.2545	76.7817	62.704
VC_RS06625	VC_1364		Cof-type HAD-IIB family hydrolase	CDS	0.182781	0.105603	0.179909	103.924	104.954	95.5009	121.786	121.178	102.451
VC_RS06630	VC_1365	queE	7-carboxy-7-deazaguanine synthase QueE	CDS	-0.255067	0.163519	0.254607	39.5202	39.1661	35.8338	34.6914	25.3912	35.8096
VC_RS06635	VC_1366	queC	7-cyano-7-deazaguanine synthase QueC	CDS	-0.548005	0.010545	0.0285888	46.8388	43.6263	45.3168	35.9566	25.7713	31.1291
VC_RS06640	VC_1367		GGDEF domain-containing protein	CDS	-2.17898	1.45e-11	1.52e-09	183.045	229.282	217.353	42.0825	55.0395	41.9017
VC_RS06645	VC_1368		hypothetical protein	CDS	-0.194174	0.634684	0.728483	26.5095	55.8918	44.9811	23.2386	54.6594	33.0607
VC_RS06650	VC_1369		ABC transporter substrate-binding protein	CDS	-0.0293343	0.930868	0.953932	6.58671	11.0111	9.73471	6.85839	11.1752	8.54379
VC_RS06655	VC_1370		diguanylate cyclase	CDS	0.119355	0.681823	0.766755	8.78227	15.4713	12.7558	10.9867	15.5844	13.2986
VC_RS06660	VC_1371		hypothetical protein	CDS	-0.176854	0.283885	0.391842	28.949	34.8453	31.0504	29.4311	29.3443	24.9627
VC_RS06665	VC_1372		GGDEF domain-containing protein	CDS	0.471605	0.00145536	0.00572523	41.6345	52.8254	50.9394	65.7206	72.9806	62.704
VC_RS06670	VC_1373		hsp70 family protein	CDS	-0.314567	0.112684	0.189064	126.53	136.733	154.916	118.257	105.366	112.629
VC_RS06675	VC_1374		Hsp70 family protein	CDS	-0.263677	0.156848	0.246425	136.938	117.916	118.327	118.723	83.0915	109.063
VC_RS06680	VC_1375		DUF2760 domain-containing protein	CDS	0.195092	0.36989	0.480532	41.1466	32.0577	35.9177	45.545	29.9525	49.6283
VC_RS06685	VC_1376		diguanylate cyclase	CDS	-0.0297617	0.842718	0.891031	59.9309	74.5689	68.2269	60.3272	77.846	60.2523
VC_RS06690	VC_1377		exonuclease domain-containing protein	CDS	0.168045	0.225392	0.326035	23.9073	25.228	21.6513	23.3718	25.2391	30.8319
VC_RS06695	VC_1379		hypothetical protein	CDS	1.64795	6.31e-10	3.61e-08	23.2568	23.2766	29.8755	79.5706	76.4776	83.8777
VC_RS06700	VC_1380		hypothetical protein	CDS	-0.231636	0.231875	0.333784	16.8327	21.8828	21.7353	13.2507	18.6253	19.5393
VC_RS06705	VC_1382	hrpA	ATP-dependent RNA helicase HrpA	CDS	-0.333089	0.0423397	0.0867281	274.771	275.556	308.322	251.629	195.755	234.248
VC_RS06710	VC_1384		porin family protein	CDS	-0.756224	0.000263576	0.0014695	321.041	370.057	365.555	181.048	235.819	208.691
VC_RS06715	VC_1386	yegD	molecular chaperone	CDS	0.498383	0.00621413	0.0184044	23.1754	23.1373	24.4207	34.4251	29.6484	35.8839
VC_RS06720	VC_1388		lipoate--protein ligase A	CDS	-0.412804	0.0439378	0.0892048	43.0982	35.6816	30.5469	29.2314	22.8064	30.089
VC_RS06725	VC_1389		DUF2256 domain-containing protein	CDS	0.325049	0.397804	0.508257	1.38239	1.67257	0.75528	1.53148	2.1286	0.965819
VC_RS06730	VC_1390		LysR family transcriptional regulator	CDS	0.716448	0.000947201	0.00416464	7.80647	5.1571	6.12616	10.3209	10.2629	11.1441
VC_RS06735	VC_1391		MFS transporter	CDS	1.3239	1.3e-05	0.000121466	20.0041	14.0775	16.8679	39.8186	43.9404	44.502
VC_RS06740	VC_1392		deoxyribodipyrimidine photo-lyase	CDS	1.23392	3.98e-07	7.01e-06	26.4281	23.416	27.9453	57.131	67.0509	59.2122
VC_RS06745	VC_1393		multidrug efflux SMR transporter	CDS	0.597393	0.0164805	0.0414869	14.4745	7.94472	9.65079	16.9129	14.5201	17.6076
VC_RS06750	VC_1394		methyl-accepting chemotaxis protein	CDS	0.248185	0.183409	0.27761	22.9315	25.5067	24.085	28.6987	32.2331	25.1113
VC_RS06755	VC_1395		response regulator	CDS	0.196633	0.536505	0.6406	3.49665	3.62391	4.86736	4.8608	5.24548	3.71469
VC_RS06760	VC_1396		hypothetical protein	CDS	0.0649488	0.846793	0.89353	3.17138	2.64824	3.52464	3.12955	3.80107	2.97175
VC_RS06765	VC_1397		chemotaxis protein CheA	CDS	-0.0104459	0.963099	0.975747	21.6304	26.2036	25.2599	20.5752	28.508	23.4025
VC_RS06770	VC_1398		response regulator	CDS	-0.097746	0.787414	0.850228	1.62635	3.48453	4.02816	2.06417	3.72505	2.67458
VC_RS06775	VC_1399		protein-glutamate O-methyltransferase CheR	CDS	-0.0709745	0.812217	0.867622	6.01748	6.13277	8.14023	6.39228	7.14602	5.86921
VC_RS06780	VC_1400		hypothetical protein	CDS	0.627994	0.036945	0.0782688	8.29437	11.9868	11.0774	14.7822	19.0054	14.413
VC_RS06785	VC_1401		chemotaxis protein CheB	CDS	0.25445	0.369079	0.47983	14.3932	19.374	22.7423	17.5788	28.356	21.4709
VC_RS06790	VC_1402		chemotaxis protein W	CDS	-0.310194	0.333646	0.444486	20.0041	25.9249	27.9453	17.379	24.4029	17.7562
VC_RS06795	VC_1403		methyl-accepting chemotaxis protein	CDS	-0.701779	0.0584519	0.111842	20.3293	31.082	32.7288	16.9795	20.1457	14.4873
VC_RS06800	VC_1405		methyl-accepting chemotaxis protein	CDS	-0.238232	0.244119	0.347054	24.8831	35.6816	29.5398	21.1078	29.8004	25.2599
VC_RS06805	VC_1406		PAS domain S-box protein	CDS	-0.0603023	0.743799	0.815107	43.0169	54.6374	52.9535	46.0777	52.5308	45.6907
VC_RS06810	VC_1407		DEAD/DEAH box helicase	CDS	-0.0121157	0.932681	0.954689	104.33	94.0822	80.0596	100.678	75.5653	99.8509
VC_RS06815	VC_1408	vceR	TetR family multidrug efflux transcriptional regulator VceR	CDS	0.142446	0.494936	0.601715	13.6613	12.2655	8.97943	16.1139	10.1109	12.1842
VC_RS06820	VC_1409	vceC	multidrug efflux MFS transporter outer membrane subunit VceC	CDS	-0.145659	0.481181	0.588772	11.2218	6.96905	8.81159	8.05694	7.98225	8.61808
VC_RS06825	VC_1410	vceA	multidrug efflux MFS transporter adaptor subunit VceA	CDS	0.0306344	0.83625	0.886071	10.1647	8.50225	9.23119	8.19011	10.491	9.95537
VC_RS06830	VC_1411	vceB	multidrug efflux MFS transporter permease subunit VceB	CDS	0.140522	0.312103	0.42195	20.7359	21.0465	24.5885	20.442	26.8356	26.0028
VC_RS06835	VC_1413		methyl-accepting chemotaxis protein	CDS	-1.30773	7.33e-06	7.45e-05	58.2232	44.602	40.4494	24.7701	16.7247	16.3446
VC_RS06840	VC_1414		carboxypeptidase M32	CDS	-0.901348	1.7e-06	2.22e-05	520.838	494.664	541.787	309.826	238.555	285.362
VC_RS06845	VC_1415		Hcp family type VI secretion system effector	CDS	-0.185878	0.255027	0.360116	46.9201	47.9471	60.1706	46.2109	48.6537	41.5302
VC_RS06850	VC_1416	tssI	type VI secretion system tip protein VgrG	CDS	-0.258139	0.150626	0.239171	45.1311	49.7591	58.0726	46.677	39.9873	41.2331
VC_RS06855	VC_1417		DUF4123 domain-containing protein	CDS	-0.126776	0.49445	0.601574	26.9974	29.8276	38.8549	33.2931	26.0754	28.3059
VC_RS06860	VC_1418		lipase	CDS	0.841658	0.00174635	0.00664868	66.4363	93.8035	106.243	182.446	174.241	120.653
VC_RS06865	VC_1419		hypothetical protein	CDS	0.710283	0.0335346	0.0725563	12.9295	17.8408	19.1337	31.6285	31.1688	18.6477
VC_RS06870	VC_1420		DUF2931 family protein	CDS	0.618976	0.00424672	0.0134034	7.9691	11.4292	9.65079	15.8475	14.5961	13.8186
VC_RS06875	VC_1421		LysE family translocator	CDS	0.189734	0.477941	0.586219	71.6406	42.9294	43.3027	75.1759	49.9461	55.2746
VC_RS06880	VC_1422		sodium:alanine symporter family protein	CDS	0.47185	0.0402561	0.0834933	100.508	57.0069	62.1008	127.579	80.5828	96.9534
VC_RS06885	VC_1423		chromosome segregation ATPase	CDS	0.358044	0.0224467	0.0521507	93.1084	105.511	96.8436	103.275	146.113	129.197
VC_RS06890	VC_1424		extracellular solute-binding protein	CDS	-0.323004	0.0872144	0.153956	233.543	189.14	157.686	183.911	127.868	152.154
VC_RS06895	VC_1425		extracellular solute-binding protein	CDS	-0.415267	0.0577866	0.110867	380.321	347.756	325.274	322.677	209.363	257.799
VC_RS06900	VC_1426	potC	spermidine/putrescine ABC transporter permease PotC	CDS	0.395105	0.0378647	0.0798369	111.974	89.622	81.4023	142.428	102.857	126.968
VC_RS06905	VC_1427	potB	spermidine/putrescine ABC transporter permease PotB	CDS	0.369558	0.0245792	0.0561879	111.323	93.5247	93.9903	146.223	108.331	131.649
VC_RS06910	VC_1428	potA	spermidine/putrescine ABC transporter ATP-binding protein PotA	CDS	0.809444	0.00012529	0.000788773	253.141	200.848	190.582	403.113	328.869	397.843
VC_RS06915	VC_1429		hypothetical protein	CDS	-0.166139	0.210649	0.309491	46.5135	42.79	40.6173	39.8186	41.8118	34.1751
VC_RS06920	VC_1430		glucosaminidase	CDS	-0.244889	0.0218825	0.0513769	56.0277	51.8498	51.2751	44.746	45.5369	44.0562
VC_RS06925	VC_1431		DUF2987 domain-containing protein	CDS	-0.671769	7.78e-05	0.000535462	40.74	34.8453	32.8966	24.1708	24.707	19.2421
VC_RS06930	VC_1432	ttcA	tRNA 2-thiocytidine(32) synthetase TtcA	CDS	-0.271844	0.0971327	0.168209	59.3617	80.9804	72.8425	53.269	62.0335	61.0695
VC_RS06935	VC_1433	uspE	universal stress protein UspE	CDS	0.366047	0.30437	0.414489	671.193	1336.8	1387.36	861.493	2007.73	1506.53
VC_RS06940	VC_1434		FNR family transcription factor	CDS	-0.454686	0.0399546	0.0830617	216.548	169.766	151.559	142.894	110.611	139.004
VC_RS06945	VC_1435		sulfite exporter TauE/SafE family protein	CDS	-0.104472	0.264856	0.370903	61.3946	70.8056	70.5767	62.8574	63.63	62.0353
VC_RS06950	VC_1436	ccoS	cbb3-type cytochrome oxidase assembly protein CcoS	CDS	-0.725062	0.000918395	0.00405302	22.6875	34.1484	37.8479	21.5074	18.7013	16.939
VC_RS06955	VC_1437	cadA	cadmium-translocating P-type ATPase	CDS	-0.67962	2.62e-05	0.000222231	177.191	231.373	237.074	137.101	130.301	135.586
VC_RS06960	VC_1438		hypothetical protein	CDS	-0.63749	0.000547892	0.0026515	50.0915	59.0976	65.2897	43.9469	36.1862	31.9463
VC_RS06965	VC_1439	ccoP	cytochrome-c oxidase, cbb3-type subunit III	CDS	-1.17792	2.5e-07	4.92e-06	876.276	846.461	964.66	469.766	324.84	393.163
VC_RS06970	VC_1440		CcoQ/FixQ family Cbb3-type cytochrome c oxidase assembly chaperone	CDS	-1.55708	3.47e-08	1.05e-06	124.985	129.903	144.007	54.401	37.5546	43.5362
VC_RS06975	VC_1441	ccoO	cytochrome-c oxidase, cbb3-type subunit II	CDS	-1.27635	1.74e-07	3.76e-06	514.658	527.418	569.649	273.004	171.885	220.43
VC_RS06980	VC_1442	ccoN	cytochrome-c oxidase, cbb3-type subunit I	CDS	-0.818212	0.000451571	0.00226231	1296.12	1070.17	1177.23	772.001	515.35	722.359
VC_RS06985	VC_1443		hypothetical protein	CDS	-0.24456	0.164518	0.255877	47.8146	39.1661	38.4353	31.6951	39.075	35.2153
VC_RS06990	VC_1444		histidine kinase	CDS	0.213497	0.112436	0.189064	109.047	107.463	116.984	122.452	149.838	114.487
VC_RS06995	VC_1445		response regulator	CDS	-0.171289	0.363263	0.474175	114.739	139.939	144.762	118.723	138.663	97.2506
VC_RS07000	VC_1446		type I secretion system permease/ATPase	CDS	0.61958	0.00354275	0.0116037	18.459	22.4404	27.1061	29.7641	41.1276	33.6551
VC_RS07005	VC_1447		HlyD family type I secretion periplasmic adaptor subunit	CDS	0.552129	0.0124566	0.0325795	5.93617	10.0354	6.96536	9.38866	12.4675	11.2927
VC_RS07010	VC_1448	rtxB	RTX toxin T1SS ABC transporter subunit RtxB	CDS	-0.138156	0.538549	0.641748	14.6371	19.9315	18.1267	14.7156	16.8768	16.1218
VC_RS07015	VC_1449		hypothetical protein	CDS	0.751847	0.000974479	0.00425826	10.0834	11.2899	11.3292	17.379	21.9702	15.676
VC_RS07020	VC_1450	rtxC	RTX toxin-activating lysine-acyltransferase RtxC	CDS	1.21351	1.65e-05	0.000150865	12.3602	10.3142	10.7418	20.5086	27.4437	29.8661
VC_RS07025	VC_1451	rtxA	MARTX multifunctional-autoprocessing repeats-in-toxin holotoxin RtxA	CDS	0.625458	0.000594842	0.00282868	290.953	330.891	373.612	415.631	571.377	548.734
VC_RS07030	VC_1452		RstC protein	CDS	-0.38429	0.332984	0.44377	2.68347	4.73896	3.52464	2.33052	4.10516	1.78305
VC_RS07035	VC_1453		hypothetical protein	CDS	0.951947	0.000970934	0.00424799	4.30982	4.59958	4.11208	7.59083	10.643	6.90932
VC_RS07040	VC_1454		hypothetical protein	CDS	1.27708	0.04654	0.0931062	0.406587	0.557524	0.16784	0.53269	1.36839	0.742938
VC_RS07045	VC_1455		helix-turn-helix transcriptional regulator	CDS	-0.0498297	0.912808	0.942014	1.05713	1.11505	1.2588	0.932208	0.912258	1.48588
VC_RS07050	VC_1456	ctxB	cholera enterotoxin binding subunit CtxB	CDS	-0.379755	0.282302	0.390568	3.82192	4.32081	4.6156	4.52787	3.49699	1.70876
VC_RS07055	VC_1457	ctxA	cholera enterotoxin catalytic subunit CtxA	CDS	-0.241652	0.324845	0.435043	14.3119	17.1439	16.5322	14.0497	16.1166	10.3268
VC_RS07060	VC_1458	zot	zonula occludens toxin ZOT	CDS	0.772777	0.000153518	0.000928682	5.20431	4.73896	6.96536	9.38866	11.0991	8.69237
VC_RS07065	VC_1459	ace	accessory cholera enterotoxin	CDS	0.213488	0.433509	0.542413	1.46371	1.53319	1.09096	1.59807	1.74849	1.33729
VC_RS07070	VC_1460		minor coat protein pIII	CDS	1.68756	9.85e-07	1.47e-05	4.30982	3.20577	4.44776	11.0533	14.9762	13.15
VC_RS07075	VC_1461		colonization factor	CDS	0.675192	0.00783648	0.0221753	9.51413	11.9868	9.73471	13.4504	19.7656	16.4189
VC_RS07080	VC_1462		hypothetical protein	CDS	1.0896	2.24e-05	0.000195531	3.90323	4.59958	4.27992	7.65742	9.27462	10.1782
VC_RS07095	VC_1465		DNA-binding protein	CDS	0.626915	0.000648121	0.00304095	16.914	20.6284	20.8961	26.1018	32.8413	31.2034
VC_RS07125	VC_1472		hypothetical protein	CDS	0.577914	0.189671	0.284404	0.325269	0.696905	0.75528	0.799035	0.912258	0.891526
VC_RS07150	VC_1478		IS3-like element ISVch4 family transposase	CDS	-0.692549	0.0495189	0.0981275	4.87904	4.87834	5.79048	3.46249	3.42097	2.74887
VC_RS07155	VC_1479		hypothetical protein	CDS	-0.366376	0.209495	0.308178	50.0915	77.3565	71.4159	45.2787	65.7586	43.0161
VC_RS07160	VC_1480		DUF3634 family protein	CDS	-0.458935	0.106386	0.180801	68.5505	127.812	105.571	60.6601	94.1146	64.5613
VC_RS07165	VC_1481	matP	macrodomain Ter protein MatP	CDS	-0.88936	0.000880416	0.00390966	95.7105	125.443	112.537	63.257	76.3256	40.4158
VC_RS07170	VC_1482		AAA family ATPase	CDS	-0.36419	0.0255479	0.0577607	189.551	176.317	179.253	171.526	115.553	136.403
VC_RS07175	VC_1483	fabA	bifunctional 3-hydroxydecanoyl-ACP dehydratase/trans-2-decenoyl-ACP isomerase	CDS	-0.835774	0.000267	0.00148425	245.172	200.569	180.764	143.56	104.834	102.6
VC_RS07180	VC_1484	rmf	ribosome modulation factor	CDS	0.657778	0.0264987	0.05943	71.5593	98.9606	93.6547	135.57	151.891	128.974
VC_RS07185	VC_1485		DUF3466 family protein	CDS	-0.329942	0.113014	0.189439	425.696	505.396	534.906	451.588	339.664	374.961
VC_RS07190	VC_1486		ABC transporter ATP-binding protein	CDS	0.088852	0.508906	0.614661	237.447	243.638	245.718	277.132	234.222	261.588
VC_RS07195	VC_1487		glutaredoxin family protein	CDS	-0.0533398	0.795604	0.85499	31.1445	26.6218	25.176	32.6939	26.0754	21.1737
VC_RS07200	VC_1488	rlmKL	bifunctional 23S rRNA (guanine(2069)-N(7))-methyltransferase RlmK/23S rRNA (guanine(2445)-N(2))-methyltransferase RlmL	CDS	0.412433	0.00453628	0.0141401	259.89	229.003	221.045	331.999	298.536	314.411
VC_RS07205	VC_1490		cell division protein ZapC	CDS	-0.237617	0.054401	0.105906	93.5963	93.1066	90.0461	80.1699	78.3781	76.1511
VC_RS07210	VC_1491	pyrD	quinone-dependent dihydroorotate dehydrogenase	CDS	-0.371046	0.0200786	0.0482239	162.96	150.392	147.531	144.892	94.5707	116.864
VC_RS07215	VC_1492		NAD-glutamate dehydrogenase	CDS	-0.725895	2.63e-05	0.000222231	604.838	722.97	789.015	414.167	435.147	430.533
VC_RS07220	VC_1493		DUF2835 domain-containing protein	CDS	0.410575	0.0223508	0.0520055	22.4436	23.416	26.8544	29.8972	38.7709	28.0831
VC_RS07225	VC_1494	pepN	aminopeptidase N	CDS	0.124238	0.353619	0.464244	844.887	806.598	793.631	878.339	905.72	880.976
VC_RS07230	VC_1495		hypothetical protein	CDS	0.179584	0.468795	0.576791	3.00874	3.06638	2.68544	3.99518	2.81279	3.04605
VC_RS07235	VC_1496	prc	carboxy terminal-processing peptidase	CDS	0.139762	0.175179	0.267889	942.468	911.274	942.169	1093.61	985.77	1000.96
VC_RS07240	VC_1497	proQ	RNA chaperone ProQ	CDS	-0.0582482	0.633944	0.72787	628.908	579.965	542.794	607.933	518.77	555.643
VC_RS07245	VC_1498		GAF domain-containing protein	CDS	0.352975	0.0225295	0.052275	124.903	100.912	118.243	146.956	142.236	150.519
VC_RS07250	VC_1499		ABC transporter ATP-binding protein	CDS	-0.184111	0.215301	0.314289	120.431	110.39	97.515	104.94	81.343	102.674
VC_RS07255	VC_1500		paraquat-inducible protein A	CDS	-0.143872	0.204385	0.30216	40.2521	39.5842	32.8127	36.0232	33.3734	32.4664
VC_RS07260	VC_1501		PqiB family protein	CDS	-0.440201	0.000293721	0.00160981	108.884	107.602	117.74	82.7001	81.7231	81.9461
VC_RS07265	VC_1502	rsmF	16S rRNA (cytosine(1407)-C(5))-methyltransferase RsmF	CDS	-0.305891	0.128474	0.209817	58.0606	49.7591	43.9741	48.3416	31.777	42.6446
VC_RS07270	VC_1503		S1 RNA-binding domain-containing protein	CDS	-0.475565	0.00195742	0.00730594	84.1635	101.748	95.417	65.3877	70.776	66.0472
VC_RS07275	VC_1505		hypothetical protein	CDS	0.65715	0.00309311	0.0104286	87.9041	71.5025	75.1084	134.504	113.576	121.99
VC_RS07280	VC_1506		DUF4442 domain-containing protein	CDS	0.491139	0.0369	0.0782202	8.78227	6.27215	6.12616	11.5194	9.5787	8.84096
VC_RS07285	VC_1507		3-deoxy-7-phosphoheptulonate synthase	CDS	-0.0153003	0.951339	0.968215	284.448	194.297	184.372	259.22	181.235	215.823
VC_RS07290	VC_1508		YajQ family cyclic di-GMP-binding protein	CDS	0.116054	0.655708	0.744448	107.908	75.5446	71.1641	109.068	74.1209	92.9415
VC_RS07295	VC_1509	cobB	NAD-dependent protein deacylase	CDS	0.401715	0.0241538	0.0555297	19.5975	24.6705	21.6513	34.0922	27.4437	25.2599
VC_RS07300	VC_1510		hypothetical protein	CDS	0.321914	0.469201	0.577091	29.8435	68.5755	45.4007	87.4944	53.215	37.9641
VC_RS07305	VC_1511		formate dehydrogenase subunit gamma	CDS	0.44801	0.338582	0.449547	51.3926	130.182	87.1928	170.527	101.109	93.7588
VC_RS07310	VC_1512		4Fe-4S dicluster domain-containing protein	CDS	0.506668	0.275272	0.383226	27.8919	69.8299	50.268	93.1542	53.4431	62.4811
VC_RS07315	VC_1513		formate dehydrogenase subunit alpha	CDS	0.104184	0.833387	0.884567	191.096	544.562	354.478	539.948	318.606	312.331
VC_RS07320	VC_1514		twin-arginine translocation signal domain-containing protein	CDS	-0.474194	0.424374	0.534146	12.6042	32.8939	18.0428	21.9069	13.1517	9.95537
VC_RS07325	VC_1515		molecular chaperone	CDS	-0.020408	0.965858	0.977121	32.7709	85.8588	63.947	83.8987	44.8527	50.3712
VC_RS07330	VC_1516		4Fe-4S binding protein	CDS	0.162388	0.740155	0.813827	73.3483	182.171	145.601	198.028	124.295	125.779
VC_RS07335	VC_1517		DUF3306 domain-containing protein	CDS	0.644602	0.133847	0.2169	28.8677	59.5157	54.548	84.2316	70.7	67.7559
VC_RS07340	VC_1518		DUF3305 domain-containing protein	CDS	0.549755	0.178013	0.271294	18.0525	28.7125	27.274	43.2145	29.8764	34.8438
VC_RS07345	VC_1519	fdhD	formate dehydrogenase accessory sulfurtransferase FdhD	CDS	0.401583	0.0820903	0.147771	24.6392	31.2214	27.9453	43.1479	33.8296	33.4322
VC_RS07350	VC_1520		ABC-F family ATPase	CDS	-0.0621706	0.79586	0.85499	241.513	202.939	183.785	238.179	139.043	224.516
VC_RS07355	VC_1521		HAMP domain-containing protein	CDS	-0.223744	0.105609	0.179909	57.4101	68.9936	73.346	57.5971	56.0278	57.3548
VC_RS07360	VC_1522		sigma-54-dependent Fis family transcriptional regulator	CDS	-0.273589	0.0555257	0.107573	64.6473	60.4914	60.5902	50.2726	48.5777	54.8288
VC_RS07365	VC_1523		solute-binding protein	CDS	-0.168492	0.457475	0.565997	108.559	143.005	134.272	154.414	93.8105	94.7989
VC_RS07370	VC_1524		ABC transporter permease subunit	CDS	0.272005	0.22068	0.319868	39.4389	45.9958	43.6384	69.3829	34.6658	51.5599
VC_RS07375	VC_1525		energy-coupling factor ABC transporter ATP-binding protein	CDS	0.0572411	0.831091	0.883236	24.5578	32.4758	30.7986	43.7472	23.1865	24.1455
VC_RS07380	VC_1526	mobA	molybdenum cofactor guanylyltransferase MobA	CDS	-0.0109709	0.945003	0.96434	26.4281	36.0997	30.2112	35.5571	29.1162	27.0429
VC_RS07385	VC_1527		bifunctional molybdopterin-guanine dinucleotide biosynthesis adaptor protein MobB/molybdopterin molybdotransferase MoeA	CDS	0.168606	0.235571	0.337465	71.3966	86.4163	87.6124	96.3503	89.0211	90.3413
VC_RS07390	VC_1528		transporter substrate-binding domain-containing protein	CDS	0.169593	0.395247	0.505535	16.3448	19.2346	16.2805	15.8475	22.9585	19.3907
VC_RS07395	VC_1529		hypothetical protein	CDS	0.260836	0.222425	0.322136	9.27018	11.8474	12.5041	11.8524	15.8885	12.4814
VC_RS07400	VC_1531		DUF2960 domain-containing protein	CDS	-0.0198053	0.910894	0.941213	19.1909	17.0045	19.2177	13.3838	22.9585	18.4992
VC_RS07405	VC_1532	nagK	N-acetylglucosamine kinase	CDS	-1.53494	6.75e-09	2.67e-07	227.038	213.95	208.457	92.2886	63.706	68.0531
VC_RS07410	VC_1533		DTW domain-containing protein	CDS	-0.352825	0.0384432	0.080484	11.3031	10.1748	13.4272	9.12232	8.59043	9.73249
VC_RS07415	VC_1534		sterol desaturase family protein	CDS	0.394135	0.0378213	0.0797927	15.9382	18.2589	13.1754	16.6466	25.8473	19.5393
VC_RS07420	VC_1535		methyl-accepting chemotaxis protein	CDS	0.58236	0.0196762	0.0475086	5.77353	7.80534	8.55983	7.92377	13.1517	12.0356
VC_RS07425	/pseudo		methyl-accepting chemotaxis protein	CDS	0.261889	0.374782	0.485647	1.70766	1.67257	2.01408	1.86442	3.1929	1.48588
VC_RS07430	VC_1537		lipoprotein NlpC	CDS	-0.116913	0.443213	0.552967	97.5808	97.8455	96.5079	77.4398	113.652	78.1571
VC_RS07435	VC_1538		DUF3802 family protein	CDS	-0.461615	0.00294746	0.0100809	103.11	117.498	125.125	81.7013	95.635	73.6994
VC_RS07440	VC_1539		fructosamine kinase family protein	CDS	-0.857798	0.00148208	0.00580589	99.939	165.724	160.203	81.5016	89.4773	63.8184
VC_RS07445	VC_1539a		CPXCG motif-containing cysteine-rich protein	CDS	-1.40648	4.91e-06	5.36e-05	32.039	40.978	41.7921	14.1829	17.4089	11.6641
VC_RS07450	VC_1540	vcmA	sodium-coupled multidrug efflux MATE transporter VcmA	CDS	-0.296074	0.199369	0.296222	80.6668	55.1949	50.6876	63.7896	42.0399	46.2107
VC_RS07455	VC_1541		DUF3080 domain-containing protein	CDS	0.181863	0.183905	0.278126	12.2789	13.2412	10.7418	13.1841	14.9002	12.9271
VC_RS07460	VC_1542		DNA ligase	CDS	-0.194375	0.219466	0.318628	16.2635	19.5134	21.0639	16.9129	17.2569	15.4531
VC_RS07465	VC_1543		hypothetical protein	CDS	-0.214059	0.239573	0.342371	246.798	292.84	332.575	248.5	232.246	271.172
VC_RS07470	VC_1544		energy transducer TonB	CDS	-0.208556	0.24273	0.346048	152.795	149.556	157.602	137.7	119.278	141.084
VC_RS07475	VC_1545		biopolymer transporter ExbD	CDS	-0.147908	0.464353	0.572118	73.2669	81.8167	86.9411	81.8345	64.6182	71.9164
VC_RS07480	VC_1546		MotA/TolQ/ExbB proton channel family protein	CDS	-0.205925	0.243589	0.34661	137.182	144.678	145.349	142.162	104.149	123.996
VC_RS07485	VC_1547		flagellar motor protein MotA	CDS	0.00495465	0.976635	0.985221	392.681	335.212	369.835	417.629	308.115	375.852
VC_RS07490	VC_1548		DUF3450 domain-containing protein	CDS	0.0726851	0.661326	0.748675	249.156	208.375	209.716	265.879	201.229	234.694
VC_RS07495	VC_1549		extracellular solute-binding protein	CDS	0.769605	0.00198938	0.00738647	4.06587	4.4602	4.86736	6.85839	8.1343	7.87514
VC_RS07500	VC_1550		ABC transporter permease subunit	CDS	0.829885	0.00524094	0.0160155	3.57796	5.01772	4.11208	5.65983	9.27462	7.42938
VC_RS07505	VC_1551	ugpE	sn-glycerol-3-phosphate ABC transporter permease UgpE	CDS	0.725161	0.00579327	0.0173896	3.49665	4.18143	3.7764	4.8608	8.28634	5.72062
VC_RS07510	VC_1552		sn-glycerol-3-phosphate import ATP-binding protein UgpC	CDS	0.3643	0.0649968	0.122454	3.57796	5.01772	4.6156	4.99397	5.77763	6.09209
VC_RS07515	VC_1553		DeoR/GlpR transcriptional regulator	CDS	-0.339943	0.0805357	0.145933	9.3515	6.82967	6.62968	5.06056	6.99397	6.09209
VC_RS07520	VC_1554		glycerophosphoryl diester phosphodiesterase	CDS	0.222232	0.0766	0.140447	131.165	118.474	119.922	135.104	152.499	143.61
VC_RS07525	VC_1555		YhcH/YjgK/YiaL family protein	CDS	0.288108	0.0120869	0.0318939	35.2917	30.2457	30.6308	40.8174	41.8118	34.9181
VC_RS07530	VC_1556		RidA family protein	CDS	-0.112339	0.357845	0.468477	21.3051	19.2346	18.9659	17.7785	20.9819	16.3446
VC_RS07535	VC_1557		LacI family DNA-binding transcriptional regulator	CDS	0.0963324	0.513029	0.617754	63.8341	80.4229	75.6958	67.9846	87.6527	79.3458
VC_RS07540	VC_1558		6-phospho-beta-glucosidase	CDS	0.0150453	0.931924	0.954203	199.634	234.997	234.221	205.752	244.561	225.482
VC_RS07545	VC_1560	katG	catalase/peroxidase HPI	CDS	0.370196	0.167396	0.258994	104.33	117.638	120.006	139.898	149.306	152.748
VC_RS07550	VC_1561		LysR family transcriptional regulator	CDS	0.263786	0.045763	0.0921738	40.496	46.9714	45.4007	49.0741	63.3259	47.028
VC_RS07555	VC_1562	varG	VarG family subclass B1-like metallo-beta-lactamase	CDS	0.461853	0.0362921	0.0771154	8.70096	9.6173	12.9237	12.8511	17.4089	12.9271
VC_RS07560	VC_1563		efflux RND transporter periplasmic adaptor subunit	CDS	0.24144	0.404573	0.515241	14.6371	19.6527	24.1689	26.3016	16.8768	25.8542
VC_RS07565	VC_1565		TolC family protein	CDS	0.187504	0.534832	0.639032	14.3932	17.562	20.8961	23.7047	13.8359	22.5853
VC_RS07570	VC_1566		ABC transporter permease	CDS	1.94122	4.67e-08	1.32e-06	8.53832	11.9868	15.3574	43.2811	50.4022	44.1305
VC_RS07575	VC_1567		ABC transporter permease	CDS	1.35604	2.9e-05	0.000240344	12.1976	14.7744	17.5393	35.2241	36.3383	42.4218
VC_RS07580	VC_1568		ABC transporter ATP-binding protein	CDS	1.74691	6.06e-06	6.4e-05	6.91197	11.0111	9.98647	30.2302	29.0402	33.6551
VC_RS07585	VC_1570		cytochrome d ubiquinol oxidase subunit II	CDS	0.79548	0.0101619	0.0277165	7.56251	5.1571	6.294	11.8524	11.4792	10.0297
VC_RS07590	VC_1571		cytochrome ubiquinol oxidase subunit I	CDS	0.424532	0.117571	0.195224	10.6526	6.41153	8.30807	13.4504	10.4149	10.5497
VC_RS07595	VC_1572		hypothetical protein	CDS	-0.0181022	0.926488	0.950813	132.71	108.16	106.159	126.447	118.137	98.2164
VC_RS07600	VC_1573		class II fumarate hydratase	CDS	0.479603	0.0314892	0.0689274	428.217	370.196	448.133	593.284	558.226	586.847
VC_RS07605	VC_1574		DMT family protein	CDS	-0.174396	0.30553	0.415591	26.1842	25.0886	21.8192	25.5025	21.134	18.0534
VC_RS07610	VC_1575		DUF2127 domain-containing protein	CDS	0.163544	0.427704	0.536439	22.5249	22.1616	19.3016	30.2302	19.9176	21.3966
VC_RS07615	VC_1576		ASCH domain-containing protein	CDS	0.225683	0.388308	0.498452	25.6963	26.4824	21.4835	37.3549	21.9702	26.5972
VC_RS07620	VC_1577	almG	glycine--lipid A transferase AlmG	CDS	0.407929	0.208955	0.307511	81.1547	69.8299	64.7862	123.118	76.0975	87.0723
VC_RS07625	VC_1578	almF	lipid A modification system glycine carrier protein AlmF	CDS	-0.116007	0.743557	0.815107	25.1271	25.5067	21.5674	32.9602	17.637	15.8246
VC_RS07630	VC_1579	almE	lipid A modification system glycine--protein ligase AlmE	CDS	0.507617	0.107144	0.181828	156.78	118.474	104.984	236.115	129.541	175.036
VC_RS07635	VC_1580		LysR family transcriptional regulator	CDS	-0.10969	0.491712	0.598775	14.9624	19.6527	16.1126	16.7797	15.5844	14.413
VC_RS07640	VC_1581		NADH-quinone oxidoreductase subunit L	CDS	-0.42704	0.205485	0.303108	26.3468	15.7501	18.0428	17.0461	14.6721	13.2243
VC_RS07645	VC_1582		YbcC family protein	CDS	0.457954	0.0245192	0.0561588	26.4281	21.7435	24.5885	35.1575	33.0693	31.9463
VC_RS07650	VC_1583		superoxide dismutase family protein	CDS	1.96283	1.26e-08	4.49e-07	7.4812	7.24782	6.294	25.2362	29.7244	26.9686
VC_RS07655	VC_1584		ankyrin repeat domain-containing protein	CDS	2.06277	9.75e-08	2.33e-06	5.85485	5.99339	5.70656	27.5001	24.631	21.1737
VC_RS07660	VC_1585		catalase	CDS	2.48713	2.49e-12	3.41e-10	28.6237	28.2944	28.0293	183.911	148.85	143.61
VC_RS07665	VC_1587		YkgB family protein	CDS	1.62655	0.000160815	0.000961375	1.78898	2.36948	1.59448	4.79421	7.75419	4.90339
VC_RS07670	VC_1588		LysR family transcriptional regulator	CDS	-0.900529	0.00129282	0.00526974	81.236	102.584	112.033	51.9373	60.4371	46.0622
VC_RS07675	VC_1589	budA	acetolactate decarboxylase	CDS	-2.88423	0.0255596	0.0577607	45.2938	572.438	575.775	30.9626	88.2609	42.4218
VC_RS07680	VC_1590	alsS	acetolactate synthase AlsS	CDS	-2.13832	0.0924592	0.16169	72.2098	908.625	885.272	94.8854	215.597	113.298
VC_RS07685	VC_1591		SDR family oxidoreductase	CDS	-0.792249	0.48757	0.595362	24.6392	186.353	209.045	70.3817	102.857	69.0189
VC_RS07690	VC_1592		EAL domain-containing protein	CDS	-0.00391805	0.996412	0.997534	5.28563	18.3983	14.7699	14.3826	12.0874	11.2184
VC_RS07695	VC_1593		GGDEF domain-containing protein	CDS	2.1117	3.04e-05	0.000248802	6.58671	13.1018	10.4061	44.9457	45.3848	38.0384
VC_RS07700	VC_1594	galM	galactose-1-epimerase	CDS	3.77732	1.1e-10	8.01e-09	25.1271	34.5665	32.7288	419.96	429.065	415.971
VC_RS07705	VC_1595	galK	galactokinase	CDS	0.546083	0.0813317	0.147225	29.7622	38.1904	40.2816	40.9506	61.5014	55.4975
VC_RS07710	VC_1596		UDP-glucose--hexose-1-phosphate uridylyltransferase	CDS	0.536583	0.0402398	0.0834933	32.7709	44.3232	41.4565	51.2714	64.9223	55.4975
VC_RS07715	VC_1597		MFS transporter	CDS	0.345421	0.0186023	0.0455079	32.5269	27.5975	32.2253	33.7592	47.5134	36.3297
VC_RS07720	VC_1598		transporter substrate-binding domain-containing protein	CDS	0.0277571	0.845261	0.892694	25.615	29.9669	23.8333	24.3706	30.1045	26.3
VC_RS07735	VC_1599		sensor domain-containing diguanylate cyclase	CDS	-1.51923	1.23e-08	4.46e-07	88.2293	74.1507	66.9681	26.6345	31.6249	21.7681
VC_RS07740	VC_1600		DUF2726 domain-containing protein	CDS	-0.288411	0.0289183	0.0640487	37.406	40.0024	34.7429	25.9021	34.7418	31.1291
VC_RS07745	CDS		hypothetical protein	CDS	0.0591549	0.837386	0.887011	1.38239	2.50886	1.42664	2.26393	1.74849	1.26299
VC_RS07750	VC_1601		hypothetical protein	CDS	-0.37378	0.023305	0.0538985	34.3972	41.1174	41.96	32.028	32.7653	25.7799
VC_RS07755	VC_1602		chemotaxis protein CheV	CDS	-0.167883	0.126641	0.207586	131.897	126.976	139.307	118.191	113.576	122.733
VC_RS07760	VC_1603		transporter substrate-binding domain-containing protein	CDS	-0.539274	0.000193828	0.00112839	75.8691	79.5866	78.8847	54.9337	57.4722	48.811
VC_RS07765	VC_1604		response regulator	CDS	-0.672256	2.01e-05	0.000178496	30.0061	30.2457	32.6449	18.7107	19.8416	19.7621
VC_RS07770	VC_1605		sensor histidine kinase	CDS	-0.88595	9.64e-07	1.44e-05	46.3509	46.832	44.8133	27.034	24.707	22.8825
VC_RS07775	VC_1605a		hypothetical protein	CDS	0.61127	0.0405401	0.0839843	43.0169	71.3631	76.1993	90.0912	112.436	88.261
VC_RS07780	VC_1606		TolC family protein	CDS	-0.0427485	0.797829	0.856728	49.5223	62.5821	65.2058	59.5281	58.8406	53.6401
VC_RS07785	VC_1607		HlyD family secretion protein	CDS	0.250924	0.0798588	0.144925	29.8435	32.0577	38.771	37.8876	41.8878	40.1186
VC_RS07790	VC_1608		ABC transporter permease	CDS	-0.143649	0.372287	0.482941	25.2897	28.155	28.8685	28.4323	23.3386	22.6596
VC_RS07795	VC_1609		ABC transporter permease	CDS	-0.139113	0.276811	0.384767	26.4281	25.5067	26.0991	25.9686	23.8707	21.0251
VC_RS07800	VC_1610		ATP-binding protein	CDS	0.29286	0.0514442	0.101154	13.7426	11.9868	11.497	15.0485	17.4849	13.15
VC_RS07805	VC_1611	metA	homoserine O-succinyltransferase	CDS	0.139833	0.59608	0.693802	70.2582	63.4184	58.1565	73.3781	66.7468	71.2477
VC_RS07810	VC_1612	pilW	type IV pilus biogenesis/stability protein PilW	CDS	-0.353962	0.0829697	0.148827	12.1163	15.7501	16.0287	10.7204	12.8476	10.6983
VC_RS07815	VC_1613		hypothetical protein	CDS	-0.74426	0.00774647	0.0220257	11.6284	16.7257	15.3574	8.7228	9.88279	7.35509
VC_RS07820	VC_1614	rlmF	23S rRNA (adenine(1618)-N(6))-methyltransferase RlmF	CDS	-0.449726	0.0600358	0.114498	27.2413	40.978	42.8831	25.1696	30.7887	25.2599
VC_RS07825	VC_1615		M48 family metallopeptidase	CDS	-0.343968	0.109063	0.184118	16.8327	23.2766	22.4066	15.7809	18.6253	14.7102
VC_RS07830	VC_1616		glutaredoxin family protein	CDS	-0.260152	0.162845	0.254076	21.7931	28.4337	26.6865	20.7749	22.4263	20.8766
VC_RS07835	VC_1617		LysR family transcriptional regulator	CDS	-0.295956	0.136332	0.219924	52.2871	67.0423	58.8279	42.3489	59.3728	43.239
VC_RS07840	VC_1618		MFS transporter	CDS	-0.16106	0.457078	0.565701	14.2305	15.1925	14.8538	11.2531	14.5961	13.7444
VC_RS07845	VC_1619		DUF1415 domain-containing protein	CDS	-0.467327	0.0025101	0.00891059	32.6083	28.2944	24.6725	21.6405	18.8533	21.3966
VC_RS07850	VC_1620		type I secretion C-terminal target domain-containing protein	CDS	-3.20235	8.25e-11	6.38e-09	2064.32	2690.06	2816.27	295.71	296.864	229.865
VC_RS07855	VC_1621		TolC family outer membrane protein	CDS	-0.71071	0.00661372	0.0193303	1085.59	952.391	924.21	833.261	488.97	487.664
VC_RS07860	VC_1622		OmpA family protein	CDS	-0.976007	0.00141193	0.00562069	414.962	344.968	374.115	278.797	153.335	144.353
VC_RS07865	VC_1623	nspC	carboxynorspermidine decarboxylase	CDS	-0.908105	0.000628384	0.00296048	100.671	129.067	134.104	71.1807	59.0687	63.5212
VC_RS07870	VC_1624		saccharopine dehydrogenase family protein	CDS	-0.958192	0.00117838	0.00490233	318.195	366.433	403.655	199.093	170.44	190.564
VC_RS07875	VC_1625		diaminobutyrate--2-oxoglutarate transaminase family protein	CDS	-1.03899	0.000475724	0.00235577	668.51	747.501	779.952	380.407	277.326	410.919
VC_RS07880	VC_1627	nhaA	Na+/H+ antiporter NhaA	CDS	0.0190291	0.90363	0.936269	69.689	88.507	83.5003	76.1747	87.6527	80.9059
VC_RS07885	VC_1628		hydroxyneurosporene synthase	CDS	-0.77792	0.00418007	0.0132636	70.4208	82.653	81.4863	48.4082	43.8644	44.4277
VC_RS07890	VC_1629		ABC transporter permease	CDS	-0.579352	0.00179352	0.00678881	111.73	110.808	111.362	83.2994	65.7586	74.3681
VC_RS07895	VC_1630		ABC transporter ATP-binding protein	CDS	-0.491811	0.00246187	0.00878323	91.9699	83.4893	91.8084	68.3841	57.0921	64.6356
VC_RS07900	VC_1631		MATE family efflux transporter	CDS	-0.267205	0.00770724	0.0219659	60.1748	51.0135	57.3173	49.2072	45.3848	45.5421
VC_RS07905	VC_1632		DUF2867 domain-containing protein	CDS	0.288671	0.00753334	0.0216098	39.5202	39.4448	42.7153	45.8113	52.6829	50.2226
VC_RS07910	VC_1633		DUF2913 family protein	CDS	-0.30387	0.0220279	0.0515142	65.3792	53.2436	47.2469	43.8138	44.8527	45.765
VC_RS07915	VC_1634		Bcr/CflA family multidrug efflux MFS transporter	CDS	-0.499782	0.00044605	0.0022378	56.8408	47.6683	46.9952	39.0196	34.5137	33.6551
VC_RS07920	VC_1635	rsuA	16S rRNA pseudouridine(516) synthase RsuA	CDS	-0.607563	0.000670844	0.00311177	51.0673	41.2568	44.8972	32.5607	26.0754	31.5006
VC_RS07925	VC_1636		DEAD/DEAH box helicase	CDS	0.324438	0.00658584	0.0192774	33.7467	28.9913	32.8966	38.4869	41.2797	40.1929
VC_RS07930	VC_1637		PepSY domain-containing protein	CDS	-0.894302	0.000441011	0.00223167	28.8677	33.7302	29.372	14.5158	22.7304	12.1842
VC_RS07935	VC_1638		response regulator transcription factor	CDS	6.32329	3.19e-17	5.51e-14	22.7689	23.1373	20.8961	1500.99	1860.4	1986.54
VC_RS07940	VC_1639		sensor histidine kinase	CDS	5.61354	1.68e-16	1.49e-13	35.0478	38.8873	43.0509	1789.91	1985.3	1953.78
VC_RS07945	VC_1640	rplY	50S ribosomal protein L25	CDS	-0.108162	0.494518	0.601574	994.593	1284.54	1274.58	1002.99	1181.68	1112.25
VC_RS07950	VC_1641		EAL domain-containing protein	CDS	0.190299	0.418812	0.529206	28.2171	31.5001	36.0856	34.9578	43.5603	30.8319
VC_RS07955	VC_1642		hypothetical protein	CDS	0.839536	0.000493621	0.00242851	6.50539	6.55091	5.70656	8.65621	14.216	10.6983
VC_RS07960	VC_1643		methyl-accepting chemotaxis protein	CDS	-0.150124	0.670803	0.757235	31.7138	48.2259	48.4218	30.0304	48.3497	37.1469
VC_RS07965	VC_1644		DUF3103 domain-containing protein	CDS	0.821182	9.93e-05	0.000647955	10.002	12.9624	12.588	20.9747	20.6778	20.9508
VC_RS07970	VC_1645		HAD family phosphatase	CDS	-0.977399	8.51e-05	0.00057602	32.2017	28.9913	27.274	16.7132	14.7482	13.4472
VC_RS07975	VC_1647		SgrR family transcriptional regulator	CDS	0.764178	0.000353625	0.00187179	12.7668	15.3319	17.7071	20.3754	31.2448	26.2257
VC_RS07980	VC_1649	vesC	GlyGly-anchored extracellular serine protease VesC	CDS	-0.0228939	0.914318	0.942885	91.3194	124.885	120.593	95.4847	132.277	103.566
VC_RS07985	VC_1650		collagenase	CDS	0.694814	0.00437681	0.0137408	14.0679	14.7744	19.0498	21.8403	30.7127	25.1856
VC_RS07990	VC_1651		response regulator	CDS	-0.0286191	0.924498	0.949364	22.6062	38.1904	40.5333	25.9686	43.4843	29.7175
VC_RS07995	VC_1652		EAL domain-containing protein	CDS	0.136186	0.565486	0.664937	36.9181	56.8675	69.4857	52.2702	64.0101	63.0754
VC_RS08000	VC_1653		transporter substrate-binding domain-containing protein	CDS	-0.295328	0.215328	0.314289	45.9443	61.7458	73.43	46.8767	56.1038	44.5763
VC_RS08005	VC_1655	mgtE	magnesium transporter	CDS	1.55088	3.66e-06	4.28e-05	27.3226	34.8453	35.4981	94.4859	79.6705	111.664
VC_RS08010	VC_1656		DMT family transporter	CDS	0.470018	0.000648883	0.00304095	21.0612	20.489	21.5674	29.1648	29.7244	28.6031
VC_RS08015	VC_1658		serine transporter	CDS	-0.185165	0.462518	0.571043	46.2696	28.4337	28.1132	31.8282	26.6075	32.2435
VC_RS08020	VC_1659		HlyD family efflux transporter periplasmic adaptor subunit	CDS	-0.566547	0.024558	0.0561879	21.7931	37.0754	35.4142	16.6466	25.0871	21.7681
VC_RS08025	VC_1660a		ABC transporter ATP-binding protein	CDS	-0.229081	0.254215	0.359112	18.5404	29.27	26.6865	19.1103	23.7187	20.5051
VC_RS08030	VC_1660		ABC transporter permease	CDS	0.467308	0.0160082	0.0404986	21.2238	24.1129	25.4277	33.4929	33.8296	30.4605
VC_RS08035	VC_1661		hypothetical protein	CDS	-0.13965	0.802099	0.860135	13.0108	34.8453	30.5469	16.3802	35.426	18.9449
VC_RS08040	VC_1662		DUF1289 domain-containing protein	CDS	0.157829	0.688061	0.771331	10.246	19.7921	15.5252	11.5194	21.6661	17.2362
VC_RS08045	VC_1663		META domain-containing protein	CDS	0.550794	0.00196825	0.00733096	227.851	281.968	264.516	329.003	363.763	441.379
VC_RS08050	VC_1664		ABC transporter substrate-binding protein	CDS	2.20214	1.75e-09	8.75e-08	93.5963	113.456	113.04	388.797	570.389	513.444
VC_RS08055	VC_1665		ABC transporter permease	CDS	4.2052	3.39e-14	8.04e-12	42.6916	45.717	44.8972	619.519	1074.34	764.855
VC_RS08060	VC_1666		ATP-binding cassette domain-containing protein	CDS	-0.693905	0.000575226	0.00274641	11.4657	11.8474	11.2453	7.65742	5.70161	7.94944
VC_RS08065	VC_1667		CDP-alcohol phosphatidyltransferase family protein	CDS	-0.175624	0.170993	0.262845	19.6788	21.8828	20.4765	15.7144	20.2217	18.9449
VC_RS08070	VC_1668		TIGR01621 family pseudouridine synthase	CDS	-0.0846687	0.574169	0.672258	18.5404	17.0045	18.7141	13.9165	19.9176	17.459
VC_RS08075	VC_1669		sodium-dependent transporter	CDS	0.106585	0.691279	0.773384	43.5861	26.6218	21.0639	36.7556	25.6953	36.0325
VC_RS08080	VC_1670	cls	cardiolipin synthase	CDS	0.584769	6.39e-06	6.69e-05	155.154	160.009	169.938	232.053	252.087	243.461
VC_RS08085	VC_1671		cystathionine beta-lyase	CDS	0.309362	0.060049	0.114498	546.29	432.36	443.937	597.878	566.74	598.362
VC_RS08090	VC_1672		DNA-3-methyladenine glycosylase I	CDS	1.51091	1.11e-08	4.1e-07	24.9644	17.2833	19.2177	53.9349	60.8932	61.1438
VC_RS08095	VC_1673	vexK	efflux RND transporter permease subunit VexK	CDS	1.04562	6.31e-07	1.01e-05	83.3503	76.799	94.5778	153.947	182.832	189.449
VC_RS08100	VC_1674		efflux RND transporter periplasmic adaptor subunit	CDS	0.148405	0.345745	0.456163	24.4765	22.1616	23.2458	30.097	23.1105	24.2941
VC_RS08105	VC_1675		efflux RND transporter periplasmic adaptor subunit	CDS	0.594451	0.000444225	0.00223179	36.5115	33.5908	35.4142	62.6577	46.2971	50.4455
VC_RS08110	VC_1676	pspC	envelope stress response membrane protein PspC	CDS	0.63875	0.00150815	0.0058821	18.2964	18.5377	21.7353	25.3028	33.0693	32.9864
VC_RS08115	VC_1677	pspB	envelope stress response membrane protein PspB	CDS	0.478987	0.0166882	0.041921	12.5229	12.2655	16.7001	18.6442	20.9819	18.4249
VC_RS08120	VC_1678	pspA	phage shock protein PspA	CDS	0.604093	0.00771563	0.0219659	38.6257	51.2922	55.9746	69.7824	84.3838	67.4588
VC_RS08125	VC_1679	pspF	phage shock protein operon transcriptional activator	CDS	0.345794	0.0251621	0.0570801	27.0787	30.1063	28.6167	33.5595	38.847	36.5525
VC_RS08130	VC_1680		ABC transporter substrate-binding protein	CDS	-0.0184163	0.865006	0.906954	109.047	99.9362	99.613	115.66	86.2844	102.748
VC_RS08135	VC_1681		ABC transporter permease subunit	CDS	-0.00167064	0.988653	0.992725	37.8126	36.5178	40.1137	43.4142	35.0459	35.8839
VC_RS08140	VC_1682	sapC	peptide ABC transporter permease SapC	CDS	-0.366429	0.0171742	0.0428993	38.3818	43.7657	38.8549	38.0208	26.8356	28.826
VC_RS08145	VC_1683		ATP-binding cassette domain-containing protein	CDS	-0.28163	0.0600654	0.114498	101.077	107.045	112.788	102.143	77.922	83.8777
VC_RS08150	VC_1684		ATP-binding cassette domain-containing protein	CDS	-0.208411	0.218411	0.317615	46.2696	52.2679	55.6389	47.3428	42.8761	43.1647
VC_RS08155	VC_1685		DUF2927 domain-containing protein	CDS	0.0113484	0.928107	0.9522	48.6278	51.8498	52.2821	58.3962	46.9813	48.5138
VC_RS08160	VC_1686		DUF2750 domain-containing protein	CDS	0.0153923	0.910993	0.941213	58.8738	50.3166	45.9881	51.0717	54.2793	51.5599
VC_RS08165	VC_1687		manganese-dependent inorganic pyrophosphatase	CDS	-0.291609	0.331417	0.442422	99.5324	73.872	83.4164	77.3067	62.2616	70.4305
VC_RS08170	VC_1688		hypothetical protein	CDS	0.725578	0.000492028	0.00242402	365.196	399.327	420.859	553.199	739.917	667.01
VC_RS08175	VC_1689		hypothetical protein	CDS	0.589888	0.0179122	0.0442763	22.4436	26.6218	37.5122	35.6902	51.2385	43.6105
VC_RS08180	VC_1690		alpha-galactosidase	CDS	-1.3234	0.00218059	0.00799626	32.283	67.0423	64.2827	17.5122	24.1748	23.5511
VC_RS08185	VC_1692	torA	trimethylamine-N-oxide reductase TorA	CDS	0.863336	0.000107875	0.000698925	22.281	22.9979	19.8051	31.3621	44.0164	42.9418
VC_RS08190	VC_1693	torC	pentaheme c-type cytochrome TorC	CDS	0.613204	0.0251858	0.0570975	7.07461	7.94472	9.48295	10.1211	14.8242	12.6299
VC_RS08195	VC_1694	torE	trimethylamine N-oxide reductase system protein TorE	CDS	0.246342	0.625898	0.720491	0.731856	0.557524	0.67136	0.865621	0.988279	0.520057
VC_RS08200	CDS		hypothetical protein	CDS	1.1677	0.0182169	0.0448116	0.894491	0.139381	0.58744	1.19855	1.74849	1.11441
VC_RS08205	VC_1695	focA	formate transporter FocA	CDS	0.111754	0.548157	0.648851	29.1116	26.343	25.2599	34.6914	22.2743	30.2376
VC_RS08210	VC_1696		TIGR02647 family protein	CDS	-1.43244	7.32e-08	1.85e-06	84.2448	68.5755	55.8907	27.7665	25.5432	23.9969
VC_RS08215	VC_1697		NAD(P)H-binding protein	CDS	-0.414143	0.00764025	0.0218284	230.453	233.881	210.555	181.048	154.856	170.504
VC_RS08220	VC_1698		YdcF family protein	CDS	-0.146642	0.393957	0.504611	100.752	80.9804	91.7245	95.0186	75.1852	76.9684
VC_RS08225	VC_1699		hypothetical protein	CDS	-0.376181	0.0325181	0.0707296	47.3267	31.2214	40.1977	27.367	33.3734	31.0548
VC_RS08230	VC_1700		septation protein A	CDS	0.163624	0.167642	0.259262	35.4544	32.0577	36.5052	42.6152	36.6423	37.3698
VC_RS08235	VC_1701	yciA	acyl-CoA thioester hydrolase YciA	CDS	0.372473	0.106088	0.18038	18.703	15.3319	13.679	24.1708	15.0522	22.5853
VC_RS08240	VC_1702		YciI family protein	CDS	0.351723	0.0536166	0.104673	49.7662	41.3962	39.1067	67.8514	45.917	52.5257
VC_RS08245	VC_1703	gspS2	GspS/AspS pilotin family protein	CDS	0.201668	0.152573	0.241522	85.8711	81.2592	80.3953	109.534	78.7582	96.359
VC_RS08250	VC_1704	metE	5-methyltetrahydropteroyltriglutamate--homocysteine S-methyltransferase	CDS	-0.721353	0.000123474	0.00078149	169.384	238.063	260.488	138.633	136.23	130.163
VC_RS08255	VC_1706	metR	HTH-type transcriptional regulator MetR	CDS	0.280808	0.125348	0.206036	20.248	23.2766	15.9448	23.8379	24.783	23.3283
VC_RS08260	VC_1707		DUF4250 domain-containing protein	CDS	-0.0712182	0.700811	0.781192	11.6284	16.3076	15.6091	16.0473	13.3798	11.8127
VC_RS08265	VC_1708		hypothetical protein	CDS	0.00448017	0.98307	0.989455	17.7272	13.1018	10.9935	13.3173	12.5435	16.196
VC_RS08270	VC_1709		insulinase family protein	CDS	-0.352414	0.0514261	0.101154	292.905	253.534	272.824	208.881	215.901	217.012
VC_RS08275	VC_1710		EAL domain-containing protein	CDS	-1.80301	5.08e-06	5.49e-05	115.796	180.777	213.576	49.9397	48.1216	48.0681
VC_RS08280	VC_1711		YgiQ family radical SAM protein	CDS	-0.699409	0.00260174	0.00914465	118.723	108.16	108.676	75.4422	51.9227	79.2715
VC_RS08285	VC_1712		LysE family translocator	CDS	-0.07738	0.77472	0.840147	7.07461	5.43586	6.7136	6.12594	5.85365	6.38927
VC_RS08290	VC_1713		Lrp/AsnC family transcriptional regulator	CDS	0.076225	0.693993	0.775293	15.7756	11.9868	11.9166	17.1127	13.1517	11.6641
VC_RS08295	VC_1714	mukB	chromosome partition protein MukB	CDS	0.299726	0.0644959	0.121704	397.804	395.842	459.546	521.038	454.532	567.085
VC_RS08300	VC_1715	mukE	chromosome partition protein MukE	CDS	0.453083	0.00428523	0.013501	62.2891	52.6861	67.6395	86.9617	71.3081	92.05
VC_RS08305	VC_1716	mukF	chromosome partition protein MukF	CDS	0.491192	0.00305781	0.0103587	91.1568	72.6176	86.6893	122.386	100.88	129.123
VC_RS08310	VC_1717	cmoM	tRNA uridine 5-oxyacetic acid(34) methyltransferase CmoM	CDS	0.334866	0.00317641	0.0106589	78.0647	75.5446	72.6747	83.0331	103.085	99.3308
VC_RS08315	VC_1718	elyC	envelope biogenesis factor ElyC	CDS	-0.228341	0.0633832	0.120176	88.7172	80.841	81.2345	79.1045	65.5305	69.4647
VC_RS08320	VC_1719	torR	two-component system response regulator TorR	CDS	1.21828	8.84e-05	0.000592431	82.3745	94.6398	97.7667	156.811	262.578	219.91
VC_RS08325	VC_1720	torD	molecular chaperone TorD	CDS	1.6361	6.3e-07	1.01e-05	6.34275	8.0841	7.97239	18.5776	27.0636	23.774
VC_RS08330	VC_1721	purR	HTH-type transcriptional repressor PurR	CDS	-0.529515	0.000654506	0.00305923	204.676	218.828	235.983	160.473	138.587	157.8
VC_RS08335	VC_1722		TfoX/Sxy family DNA transformation protein	CDS	0.901268	6.7e-07	1.07e-05	506.526	461.77	418.593	953.382	788.723	848.212
VC_RS08340	VC_1723		TVP38/TMEM64 family protein	CDS	0.681063	0.0203802	0.0488164	15.125	13.6593	15.3574	27.9662	23.0345	19.9107
VC_RS08345	VC_1724		DUF2007 domain-containing protein	CDS	0.577467	0.00196516	0.00732712	8.86359	8.64163	8.30807	12.3185	12.7716	13.4472
VC_RS08350	VC_1725		alpha/beta hydrolase	CDS	0.393257	0.0358084	0.0762497	54.4826	33.5908	34.3233	57.3974	48.0456	55.7203
VC_RS08355	VC_1726	glgA	glycogen synthase GlgA	CDS	-0.32474	0.0460032	0.0925109	509.535	537.593	621.847	484.815	428.533	419.24
VC_RS08360	VC_1727	glgC	glucose-1-phosphate adenylyltransferase	CDS	-0.626918	0.00395726	0.0126925	561.252	610.907	700.815	438.604	403.37	370.875
VC_RS08365	VC_1730	topA	type I DNA topoisomerase	CDS	0.0872346	0.478498	0.586701	1163.73	1131.77	1272.31	1237.64	1215.2	1337.44
VC_RS08370	VC_1731		YciN family protein	CDS	-0.0407706	0.887323	0.925303	99.5324	95.0579	83.0807	78.8381	121.938	69.1675
VC_RS08375	VC_1732	aroA	3-phosphoshikimate 1-carboxyvinyltransferase	CDS	0.430637	0.00515071	0.0158077	337.467	308.59	322.085	397.453	476.579	430.978
VC_RS08380	VC_1735	aat	leucyl/phenylalanyl-tRNA--protein transferase	CDS	-0.0627333	0.818618	0.872849	10.5713	7.80534	6.62968	10.2543	4.78935	8.91526
VC_RS08385	VC_1736		arginyltransferase	CDS	-0.308683	0.177044	0.270277	10.6526	14.9138	12.2523	11.586	9.27462	9.43531
VC_RS08390	VC_1737	infA	translation initiation factor IF-1	CDS	-0.61851	0.0352347	0.0753229	144.094	131.018	80.8149	99.4799	54.3553	77.7856
VC_RS08395	VC_1738		trans-2-enoyl-CoA reductase family protein	CDS	-0.344808	0.109944	0.185429	883.594	697.184	715.166	614.724	492.999	700.219
VC_RS08400	VC_1740		acyl-CoA dehydrogenase	CDS	0.223049	0.0989999	0.170456	20.7359	23.416	24.5046	23.172	28.0519	28.9003
VC_RS08405	VC_1741		TetR/AcrR family transcriptional regulator	CDS	0.0490388	0.808422	0.865349	6.50539	4.18143	4.6156	5.99276	5.70161	4.30904
VC_RS08410	CDS		hypothetical protein	CDS	0.607229	0.0469052	0.0936787	9.18886	15.1925	14.686	22.9057	21.362	14.8588
VC_RS08415	VC_1743		1-aminocyclopropane-1-carboxylate deaminase/D-cysteine desulfhydrase	CDS	0.909423	0.000540578	0.00262683	29.0303	36.0997	47.8344	75.3757	67.9632	68.9446
VC_RS08420	VC_1744		YnjH family protein	CDS	0.192873	0.282688	0.390847	15.125	17.7014	16.1965	16.7797	22.8825	16.2703
VC_RS08425	VC_1745		NAD-dependent succinate-semialdehyde dehydrogenase	CDS	0.269878	0.046746	0.0934657	88.392	105.233	108.341	103.275	132.886	127.86
VC_RS08430	VC_1746		TetR/AcrR family transcriptional regulator	CDS	0.156975	0.198666	0.295672	17.8085	18.2589	20.5604	19.2434	22.1983	21.7681
VC_RS08435	VC_1748		hypothetical protein	CDS	0.289736	0.0351048	0.0752215	7.39988	6.96905	6.7136	7.99035	9.27462	8.54379
VC_RS08440	VC_1749		BamA/TamA family outer membrane protein	CDS	0.256527	0.149246	0.237207	9.43281	10.3142	10.3222	10.1211	13.7599	12.0356
VC_RS08445	VC_1750		DUF4056 domain-containing protein	CDS	-0.110372	0.442313	0.552038	36.9181	40.5599	40.3655	37.0885	40.5194	31.5006
VC_RS08450	VC_1751		mechanosensitive ion channel	CDS	-0.110154	0.269671	0.376165	160.358	167.257	170.441	165.134	153.335	142.941
VC_RS08455	VC_1753		paraquat-inducible protein A	CDS	-0.163061	0.264463	0.370498	99.0445	113.456	104.984	87.3612	112.816	83.2833
VC_RS08460	VC_1754	pqiB	intermembrane transport protein PqiB	CDS	-0.0647005	0.548145	0.648851	210.368	236.808	246.641	199.825	243.117	220.43
VC_RS08465	VC_1755		membrane integrity-associated transporter subunit PqiC	CDS	-0.105096	0.446492	0.556278	63.9154	83.6287	82.5772	59.5947	82.0272	72.2136
VC_RS08470	VC_1756	vexC	multidrug efflux RND transporter periplasmic adaptor subunit VexC	CDS	0.300325	0.0542692	0.105715	110.917	126.558	132.677	127.912	158.049	169.836
VC_RS08475	VC_1757	vexD	efflux RND transporter permease subunit VexD	CDS	0.352454	0.0181759	0.0447727	217.605	234.997	272.992	269.341	313.741	343.386
VC_RS08485	VC_1758		tyrosine-type recombinase/integrase	CDS	-0.878475	1.3e-06	1.8e-05	83.5129	98.6818	80.6471	50.6721	49.7941	42.3475
VC_RS08490	VC_1759		tyrosine-type recombinase/integrase	CDS	-0.72068	0.000531755	0.00258749	37.0807	45.8564	42.7992	22.9723	28.204	25.037
VC_RS08495	VC_1760		DEAD/DEAH box helicase family protein	CDS	-0.960883	0.000229935	0.00130311	379.02	409.92	447.461	245.37	220.462	169.316
VC_RS08500	VC_1761		hypothetical protein	CDS	-0.795197	0.000743357	0.00336831	75.7065	68.018	77.1224	50.7387	40.1393	36.404
VC_RS08505	VC_1762		transcriptional regulator	CDS	-0.956456	0.000469185	0.00233738	177.109	174.505	175.812	101.011	99.208	71.5449
VC_RS08510	VC_1763		flagellar motor protein MotB	CDS	-0.805876	0.00539068	0.0163328	67.3308	69.5512	70.6606	37.4215	46.7532	34.5466
VC_RS08515	VC_1764	zorA	anti-phage defense ZorAB system ZorA	CDS	-0.627838	0.00767538	0.0218936	172.881	171.857	183.617	112.331	132.962	96.6562
VC_RS08520	VC_1765		type I restriction endonuclease subunit R	CDS	-0.483275	0.0257114	0.05803	527.018	747.64	840.542	439.536	613.949	459.581
VC_RS08525	VC_1766		DUF262 domain-containing protein	CDS	-0.921241	0.0005001	0.00245359	154.91	208.793	231.199	116.593	107.038	90.4155
VC_RS08530	VC_1767		DUF262 domain-containing protein	CDS	-0.501065	0.00438464	0.0137532	114.414	123.074	139.895	91.7559	88.8691	86.0322
VC_RS08535	VC_1768		restriction endonuclease subunit S	CDS	-0.972481	0.00198645	0.00738329	204.025	291.446	292.797	138.633	156.148	106.834
VC_RS08540	VC_1769		SAM-dependent DNA methyltransferase	CDS	-0.599488	0.000810446	0.00363068	230.535	252.837	275.341	178.385	171.885	150.445
VC_RS08545	VC_1770		hypothetical protein	CDS	-0.373344	0.0927901	0.16203	153.608	206.145	219.283	128.645	181.083	137.221
VC_RS08550	VC_1771		hypothetical protein	CDS	-0.75343	0.00313291	0.0105328	160.033	218.968	224.402	116.193	145.885	95.7647
VC_RS08555	VC_1772		YafY family transcriptional regulator	CDS	-0.221924	0.146786	0.233994	21.6304	22.8585	23.8333	21.1744	19.9176	17.459
VC_RS08560	VC_1773		YjhT family mutarotase	CDS	-0.837062	0.000558588	0.00269592	38.6257	43.4869	39.0228	23.5715	27.0636	17.0876
VC_RS08565	VC_1774		N-acetylneuraminate epimerase	CDS	-0.745931	7.1e-05	0.000494377	36.0236	43.4869	38.771	23.2386	26.3794	20.8023
VC_RS08570	VC_1775		MurR/RpiR family transcriptional regulator	CDS	-0.0269393	0.787602	0.850228	124.334	128.649	122.187	114.262	137.523	116.418
VC_RS08575	VC_1776		N-acetylneuraminate lyase	CDS	-0.487452	0.0172697	0.0430722	22.281	32.6152	20.6443	17.7785	21.5141	14.2644
VC_RS08580	VC_1777		TRAP transporter large permease	CDS	-0.318198	0.0212006	0.0502719	18.3777	24.6705	20.8961	15.7809	17.865	17.459
VC_RS08585	VC_1778		TRAP transporter small permease	CDS	-0.141948	0.570463	0.669241	13.8239	17.7014	17.4553	13.7168	18.3972	12.1842
VC_RS08590	VC_1779		DctP family TRAP transporter solute-binding subunit	CDS	-0.212838	0.108574	0.183642	26.5908	26.4824	27.4418	21.1078	27.9759	20.4308
VC_RS08595	VC_1781		N-acetylmannosamine-6-phosphate 2-epimerase	CDS	-0.372619	0.130685	0.212453	3.25269	4.59958	3.18896	2.66345	2.35667	3.34322
VC_RS08600	VC_1782		N-acetylmannosamine kinase	CDS	0.492554	0.00347092	0.0114315	9.3515	11.8474	12.9237	14.649	17.1048	16.196
VC_RS08605	VC_1783	nagA	N-acetylglucosamine-6-phosphate deacetylase	CDS	0.407136	0.0113473	0.0302792	24.0699	31.082	30.9665	35.9566	42.2679	35.8096
VC_RS08610	VC_1784		sialidase	CDS	0.279973	0.177871	0.271294	26.5908	41.8143	37.1765	35.3573	52.3028	40.1929
VC_RS08615	VC_1785		AlpA family transcriptional regulator	CDS	-0.418357	0.372556	0.483114	0.325269	0.836287	0.839199	0.732449	0.456129	0.222881
VC_RS08620	VC_1786	radC	DNA repair protein RadC	CDS	0.374268	0.29031	0.398853	1.38239	2.78762	1.34272	2.19735	2.28064	2.30311
VC_RS08625	VC_1787		hypothetical protein	CDS	-0.601561	0.163553	0.254607	1.62635	2.2301	2.60152	1.86442	1.0643	1.26299
VC_RS08635	VC_1789		IS3-like element ISVch4 family transposase	CDS	-0.753844	0.0344166	0.0739698	2.68347	1.39381	2.60152	1.79783	1.21634	1.04011
VC_RS08640	VC_1791		tape measure protein	CDS	-0.141835	0.292189	0.400816	23.582	21.1859	27.7775	23.5715	22.1222	20.2079
VC_RS08645	VC_1792		hypothetical protein	CDS	0.190261	0.181289	0.275223	6.99329	6.69029	7.88847	8.52304	8.81849	7.35509
VC_RS08650	VC_1793		hypothetical protein	CDS	-0.295606	0.120289	0.199101	8.53832	8.0841	8.14023	6.65863	7.14602	6.38927
VC_RS08655	VC_1794		hypothetical protein	CDS	0.0447684	0.833835	0.884567	7.80647	7.3872	9.56687	8.85597	10.491	6.31497
VC_RS08660	VC_1795		transcriptional regulator	CDS	0.0608693	0.848957	0.895534	4.30982	2.50886	4.196	4.79421	4.56129	2.3774
VC_RS08665	VC_1796		middle operon regulator	CDS	-0.30056	0.156644	0.246214	4.63509	5.57524	5.20304	3.66224	4.71333	4.08616
VC_RS08670	CDS		hypothetical protein	CDS	-0.118218	0.651073	0.741315	30.494	57.5644	49.3449	37.2883	55.0395	33.878
VC_RS08675	VC_1797		hypothetical protein	CDS	0.39301	0.0463434	0.0928691	6.42407	6.69029	9.06335	10.3209	8.74247	10.1782
VC_RS08680	VC_1798		AAA family ATPase	CDS	0.00208131	0.990659	0.994012	14.3119	17.7014	16.7001	15.1817	18.8533	14.6359
VC_RS08685	VC_1799		DDE-type integrase/transposase/recombinase	CDS	0.195249	0.142562	0.228317	14.7998	19.9315	20.2247	20.5086	22.4263	19.8364
VC_RS08690	VC_1800		hypothetical protein	CDS	0.434539	0.0288462	0.0639689	6.42407	7.24782	9.48295	10.1211	10.643	10.624
VC_RS08695	CDS		helix-turn-helix domain-containing protein	CDS	-0.443323	0.212689	0.311426	2.3582	2.78762	2.68544	1.66466	2.73677	1.33729
VC_RS08700	VC_1801		hypothetical protein	CDS	4.22644	1.46e-09	7.4e-08	1.62635	1.81195	1.34272	24.7701	41.8118	22.2138
VC_RS08705	VC_1802		hypothetical protein	CDS	3.06897	1.69e-06	2.22e-05	1.38239	1.67257	1.00704	11.8524	14.9002	6.68644
VC_RS08710	CDS		hypothetical protein	CDS	-0.363233	0.165568	0.256947	35.5357	31.9183	27.8614	32.3609	29.1162	12.5557
VC_RS08715	VC_1804		DUF2787 family protein	CDS	0.631482	0.00155865	0.00604591	5.20431	5.85401	6.37792	8.38987	9.04655	9.5839
VC_RS08720	VC_1805		DUF2787 domain-containing protein	CDS	0.311758	0.0871627	0.153941	11.4657	13.52	15.5252	14.316	17.865	18.1277
VC_RS08725	VC_1806		GTPase family protein	CDS	0.285945	0.0707616	0.131367	43.5861	51.4316	47.9183	55.0003	63.0978	56.0175
VC_RS08730	VC_1807		inovirus Gp2 family protein	CDS	-0.690051	0.0347772	0.0746544	2.43952	2.927	2.60152	1.99759	1.90054	0.965819
VC_RS08735	VC_1808		hypothetical protein	CDS	-1.49419	0.000790226	0.00354456	22.9315	24.9492	23.7493	10.0545	9.50268	5.79492
VC_RS08740	VC_1809		AlpA family transcriptional regulator	CDS	-0.753754	0.0128298	0.0334817	2.19557	3.48453	4.02816	1.79783	2.28064	1.63446
VC_RS08745	VC_1810		DUF2986 domain-containing protein	CDS	-0.159004	0.199251	0.296222	25.9402	30.1063	22.9101	22.1066	25.5432	22.8825
VC_RS08750	VC_1811		NYN domain-containing protein	CDS	-0.219549	0.128227	0.209645	20.7359	22.8585	17.1197	15.5812	20.6778	15.7503
VC_RS08755	VC_1812		thiol-disulfide oxidoreductase DCC family protein	CDS	-0.219814	0.213591	0.312372	4.30982	4.04205	4.53168	3.59566	3.49699	4.01186
VC_RS08760	VC_1814		DASH family cryptochrome	CDS	-0.292816	0.121595	0.200889	15.4503	10.0354	12.0006	11.1199	9.12258	10.5497
VC_RS08765	VC_1815		SDR family oxidoreductase	CDS	-0.363545	0.0705142	0.131044	12.035	9.75668	9.65079	7.85718	6.76591	9.88107
VC_RS08770	VC_1816		DNA-binding protein VF530	CDS	-0.355493	0.0396776	0.0825652	6.58671	6.55091	5.8744	4.99397	4.18118	5.64633
VC_RS08775	VC_1817		sigma-54-dependent Fis family transcriptional regulator	CDS	0.334297	0.0694102	0.129466	14.9624	16.0288	14.0146	14.8487	23.4146	18.4249
VC_RS08780	VC_1819		aldehyde dehydrogenase	CDS	0.554034	0.00130119	0.00528346	6.91197	6.96905	6.294	9.58842	10.491	9.50961
VC_RS08790	VC_1821		PTS fructose transporter subunit IIC	CDS	-0.155832	0.508648	0.614661	15.369	17.4226	18.0428	13.6502	17.0288	14.9331
VC_RS08795	VC_1822		PTS transporter subunit EIIA	CDS	-0.839427	0.00304186	0.0103145	50.9047	62.164	64.1148	33.4263	32.3851	33.135
VC_RS08800	VC_1823		PTS fructose transporter subunit IIB	CDS	-1.0333	1.12e-05	0.000107293	13.8239	10.7323	12.3362	5.19373	6.3858	6.53785
VC_RS08805	VC_1824		PTS transporter subunit EIIA	CDS	-0.636415	0.000712859	0.00325274	20.7359	25.9249	23.3297	13.8499	17.2569	13.8186
VC_RS08810	VC_1825		helix-turn-helix transcriptional regulator	CDS	-0.669563	0.0551383	0.106939	16.5074	44.7413	35.4142	16.4468	28.508	15.4531
VC_RS08815	VC_1826		PTS transporter subunit EIIA	CDS	0.758819	0.0030815	0.0104087	6.91197	5.57524	5.28696	9.92135	10.3389	9.95537
VC_RS08820	VC_1827	manA	mannose-6-phosphate isomerase, class I	CDS	0.57331	0.00219074	0.00800047	29.1929	31.6395	32.7288	44.2799	51.1624	43.759
VC_RS08825	VC_1828		L-alanine exporter AlaE	CDS	0.208256	0.108877	0.183917	79.5284	73.0357	75.1923	90.4907	90.8456	81.8718
VC_RS08830	VC_1831		hybrid sensor histidine kinase/response regulator	CDS	0.172509	0.341127	0.451697	38.7071	43.6263	46.5756	42.6818	52.3028	50.2969
VC_RS08835	VC_1832		YecA family protein	CDS	-0.252383	0.0355104	0.0757711	89.4491	97.1486	89.2069	77.1735	80.2787	73.9966
VC_RS08840	VC_1833	nadA	quinolinate synthase NadA	CDS	-0.0882696	0.439421	0.548813	96.7676	93.246	100.284	97.4157	94.4947	81.2031
VC_RS08845	VC_1834	ybgF	tol-pal system protein YbgF	CDS	0.576626	0.000668823	0.00310981	403.659	402.254	397.445	626.777	494.9	672.953
VC_RS08850	VC_1835	pal	peptidoglycan-associated lipoprotein Pal	CDS	0.0992051	0.455842	0.564565	1644.64	1439.25	1378.8	1634.23	1555.93	1590.26
VC_RS08855	VC_1836	tolB	Tol-Pal system protein TolB	CDS	-0.0961362	0.516081	0.620798	948.648	1002.57	950.561	1045.47	863.224	805.939
VC_RS08860	VC_1837	tolA	cell envelope integrity protein TolA	CDS	0.30743	0.0337731	0.0729836	138.077	156.525	143.167	189.371	175.686	176.522
VC_RS08865	VC_1838		ExbD/TolR family protein	CDS	0.679633	7.96e-05	0.000545702	62.2078	58.5401	65.7932	102.476	94.0386	102.451
VC_RS08870	VC_1839	tolQ	protein TolQ	CDS	0.877403	1.53e-06	2.07e-05	112.625	93.8035	100.872	207.017	159.721	198.067
VC_RS08875	VC_1840	ybgC	tol-pal system-associated acyl-CoA thioesterase	CDS	-0.089886	0.542847	0.644925	41.2279	42.9294	37.2605	41.7496	32.3851	39.8215
VC_RS08880	VC_1841	ybgE	cyd operon protein YbgE	CDS	-0.192849	0.287929	0.396041	198.902	172.136	182.106	186.442	143.833	153.714
VC_RS08885	VC_1842	cydX	cytochrome bd-I oxidase subunit CydX	CDS	-0.650023	0.00204555	0.00754774	9.92072	11.9868	12.0006	7.2579	7.52612	6.76074
VC_RS08890	VC_1843	cydB	cytochrome d ubiquinol oxidase subunit II	CDS	-0.483665	0.00236054	0.00852429	656.312	737.884	716.173	575.505	444.574	489.076
VC_RS08895	VC_1844	cydA	cytochrome ubiquinol oxidase subunit I	CDS	-0.508152	0.00463864	0.0143725	986.217	939.429	935.372	752.824	557.389	701.408
VC_RS08900	VC_1845	ruvB	Holliday junction branch migration DNA helicase RuvB	CDS	0.236325	0.0425501	0.0869831	119.293	120.425	125.796	151.351	138.891	140.341
VC_RS08905	VC_1846	ruvA	Holliday junction branch migration protein RuvA	CDS	0.259213	0.0565265	0.109037	83.3503	83.4893	92.3119	102.476	96.1672	111.589
VC_RS08910	VC_1847	ruvC	crossover junction endodeoxyribonuclease RuvC	CDS	0.192257	0.131308	0.21327	33.5027	30.3851	32.3931	40.2847	30.9407	38.8557
VC_RS08915	VC_1848	cysS	cysteine--tRNA ligase	CDS	-0.098787	0.416302	0.527269	347.062	294.373	298.168	298.906	267.672	310.92
VC_RS08920	VC_1849		peptidyl-prolyl cis-trans isomerase	CDS	-0.167524	0.124435	0.20482	415.613	390.685	394.676	368.821	346.278	354.233
VC_RS08925	VC_1850	lpxH	UDP-2,3-diacylglucosamine diphosphatase	CDS	0.116016	0.302382	0.412097	44.8059	45.0201	42.1278	51.5378	46.8292	44.5763
VC_RS08930	VC_1851		EAL domain-containing protein	CDS	-0.511772	0.041548	0.0855244	50.986	70.6662	59.2475	38.2205	47.7415	40.713
VC_RS08935	VC_1852		YchJ family protein	CDS	-0.0163694	0.897699	0.932953	66.8429	80.0047	70.241	67.2521	83.3955	63.8184
VC_RS08940	VC_1853		DUF2057 family protein	CDS	-1.13243	0.000117602	0.000751007	131.815	151.089	123.53	59.4615	74.5771	51.2627
VC_RS08945	VC_1854	ompT	porin OmpT	CDS	-4.2303	2.23e-13	4.4e-11	1715.47	1134.14	1191.5	77.0403	70.776	67.4588
VC_RS08950	VC_1855	dinG	ATP-dependent DNA helicase DinG	CDS	-0.117518	0.315683	0.425496	162.147	138.684	167.085	143.294	144.213	143.981
VC_RS08955	VC_1856		TSUP family transporter	CDS	-0.0363738	0.738209	0.812441	61.3133	51.571	51.6947	55.7327	53.215	51.6342
VC_RS08960	VC_1857		prepilin peptidase	CDS	-0.0309344	0.775	0.840193	44.6432	41.2568	43.0509	45.3452	43.1802	37.7412
VC_RS08965	VC_1858	rsmS	pleiotropic regulatory protein RsmS	CDS	-0.0515714	0.708104	0.786856	12.8481	14.9138	12.8398	13.4504	14.5201	11.0698
VC_RS08970	VC_1859		methyl-accepting chemotaxis protein	CDS	0.377497	0.0247414	0.0563774	125.391	90.7371	101.291	126.048	146.417	140.267
VC_RS08975	VC_1860	xthA	exodeoxyribonuclease III	CDS	-0.193946	0.185567	0.279864	178.004	154.992	131.754	136.502	135.394	134.397
VC_RS08980	VC_1861		ABC transporter permease	CDS	0.0290932	0.862033	0.904616	13.0108	14.3563	11.2453	14.1829	13.6078	11.4412
VC_RS08985	VC_1862		ABC transporter permease	CDS	-0.0534856	0.791463	0.852843	20.3293	14.0775	14.3503	17.9783	14.9762	14.1901
VC_RS08990	VC_1863		ABC transporter substrate-binding protein	CDS	-0.368768	0.0701916	0.130581	47.3267	32.197	37.0926	33.2265	29.8004	27.4887
VC_RS08995	VC_1864		ABC transporter ATP-binding protein	CDS	-0.42186	0.154041	0.243198	69.1197	35.9603	37.3444	39.6188	31.701	35.2896
VC_RS09000	VC_1865		DUF3360 domain-containing protein	CDS	1.04654	0.00343019	0.0113289	2007.4	1660.59	1933.85	3605.38	3959.58	4006.37
VC_RS09005	VC_1866	pflB	formate C-acetyltransferase	CDS	0.664005	0.0184393	0.0452023	15462.9	16179.2	17047.5	23757.9	25787.8	27601.8
VC_RS09010	VC_1867		lipid A deacylase LpxR family protein	CDS	-0.310187	0.0266639	0.0596876	212.564	180.917	188.904	174.722	151.815	143.238
VC_RS09015	VC_1868		methyl-accepting chemotaxis protein	CDS	-0.0219802	0.877542	0.918334	28.3798	26.2036	27.6936	26.4347	29.3443	25.3342
VC_RS09020	VC_1869	pflA	pyruvate formate lyase 1-activating protein	CDS	0.408654	0.0264566	0.0594105	102.053	80.1441	81.0667	107.337	119.658	122.733
VC_RS09025	VC_1870		membrane protein	CDS	0.60939	0.00644695	0.0189833	7.31856	9.19915	6.88144	9.12232	14.5961	11.7384
VC_RS09030	VC_1871		YfbU family protein	CDS	0.850888	0.00681404	0.0198181	1212.04	1283.98	1284.56	1452.18	2841.91	2524.65
VC_RS09035	VC_1872		PrkA family serine protein kinase	CDS	0.151472	0.736126	0.811152	237.284	340.229	385.864	360.764	389.762	319.389
VC_RS09040	VC_1873		YeaH/YhbH family protein	CDS	-0.171253	0.744068	0.815107	74.3241	100.912	112.704	92.1554	91.1497	72.2879
VC_RS09045	VC_1874		SpoVR family protein	CDS	-0.320694	0.537532	0.64118	66.9242	81.6773	108.844	80.1699	67.127	58.8407
VC_RS09050	VC_1875	kdsB	3-deoxy-manno-octulosonate cytidylyltransferase	CDS	0.0303936	0.883123	0.922275	109.616	90.4583	85.6823	111.532	74.273	106.092
VC_RS09055	VC_1876		Trm112 family protein	CDS	-0.603762	0.00890504	0.0247077	31.1445	28.5731	22.7423	24.304	14.7482	15.0816
VC_RS09060	VC_1877	lpxK	tetraacyldisaccharide 4'-kinase	CDS	0.0478829	0.743961	0.815107	63.6715	59.7945	54.2123	65.7872	53.215	64.6356
VC_RS09065	VC_1878	msbA	lipid A ABC transporter ATP-binding protein/permease MsbA	CDS	0.0893333	0.599398	0.696979	122.22	98.2637	113.292	142.295	93.5064	119.464
VC_RS09070	VC_1879		DNA internalization-related competence protein ComEC/Rec2	CDS	-0.00147881	0.991607	0.994683	24.8831	32.6152	23.9172	24.3706	32.1571	24.517
VC_RS09075	VC_1880		DUF2062 domain-containing protein	CDS	0.304782	0.0828915	0.148761	53.9947	63.9759	53.0374	58.7291	81.1149	71.1735
VC_RS09080	VC_1882	lolE	lipoprotein-releasing ABC transporter permease subunit LolE	CDS	0.131634	0.261944	0.368275	61.3133	61.3277	56.562	65.987	67.6591	62.6297
VC_RS09085	VC_1883	lolD	lipoprotein-releasing ABC transporter ATP-binding protein LolD	CDS	0.122563	0.327419	0.437667	32.5269	37.9117	30.7986	34.6914	35.0459	40.2672
VC_RS09090	VC_1884	lolC	lipoprotein-releasing ABC transporter permease subunit LolC	CDS	0.251421	0.11066	0.186372	56.5969	43.3475	48.7575	63.5233	52.1507	61.5896
VC_RS09095	VC_1885		PilZ domain-containing protein	CDS	0.279029	0.0734004	0.135207	44.6432	42.5112	38.6871	45.2787	52.3028	55.126
VC_RS09100	VC_1886	mfd	transcription-repair coupling factor	CDS	0.097583	0.355261	0.465722	255.906	247.82	261.578	274.402	261.666	282.836
VC_RS09105	VC_1887		hypothetical protein	CDS	0.40525	0.00109377	0.00464264	216.548	190.813	193.771	277.132	250.415	268.646
VC_RS09110	VC_1888		hemolysin	CDS	1.70475	0.000144698	0.000884868	874.487	681.574	735.642	3216.92	1862.75	2391.15
VC_RS09115	VC_1889		GNAT family N-acetyltransferase	CDS	0.317576	0.0216285	0.0509825	20.248	22.4404	16.4483	26.235	24.0988	23.1054
VC_RS09120	VC_1890		NAD(P)/FAD-dependent oxidoreductase	CDS	-0.00132544	0.994551	0.996232	192.885	203.636	161.462	207.35	150.903	199.033
VC_RS09125	VC_1892		alpha/beta hydrolase	CDS	0.599809	0.00595878	0.0177665	133.686	138.963	120.257	196.962	199.176	199.182
VC_RS09130	VC_1893		phosphotransferase	CDS	0.771705	7.43e-07	1.17e-05	145.721	137.848	151.895	241.375	236.427	265.823
VC_RS09135	VC_1894	lpoB	penicillin-binding protein activator LpoB	CDS	0.687175	4.2e-06	4.74e-05	225.9	234.718	255.284	406.642	377.295	368.794
VC_RS09140	VC_1895		YcfL family protein	CDS	0.501559	0.000707847	0.00324043	75.5438	74.5689	76.1154	105.539	111.371	103.417
VC_RS09145	VC_1896		hypothetical protein	CDS	0.222526	0.0297564	0.0656533	201.748	190.534	186.554	231.054	228.521	215.823
VC_RS09150	VC_1897	hinT	purine nucleoside phosphoramidase	CDS	-0.05727	0.607481	0.703696	74.4054	68.4361	62.5204	68.1843	64.6943	64.487
VC_RS09155	VC_1898		methyl-accepting chemotaxis protein	CDS	-0.281676	0.155133	0.244488	191.502	242.802	229.773	170.86	195.147	180.162
VC_RS09160	VC_1899		DUF1887 family protein	CDS	2.38676	2.11e-07	4.36e-06	218.174	149.138	151.14	1087.82	792.98	831.793
VC_RS09165	VC_1900	fadR	fatty acid metabolism transcriptional regulator FadR	CDS	0.577824	0.000244548	0.00137418	172.149	142.447	129.488	243.106	209.135	210.697
VC_RS09170	VC_1901	nhaB	Na(+)/H(+) antiporter NhaB	CDS	-0.186182	0.193196	0.288982	720.634	598.084	594.657	656.208	503.642	521.914
VC_RS09175	VC_1902	dsbB	disulfide bond formation protein DsbB	CDS	0.33684	0.0637941	0.120658	52.8563	41.6749	39.4424	57.3308	49.1099	62.9268
VC_RS09180	VC_1903		DNA translocase FtsK	CDS	0.552172	0.000332206	0.00178768	360.073	313.468	332.994	508.586	447.158	520.279
VC_RS09185	VC_1904	lrp	leucine-responsive transcriptional regulator Lrp	CDS	-0.270646	0.399706	0.509955	481.48	237.087	194.107	310.492	236.883	209.434
VC_RS09190	VC_1905	ald	alanine dehydrogenase	CDS	0.0582527	0.627123	0.721668	1128.85	1370.53	1340.54	1295.24	1490.63	1212.18
VC_RS09195	VC_1906		methyltransferase	CDS	0.389048	0.000516679	0.00251757	64.8099	68.2967	67.5556	85.6965	91.4538	85.5864
VC_RS09200	VC_1907	cysB	HTH-type transcriptional regulator CysB	CDS	0.108127	0.422231	0.53203	296.32	320.158	343.904	332.132	364.371	338.631
VC_RS09205	VC_1909		hypothetical protein	CDS	-0.02031	0.851289	0.897264	134.255	119.868	116.565	141.696	110.079	113.744
VC_RS09210	VC_1910		tRNA isopentenyl-2-thiomethyl-A-37 hydroxylase MiaE	CDS	0.0829088	0.490209	0.59772	81.48	76.2415	73.7656	90.8237	80.5828	73.7737
VC_RS09215	VC_1911	pyrF	orotidine-5'-phosphate decarboxylase	CDS	0.0487412	0.687091	0.770729	132.059	120.983	129.488	145.424	131.897	118.424
VC_RS09220	VC_1912	lapB	lipopolysaccharide assembly protein LapB	CDS	0.0401182	0.745786	0.816485	164.261	187.049	175.561	174.323	215.825	151.485
VC_RS09225	VC_1913		LapA family protein	CDS	0.15149	0.443481	0.553108	34.6412	31.3607	26.6865	36.0898	41.7358	25.1113
VC_RS09230	VC_1914	ihfB	integration host factor subunit beta	CDS	-0.310464	0.132871	0.215513	157.268	174.366	136.957	95.0852	153.411	129.271
VC_RS09235	VC_1915	rpsA	30S ribosomal protein S1	CDS	-0.159004	0.322866	0.433371	9233.1	11451	11629.2	8489.02	10195.8	10256.3
VC_RS09240	VC_1916	cmk	(d)CMP kinase	CDS	-0.462064	0.015441	0.0392593	102.948	85.9981	87.6124	84.4314	52.3028	64.0412
VC_RS09245	VC_1917		ComEA family DNA-binding protein	CDS	-0.00831193	0.973428	0.983101	3.41533	3.20577	2.9372	4.19493	2.50871	2.74887
VC_RS09250	VC_1918	ppiD	peptidylprolyl isomerase	CDS	-0.0849848	0.660067	0.74841	708.681	609.374	635.526	725.857	456.281	659.729
VC_RS09255	VC_1919		HU family DNA-binding protein	CDS	0.0363153	0.808894	0.865594	769.018	670.423	697.878	708.012	782.185	701.705
VC_RS09260	VC_1920	lon	endopeptidase La	CDS	0.632219	0.00123531	0.00506805	747.388	625.96	659.779	1067.31	889.983	1194.12
VC_RS09265	VC_1921	clpX	ATP-dependent protease ATP-binding subunit ClpX	CDS	0.0963303	0.424317	0.534146	1239.2	1251.08	1317.96	1153.61	1346.04	1571.61
VC_RS09270	VC_1922	clpP	ATP-dependent Clp endopeptidase proteolytic subunit ClpP	CDS	-0.293575	0.0088712	0.024633	626.875	647.286	634.099	560.989	501.97	493.905
VC_RS09275	VC_1923	tig	trigger factor	CDS	-0.183934	0.450919	0.559247	1906.73	1546.29	1375.53	1744.96	999.454	1506.16
VC_RS09285	VC_1925		sensor histidine kinase	CDS	0.219285	0.199283	0.296222	44.318	35.9603	38.6871	50.2726	41.7358	46.6565
VC_RS09290	VC_1926		sigma-54-dependent Fis family transcriptional regulator	CDS	-0.0372697	0.756207	0.824595	29.7622	29.8276	30.2112	32.0946	28.204	27.1915
VC_RS09295	VC_1927		TRAP transporter large permease	CDS	0.690608	0.00132805	0.00536193	7.4812	6.69029	5.4548	9.1889	9.35064	13.15
VC_RS09300	VC_1928		TRAP transporter small permease	CDS	-0.019267	0.939075	0.960129	2.52084	2.50886	2.098	2.19735	2.50871	2.30311
VC_RS09305	VC_1929		DctP family TRAP transporter solute-binding subunit	CDS	0.571028	0.0126545	0.0330485	5.52958	4.59958	4.78344	7.19132	6.99397	8.09802
VC_RS09310	VC_1931		YdiU family protein	CDS	-0.0214574	0.953557	0.969918	61.5572	30.5245	32.5609	46.677	34.3617	42.1989
VC_RS09315	VC_1933		oxidoreductase	CDS	-0.143411	0.560244	0.660519	7.88778	8.36287	9.14727	6.99156	9.12258	6.90932
VC_RS09320	VC_1934		bifunctional diguanylate cyclase/phosphodiesterase	CDS	0.145665	0.435446	0.544422	28.1358	37.9117	31.5539	32.8936	41.8878	32.9121
VC_RS09325	VC_1935		CDP-alcohol phosphatidyltransferase family protein	CDS	1.80976	1.91e-06	2.45e-05	31.3885	21.1859	16.784	98.0816	70.3199	75.3339
VC_RS09330	VC_1936		phosphatidate cytidylyltransferase	CDS	1.80826	3.93e-06	4.51e-05	38.1378	29.1306	25.9313	148.288	91.3018	87.2209
VC_RS09335	VC_1937		1-acyl-sn-glycerol-3-phosphate acyltransferase	CDS	1.65682	6.12e-07	9.89e-06	20.492	17.8408	17.6232	79.0379	51.6186	45.9879
VC_RS09340	VC_1938		acyl-CoA thioesterase	CDS	1.13158	1.28e-06	1.78e-05	15.6129	16.0288	16.9518	41.4832	36.0342	28.9746
VC_RS09345	VC_1939		LysE family translocator	CDS	0.0648855	0.660984	0.748526	82.5371	63.8365	64.2827	68.9168	92.3661	59.2864
VC_RS09350	VC_1940		HAD-IB family hydrolase	CDS	0.378388	0.0771366	0.140994	32.6896	29.27	28.1132	32.6939	51.0104	33.5065
VC_RS09355	VC_1941	opgC	succinyl transferase OpgC	CDS	-0.547402	0.00454773	0.0141401	73.2669	69.6905	57.5691	51.6709	39.4551	45.9879
VC_RS09365	VC_1942	folD	bifunctional methylenetetrahydrofolate dehydrogenase/methenyltetrahydrofolate cyclohydrolase FolD	CDS	-0.324677	0.277008	0.38489	196.219	152.762	131.503	148.088	88.1849	147.399
VC_RS09370	VC_1944		TauD/TfdA family dioxygenase	CDS	2.40972	3.81e-12	5.02e-10	16.8327	22.301	19.5533	102.743	101.489	106.537
VC_RS09375	VC_1945		FAD-binding protein	CDS	2.94068	1.03e-12	1.67e-10	24.5578	28.8519	28.1132	215.673	206.094	203.491
VC_RS09380	VC_1947		LysR family transcriptional regulator	CDS	2.38143	1.53e-07	3.39e-06	23.9073	32.6152	35.2464	136.968	185.492	155.2
VC_RS09385	VC_1949		L-tyrosine/L-tryptophan isonitrile synthase family protein	CDS	1.94169	4.39e-08	1.26e-06	14.3932	12.5443	12.3362	49.8065	51.8466	49.554
VC_RS09390	VC_1950		molybdopterin guanine dinucleotide-containing S/N-oxide reductase	CDS	1.25356	0.000259893	0.00145352	1157.47	918.661	1060.58	2021.16	2796.3	2661.87
VC_RS09395	VC_1951		cytochrome c	CDS	0.923187	0.000932403	0.00410974	595.162	504.699	563.606	1037.21	1090.68	1026.81
VC_RS09400	VC_1952		chitinase	CDS	3.4314	8.24e-10	4.38e-08	19.4348	25.6461	25.176	215.806	282.648	258.097
VC_RS09405	VC_1953		NupC/NupG family nucleoside CNT transporter	CDS	1.43902	2.37e-07	4.72e-06	5.85485	5.85401	6.54576	14.5158	20.7539	14.413
VC_RS09410	VC_1955		LysR family transcriptional regulator	CDS	0.874295	1.25e-06	1.76e-05	18.0525	20.489	21.6513	36.2895	36.4143	37.5927
VC_RS09415	VC_1956		lytic murein transglycosylase	CDS	0.765482	3.76e-06	4.35e-05	180.118	182.589	211.562	296.642	340.88	338.854
VC_RS09420	VC_1957		hypothetical protein	CDS	-0.228045	0.334826	0.445558	36.5928	41.5356	35.7499	29.1648	38.2388	29.7175
VC_RS09425	VC_1959	minC	septum site-determining protein MinC	CDS	-0.150759	0.461341	0.570184	83.5129	70.2481	61.3455	84.8309	50.8584	58.0235
VC_RS09430	VC_1960	minD	septum site-determining protein MinD	CDS	-0.152046	0.376166	0.487262	150.112	137.569	126.383	144.359	95.4069	132.837
VC_RS09435	VC_1961	minE	cell division topological specificity factor MinE	CDS	-0.214861	0.285293	0.393023	49.441	42.79	39.1906	45.4118	28.1279	39.6729
VC_RS09440	VC_1962		hypothetical protein	CDS	2.93976	6.3e-12	8e-10	25.1271	21.6041	18.882	173.524	145.277	185.066
VC_RS09445	VC_1963		DUF1244 domain-containing protein	CDS	-0.262462	0.0463954	0.0928691	33.5841	34.1484	29.7077	26.9009	27.3677	26.8944
VC_RS09450	VC_1964		Tim44 domain-containing protein	CDS	0.217663	0.0623301	0.118371	185.404	200.569	203.59	202.489	242.584	240.489
VC_RS09455	VC_1965		TetR/AcrR family transcriptional regulator	CDS	-0.195833	0.123403	0.203498	38.8697	33.0333	33.568	32.2278	31.853	28.0831
VC_RS09460	VC_1966		MFS transporter	CDS	0.024846	0.764628	0.831407	73.7548	71.6419	69.4018	76.441	69.7877	72.2879
VC_RS09465	CDS		hypothetical protein	CDS	-0.206398	0.59057	0.688289	2.3582	3.90267	1.93016	1.53148	3.42097	1.93164
VC_RS09470	VC_1967		methyl-accepting chemotaxis protein	CDS	0.716588	0.000693243	0.00318587	46.1069	53.5223	51.5268	72.912	92.062	83.2833
VC_RS09475	VC_1968		helix-turn-helix domain-containing protein	CDS	0.582315	0.00259851	0.00914234	65.7044	62.164	65.5415	78.5718	112.968	98.2164
VC_RS09480	VC_1970		benzoate/H(+) symporter BenE family transporter	CDS	0.678147	0.00707835	0.020453	98.2314	107.602	111.865	118.923	220.234	169.241
VC_RS09485	VC_1971	menE	o-succinylbenzoate--CoA ligase	CDS	1.35044	0.00209612	0.00771833	276.072	229.979	312.014	528.429	794.196	764.037
VC_RS09490	VC_1972	menC	o-succinylbenzoate synthase	CDS	1.22444	0.00415383	0.0132039	365.115	318.068	446.454	629.839	994.285	1016.04
VC_RS09495	VC_1973	menB	1,4-dihydroxy-2-naphthoyl-CoA synthase	CDS	1.01683	0.00463185	0.014364	648.181	718.928	923.875	1108.39	1808.55	1719.01
VC_RS09500	VC_1974	menH	2-succinyl-6-hydroxy-2,4-cyclohexadiene-1-carboxylate synthase	CDS	-0.104672	0.603319	0.700622	117.341	204.054	193.855	124.183	206.322	148.439
VC_RS09505	VC_1975		2-succinyl-5-enolpyruvyl-6-hydroxy-3-cyclohexene-1-carboxylic-acid synthase	CDS	-0.63466	0.000199406	0.00115708	160.52	154.016	160.119	114.662	89.7813	101.262
VC_RS09510	VC_1976		isochorismate synthase MenF	CDS	-0.232233	0.0625737	0.118706	125.473	120.007	131.586	110.666	97.4595	112.927
VC_RS09515	VC_1977		pyridoxal phosphate-dependent aminotransferase	CDS	0.548188	0.000238003	0.00134377	121.569	97.1486	103.557	158.875	150.827	161.812
VC_RS09520	VC_1978	yfbR	5'-deoxynucleotidase	CDS	0.487777	0.0110644	0.0297866	32.039	38.051	35.3303	43.1479	51.9987	52.5257
VC_RS09525	VC_1979		deoxyguanosinetriphosphate triphosphohydrolase family protein	CDS	0.212774	0.139941	0.22493	161.74	176.456	183.113	169.995	228.749	205.422
VC_RS09530	VC_1980		DTW domain-containing protein	CDS	0.469169	0.0161207	0.0407255	16.1008	24.2523	24.6725	25.436	33.5255	30.8319
VC_RS09535	VC_1981	rrtA	rhombosortase	CDS	0.563505	0.00301691	0.0102592	19.1909	12.9624	18.5463	24.304	24.0988	27.0429
VC_RS09540	VC_1983		M3 family oligoendopeptidase	CDS	0.0136687	0.899875	0.933794	331.287	296.324	305.217	312.223	310.32	319.24
VC_RS09545	VC_1984	rnd	ribonuclease D	CDS	-0.0931822	0.41163	0.522731	89.8557	91.7128	92.228	96.883	71.9923	87.741
VC_RS09550	VC_1985	fadD	long-chain-fatty-acid--CoA ligase FadD	CDS	-0.267078	0.0689361	0.128706	243.058	197.503	212.317	188.306	155.236	199.107
VC_RS09555	VC_1986		alpha/beta hydrolase	CDS	0.337659	0.0219897	0.0514923	42.2037	39.5842	40.1137	50.8053	50.9344	52.3771
VC_RS09560	VC_1987		Slp family lipoprotein	CDS	0.260799	0.0979771	0.169424	53.1815	57.7038	63.6952	67.4519	71.6122	70.1333
VC_RS09565	VC_1988		hypothetical protein	CDS	-0.103065	0.491601	0.598775	22.8502	23.6948	21.4835	17.6454	21.8182	23.8483
VC_RS09570	VC_1989	tsaB	tRNA (adenosine(37)-N6)-threonylcarbamoyltransferase complex dimerization subunit type 1 TsaB	CDS	-0.0373828	0.743234	0.815107	57.4101	58.2613	54.1284	55.9325	53.8232	55.6461
VC_RS09575	VC_1990		ATP-dependent DNA helicase	CDS	-0.0516949	0.609327	0.705067	95.7918	97.7061	94.8295	101.477	83.6996	92.9415
VC_RS09580	CDS		hypothetical protein	CDS	-0.494172	0.345897	0.456194	9.02623	20.2103	17.8749	8.45646	12.7716	11.9613
VC_RS09585	VC_1992	purU	formyltetrahydrofolate deformylase	CDS	0.285797	0.194988	0.291294	228.583	151.507	146.524	264.347	193.931	183.951
VC_RS09590	VC_1993		NADPH-dependent 2,4-dienoyl-CoA reductase	CDS	-0.74959	6.81e-05	0.000476495	29.1116	32.6152	33.0645	19.4432	17.637	19.2421
VC_RS09595	VC_1994	sppA	signal peptide peptidase SppA	CDS	0.0316998	0.837941	0.887334	304.29	224.404	252.179	295.71	236.883	265.823
VC_RS09600	VC_1995	ansA	asparaginase	CDS	-0.705266	1.79e-05	0.000162295	101.565	100.354	88.2838	65.5209	51.3145	61.0695
VC_RS09605	VC_1996		YeaC family protein	CDS	-0.892554	0.000205344	0.00118573	13.9053	11.8474	9.06335	6.3257	6.53785	5.86921
VC_RS09610	VC_1997		DUF2989 domain-containing protein	CDS	0.127836	0.22746	0.328359	54.6453	57.7038	62.94	64.9216	66.7468	59.8808
VC_RS09615	VC_1998	msrB	peptide-methionine (R)-S-oxide reductase MsrB	CDS	0.0683692	0.660461	0.74841	23.7447	22.8585	24.085	26.9674	22.8825	24.2941
VC_RS09620	VC_2000	gap	type I glyceraldehyde-3-phosphate dehydrogenase	CDS	0.784485	0.000142084	0.000872873	10570.8	10508.4	11276.2	17500.1	18988.9	19242.5
VC_RS09625	VC_2001		D-hexose-6-phosphate mutarotase	CDS	0.417315	0.0377277	0.079737	440.09	456.752	468.022	605.469	611.061	606.163
VC_RS09630	VC_2002		DUF2860 domain-containing protein	CDS	-0.44828	0.010851	0.0293067	99.2885	63.6972	73.43	63.3235	52.6829	57.5034
VC_RS09635	VC_2003	rlmA	23S rRNA (guanine(745)-N(1))-methyltransferase	CDS	-0.246724	0.0897664	0.157445	58.7924	45.1595	51.6947	50.8719	38.999	41.4559
VC_RS09640	VC_2004		ChaN family lipoprotein	CDS	-0.328146	0.129584	0.211213	95.7918	75.8233	76.9546	69.9822	47.2093	80.9059
VC_RS09645	VC_2005		hypothetical protein	CDS	-0.947139	9.22e-05	0.000612973	43.0982	39.7236	37.1765	23.2386	17.637	21.3223
VC_RS09650	VC_2006		chemotaxis protein CheV	CDS	-0.41707	0.0058931	0.0176297	178.979	183.983	174.47	135.104	152.955	114.412
VC_RS09655	VC_2007		ROK family protein	CDS	-0.751655	9.94e-06	9.66e-05	194.592	205.03	188.065	133.505	107.266	108.172
VC_RS09660	VC_2008	pyk	pyruvate kinase	CDS	-0.30917	0.0867294	0.153376	118.967	123.492	134.775	95.8842	107.874	100.742
VC_RS09665	VC_2009		patatin family protein	CDS	-0.623582	0.031984	0.0696675	164.424	279.459	308.154	139.698	213.848	134.472
VC_RS09670	VC_2010	ynhF	YnhF family membrane protein	CDS	-0.976908	0.00364611	0.0118766	9.10754	11.1505	9.06335	4.06176	6.61387	4.16045
VC_RS09675	VC_2011		porin family protein	CDS	0.177874	0.222679	0.322372	30.5753	36.0997	34.0715	36.8888	41.5077	35.4381
VC_RS09680	VC_2012		sodium-dependent transporter	CDS	-0.0202546	0.942793	0.962824	45.0498	19.0952	22.2388	32.8936	29.3443	23.4768
VC_RS09685	CDS		MetS family NSS transporter small subunit	CDS	0.30737	0.247053	0.350665	2.11425	1.39381	2.68544	2.9298	2.20462	2.74887
VC_RS09690	VC_2013	ptsG	PTS glucose transporter subunit IIBC	CDS	0.131177	0.541962	0.64452	3975.44	3498.6	4201.87	4083.2	4374.66	4329.62
VC_RS09695	VC_2014		YchF/TatD family DNA exonuclease	CDS	0.0392876	0.861434	0.904404	25.7776	20.3496	21.3996	27.6999	18.2452	23.5511
VC_RS09700	VC_2015		DNA polymerase III subunit delta'	CDS	0.322242	0.0458766	0.0923503	46.5948	40.0024	38.6032	56.332	45.1567	55.126
VC_RS09705	VC_2016		dTMP kinase	CDS	-0.0768622	0.508345	0.61461	36.5115	34.5665	37.2605	34.2919	32.2331	36.2554
VC_RS09710	VC_2017	mltG	endolytic transglycosylase MltG	CDS	0.199214	0.0577758	0.110867	53.5068	51.7104	52.7856	61.1928	63.9341	56.3147
VC_RS09715	VC_2018	pabC	aminodeoxychorismate lyase	CDS	-0.0451788	0.650085	0.740901	59.3617	55.4737	56.4781	54.401	56.636	55.0517
VC_RS09720	VC_2019	fabF	beta-ketoacyl-ACP synthase II	CDS	0.177438	0.326552	0.436873	1133.56	893.572	889.635	1204.15	966.841	1127.63
VC_RS09725	VC_2020	acpP	acyl carrier protein	CDS	-0.400138	0.0221339	0.0516943	1412.16	1064.87	991.346	971.427	886.942	769.981
VC_RS09730	VC_2021	fabG	3-oxoacyl-ACP reductase FabG	CDS	-0.0490239	0.76218	0.829498	673.389	658.018	684.367	637.031	584.681	726.742
VC_RS09735	VC_2022	fabD	ACP S-malonyltransferase	CDS	-0.146846	0.366321	0.477116	612.32	587.77	610.434	535.553	513.829	585.955
VC_RS09740	VC_2023		ketoacyl-ACP synthase III	CDS	-0.360403	0.0815929	0.147323	463.102	414.519	409.865	376.212	278.163	348.512
VC_RS09745	VC_2024	plsX	phosphate acyltransferase PlsX	CDS	-0.608074	0.00373952	0.0120882	198.984	217.435	220.709	149.819	123.991	144.13
VC_RS09750	VC_2025	rpmF	50S ribosomal protein L32	CDS	-0.234447	0.318354	0.428609	167.351	170.881	190.498	135.104	139.119	175.259
VC_RS09755	VC_2026	yceD	23S rRNA accumulation protein YceD	CDS	-0.218688	0.294884	0.404357	1338	1403.01	1498.98	1166.99	1048.11	1428.52
VC_RS09760	VC_2027		septum formation inhibitor Maf	CDS	-0.140157	0.340853	0.451551	54.1574	43.4869	42.7992	40.884	45.2328	41.4559
VC_RS09765	VC_2028	rluC	23S rRNA pseudouridine(955/2504/2580) synthase RluC	CDS	0.214102	0.144711	0.231342	80.5855	71.2237	81.5702	80.1699	93.8105	96.9534
VC_RS09770	VC_2030	rne	ribonuclease E	CDS	-0.363045	0.0245669	0.0561879	1917.38	1623.23	1689.22	1599	1054.49	1412.85
VC_RS09775	VC_2031		SulP family inorganic anion transporter	CDS	-0.143252	0.606939	0.703677	54.4013	40.2811	32.5609	46.4772	28.204	40.5644
VC_RS09780	VC_2032		DMT family transporter	CDS	0.375072	0.116666	0.193967	42.0411	25.3674	26.7705	44.8791	37.8587	39.8215
VC_RS09785	VC_2033	adhE	bifunctional acetaldehyde-CoA/alcohol dehydrogenase	CDS	0.912996	0.00846627	0.0237122	21802.9	23949.4	27313.3	39573.9	48004.7	50000.6
VC_RS09790	VC_2035		YchE family NAAT transporter	CDS	0.284903	0.0335301	0.0725563	24.4765	27.3187	29.9594	36.5559	29.8764	33.135
VC_RS09795	VC_2036	asd	aspartate-semialdehyde dehydrogenase	CDS	-0.361789	0.134826	0.218188	1270.91	813.149	861.606	830.331	678.948	783.205
VC_RS09800	VC_2037	nhaC	Na+/H+ antiporter NhaC	CDS	-0.845637	0.00874306	0.0243914	861.476	535.223	566.376	490.208	268.508	333.728
VC_RS09805	VC_2038		Hpt domain-containing protein	CDS	0.185344	0.142351	0.228083	12.035	13.1018	11.8327	11.9855	15.5084	14.4873
VC_RS09810	VC_2039	yejK	nucleoid-associated protein YejK	CDS	0.113069	0.419285	0.529395	100.183	78.8897	82.4933	100.878	96.1672	86.0322
VC_RS09815	VC_2040		YejL family protein	CDS	-0.81137	0.00212647	0.00781388	44.7245	60.4914	41.0369	29.6309	34.3617	19.0935
VC_RS09820	VC_2041		DUF3413 domain-containing protein	CDS	-0.0707761	0.602812	0.700262	228.176	202.939	207.534	236.048	179.563	192.495
VC_RS09835	VC_2042		histone deacetylase	CDS	0.662872	3.77e-05	0.000294449	24.2326	23.5554	24.5046	34.758	42.8001	36.9983
VC_RS09840	VC_2043		DNA topoisomerase III	CDS	0.599535	0.00374905	0.0121011	62.1265	54.3586	52.45	86.6953	82.0272	87.3695
VC_RS09845	VC_2044		Grx4 family monothiol glutaredoxin	CDS	0.351182	0.201329	0.298511	109.453	83.0711	88.032	115.394	130.225	112.555
VC_RS09850	VC_2045	sodB	superoxide dismutase [Fe]	CDS	0.0615918	0.789742	0.851762	729.661	606.168	497.142	646.22	683.965	582.761
VC_RS09855	VC_2046		hypothetical protein	CDS	-1.00751	5.14e-05	0.000380805	19.0283	24.1129	20.2247	9.72159	13.3798	8.3209
VC_RS09860	VC_2047		SDR family oxidoreductase	CDS	5.46009	2.52e-14	6.91e-12	45.619	57.2856	52.1143	2228.38	2467.35	2122.95
VC_RS09865	VC_2048		VacJ family lipoprotein	CDS	2.78651	1.75e-12	2.49e-10	100.752	87.9495	80.4792	588.689	754.437	514.559
VC_RS09870	VC_2049	ccmI	c-type cytochrome biogenesis protein CcmI	CDS	0.892882	0.00157222	0.00608528	208.66	154.434	172.791	245.903	378.511	371.172
VC_RS09875	VC_2050		cytochrome c-type biogenesis protein CcmH	CDS	0.768421	0.00422126	0.0133705	110.348	98.6818	101.627	129.51	202.141	197.77
VC_RS09880	VC_2051		DsbE family thiol:disulfide interchange protein	CDS	0.865221	0.00615426	0.0182727	101.159	79.8654	84.5074	121.453	205.258	157.429
VC_RS09885	VC_2052		heme lyase CcmF/NrfE family subunit	CDS	1.29735	0.00118716	0.00493307	343.647	267.89	289.692	556.195	838.821	820.501
VC_RS09890	VC_2053	ccmE	cytochrome c maturation protein CcmE	CDS	1.07477	0.00152509	0.00594169	97.2556	84.4649	93.319	140.897	235.362	203.491
VC_RS09895	VC_2054	ccmD	heme exporter protein CcmD	CDS	1.46111	0.000420965	0.00216696	31.7138	31.5001	32.2253	58.9288	111.98	92.05
VC_RS09900	VC_2055		heme ABC transporter permease	CDS	1.48986	0.000141859	0.000872873	124.66	106.348	115.222	210.612	411.808	350.518
VC_RS09905	VC_2056	ccmB	heme exporter protein CcmB	CDS	-0.144175	0.340291	0.450974	45.4564	41.1174	36.4213	35.6237	41.8878	33.8037
VC_RS09910	VC_2057	ccmA	cytochrome c biogenesis heme-transporting ATPase CcmA	CDS	-0.447451	0.00277893	0.00959675	56.1903	44.3232	44.6454	35.4239	37.6306	33.5065
VC_RS09915	VC_2058		DUF2802 domain-containing protein	CDS	-0.124845	0.384054	0.494431	160.52	172.833	195.03	147.089	160.861	176.671
VC_RS09920	VC_2059		chemotaxis protein CheW	CDS	-0.415351	0.0526596	0.103032	278.349	327.685	332.155	212.277	265.467	225.705
VC_RS09925	VC_2060		chemotaxis protein CheW	CDS	-0.327252	0.0490939	0.0974481	257.939	286.289	305.469	216.072	226.62	234.546
VC_RS09930	VC_2061		ParA family protein	CDS	-0.17025	0.201418	0.298518	202.805	201.266	236.486	202.422	194.311	172.584
VC_RS09935	VC_2062		chemotaxis response regulator protein-glutamate methylesterase	CDS	-0.123475	0.387731	0.497891	391.218	427.064	470.539	376.945	405.651	400.518
VC_RS09940	VC_2063		chemotaxis protein CheA	CDS	-0.13309	0.393945	0.504611	846.839	872.944	963.905	734.713	852.201	860.322
VC_RS09945	VC_2064		protein phosphatase CheZ	CDS	-0.05145	0.745673	0.816485	455.946	476.126	482.036	410.305	498.625	455.644
VC_RS09950	VC_2065	cheY	chemotaxis protein CheY	CDS	-0.137686	0.420185	0.529999	312.584	333.121	327.456	258.688	364.447	261.44
VC_RS09955	VC_2066		RNA polymerase sigma factor FliA	CDS	0.185462	0.213967	0.312688	299.167	265.103	282.139	287.187	342.781	332.688
VC_RS09960	VC_2067		MinD/ParA family protein	CDS	0.19651	0.269154	0.37559	255.987	213.811	251.76	220.267	304.162	302.673
VC_RS09965	VC_2068	flhF	flagellar biosynthesis protein FlhF	CDS	0.469362	0.0249834	0.0568196	293.637	240.014	283.565	280.661	407.855	443.237
VC_RS09970	VC_2069	flhA	flagellar biosynthesis protein FlhA	CDS	0.33587	0.0859263	0.152297	225.086	201.127	228.01	209.547	316.325	300.073
VC_RS09975	VC_2070	sixA	phosphohistidine phosphatase SixA	CDS	-0.401197	0.0336381	0.072736	49.197	64.3941	69.15	39.4857	53.5951	45.2449
VC_RS09980	VC_2072		insulinase family protein	CDS	1.25867	1.71e-07	3.76e-06	109.534	109.972	104.564	228.857	293.899	252.673
VC_RS09985	VC_2073		VOC family protein	CDS	0.570171	0.00121796	0.00501421	21.3865	21.1859	23.3297	26.9674	35.426	35.5867
VC_RS09990	VC_2074	argS	arginine--tRNA ligase	CDS	-0.290381	0.112497	0.189064	302.419	242.941	235.144	238.845	180.323	219.092
VC_RS09995	VC_2075		HIT domain-containing protein	CDS	0.245615	0.0696248	0.129798	45.2938	46.5533	51.5268	62.3247	57.1681	50.5198
VC_RS10000	VC_2076		iron transporter FeoC	CDS	0.810508	0.00815141	0.0229388	87.5788	125.025	159.7	186.774	241.368	224.813
VC_RS10005	VC_2077	feoB	Fe(2+) transporter permease subunit FeoB	CDS	0.538725	0.0142318	0.0366716	651.108	871.55	978.003	1145.02	1320.8	1166.78
VC_RS10010	VC_2078		ferrous iron transport protein A	CDS	-0.0312591	0.885442	0.923883	52.3684	85.58	73.43	68.717	81.495	56.2404
VC_RS10015	VC_2080		AraC family transcriptional regulator	CDS	0.057773	0.636182	0.729967	117.26	139.381	139.475	147.355	138.891	125.928
VC_RS10020	VC_2081	znuA	zinc ABC transporter substrate-binding protein ZnuA	CDS	-0.467261	0.00129979	0.00528346	60.5001	55.6131	50.8555	34.6914	43.0281	43.0904
VC_RS10025	VC_2082	znuC	zinc ABC transporter ATP-binding protein ZnuC	CDS	-0.311918	0.0248672	0.0565915	70.6648	73.872	65.8772	67.6516	52.5308	49.1825
VC_RS10030	VC_2083	znuB	zinc ABC transporter permease subunit ZnuB	CDS	-0.101464	0.448582	0.557539	39.0323	32.3364	40.0298	40.2847	30.9407	32.7636
VC_RS10035	VC_2084	sucD	succinate--CoA ligase subunit alpha	CDS	-0.934506	1.37e-06	1.86e-05	658.02	668.332	820.653	384.735	376.914	361.736
VC_RS10040	VC_2085	sucC	ADP-forming succinate--CoA ligase subunit beta	CDS	-1.03116	3.57e-06	4.2e-05	663.224	710.844	895.09	362.762	365.359	382.242
VC_RS10045	VC_2086	odhB	2-oxoglutarate dehydrogenase complex dihydrolipoyllysine-residue succinyltransferase	CDS	-0.604216	0.000412283	0.00213463	683.798	806.32	1030.54	517.042	562.103	579.046
VC_RS10050	VC_2087	sucA	2-oxoglutarate dehydrogenase E1 component	CDS	-0.740393	1.78e-05	0.000161554	1681.32	1877.88	2317.79	1193.89	1119.42	1204.53
VC_RS10055	VC_2088		succinate dehydrogenase iron-sulfur subunit	CDS	-0.856837	2.31e-05	0.000200276	202.236	202.66	243.955	117.325	113.5	127.488
VC_RS10060	VC_2089	sdhA	succinate dehydrogenase flavoprotein subunit	CDS	-1.01028	3e-07	5.59e-06	658.915	697.742	808.569	361.763	343.997	369.166
VC_RS10065	VC_2090	sdhD	succinate dehydrogenase, hydrophobic membrane anchor protein	CDS	-1.10886	1.72e-07	3.76e-06	158.569	153.459	159.28	77.0403	69.4076	72.065
VC_RS10070	VC_2091	sdhC	succinate dehydrogenase cytochrome b556 subunit	CDS	-1.29951	1.31e-08	4.61e-07	160.846	154.713	149.21	64.9882	60.209	63.5955
VC_RS10075	VC_2092		citrate synthase	CDS	-0.550723	0.000955456	0.00419575	1020.53	873.501	1020.47	749.761	601.482	638.481
VC_RS10080	VC_2093		Nif3-like dinuclear metal center hexameric protein	CDS	-0.131033	0.401218	0.5117	60.0122	50.7347	52.1982	56.1988	47.0573	45.6164
VC_RS10085	VC_2094		DUF1853 family protein	CDS	0.109458	0.570307	0.669241	77.4141	61.1883	54.8836	88.6929	70.2438	49.8511
VC_RS10090	VC_2095	pgm	phosphoglucomutase (alpha-D-glucose-1,6-bisphosphate-dependent)	CDS	-0.764719	1.64e-05	0.000150845	570.279	528.672	563.858	383.737	273.753	321.172
VC_RS10095	VC_2096	seqA	replication initiation negative regulator SeqA	CDS	0.111275	0.49913	0.606084	155.316	114.85	112.872	144.492	120.418	149.033
VC_RS10100	VC_2097		alpha/beta fold hydrolase	CDS	0.799501	1.88e-07	4.04e-06	63.2649	64.2547	67.3038	108.935	126.88	103.343
VC_RS10105	VC_2098		DUF2788 domain-containing protein	CDS	0.167533	0.361722	0.472858	126.774	85.0225	81.1506	132.174	100.5	96.5819
VC_RS10110	VC_2099	fldA	flavodoxin FldA	CDS	0.114591	0.570355	0.669241	222.972	148.162	141.489	206.284	166.259	182.688
VC_RS10115	VC_2100		LrgB family protein	CDS	1.06564	0.0878457	0.154779	12.035	16.7257	14.9378	17.6454	40.1393	33.3579
VC_RS10120	VC_2101		CidA/LrgA family protein	CDS	0.909934	0.210346	0.309173	3.41533	6.55091	7.21712	7.52425	13.9879	10.5497
VC_RS10125	VC_2103		LysR family transcriptional regulator	CDS	0.279237	0.0725652	0.134016	17.0766	14.4956	15.3574	15.9807	22.5784	18.5734
VC_RS10130	VC_2105		DUF4442 domain-containing protein	CDS	-0.605035	0.00814249	0.0229388	10.8152	11.1505	9.90255	6.99156	7.4501	6.46356
VC_RS10135	VC_2106	fur	ferric iron uptake transcriptional regulator	CDS	0.0753824	0.494973	0.601715	492.783	421.488	390.06	441.467	486.613	446.283
VC_RS10140	VC_2107		aspartate-semialdehyde dehydrogenase	CDS	-0.266681	0.214761	0.313719	186.542	150.253	162.889	154.28	105.898	155.274
VC_RS10145	VC_2108		4-phosphoerythronate dehydrogenase	CDS	-0.167192	0.427569	0.536439	160.927	121.68	116.817	139.964	85.6762	130.163
VC_RS10150	VC_2109	fabB	beta-ketoacyl-ACP synthase I	CDS	0.0773912	0.727066	0.80291	854.645	633.626	636.785	808.224	640.557	793.532
VC_RS10155	VC_2110	mnmC	bifunctional tRNA (5-methylaminomethyl-2-thiouridine)(34)-methyltransferase MnmD/FAD-dependent 5-carboxymethylaminomethyl-2-thiouridine(34) oxidoreductase MnmC	CDS	0.618361	0.000558133	0.00269592	51.7992	42.0931	44.058	76.9737	60.285	74.7396
VC_RS10160	VC_2111		NAD(P)H-dependent oxidoreductase	CDS	0.673267	7.38e-05	0.000511784	80.0163	64.6728	76.1154	103.209	116.997	132.317
VC_RS10165	VC_2112		YfcL family protein	CDS	-0.711643	0.00239894	0.00859316	22.9315	17.562	13.5111	10.5206	12.1634	10.3268
VC_RS10170	VC_2113		elongation factor P hydroxylase	CDS	-0.487897	0.0107924	0.0291929	24.8018	26.9006	22.8262	18.7773	16.4206	17.8305
VC_RS10175	VC_2115		trimeric intracellular cation channel family protein	CDS	0.316916	0.0264919	0.05943	27.2413	31.5001	31.8057	35.7568	35.274	41.6788
VC_RS10180	VC_2116	aroC	chorismate synthase	CDS	0.157218	0.431484	0.540418	510.754	396.26	425.726	496.933	453.924	535.51
VC_RS10185	VC_2118	prmB	50S ribosomal protein L3 N(5)-glutamine methyltransferase	CDS	0.111676	0.628346	0.722841	259.321	176.735	169.518	252.562	180.399	221.544
VC_RS10190	VC_2119	smrB	endonuclease SmrB	CDS	-0.197982	0.160477	0.25124	66.6802	73.0357	66.9681	57.3974	60.361	62.3325
VC_RS10195	VC_2120	flhB	flagellar biosynthesis protein FlhB	CDS	0.260291	0.118641	0.196648	42.9356	55.3343	63.2756	57.4639	66.2907	69.6876
VC_RS10200	VC_2121	fliR	flagellar type III secretion system protein FliR	CDS	-0.161306	0.365209	0.47634	23.9886	27.7368	38.0157	26.1684	26.6075	27.563
VC_RS10205	VC_2122	fliQ	flagellar biosynthesis protein FliQ	CDS	-0.24704	0.113736	0.190201	25.1271	29.5488	31.0504	25.8355	24.707	21.6195
VC_RS10210	VC_2123	fliP	flagellar type III secretion system pore protein FliP	CDS	-0.246295	0.0347179	0.0745723	76.2757	79.8654	87.1089	69.05	72.2204	63.8184
VC_RS10215	VC_2124	fliO	flagellar biosynthetic protein FliO	CDS	-0.0040271	0.974209	0.983611	31.2259	28.4337	36.0856	29.298	30.5606	35.8096
VC_RS10220	VC_2125	fliN	flagellar motor switch protein FliN	CDS	-0.455561	0.00374165	0.0120882	56.8408	56.4493	63.6113	37.1551	46.9813	44.9477
VC_RS10225	VC_2126	fliM	flagellar motor switch protein FliM	CDS	-0.00888141	0.941383	0.961936	140.11	133.806	166.078	136.235	135.166	166.047
VC_RS10230	VC_2127	fliL	flagellar basal body-associated protein FliL	CDS	0.0112559	0.922478	0.948675	113.682	127.812	135.447	119.522	125.131	135.215
VC_RS10235	VC_2128		flagellar hook-length control protein FliK	CDS	-1.0951	0.0012996	0.00528346	190.852	219.386	221.716	91.6893	101.869	102.228
VC_RS10240	CDS		hypothetical protein	CDS	0.10801	0.778922	0.843674	2.76479	1.81195	2.26584	1.99759	1.90054	3.6404
VC_RS10245	VC_2129	fliJ	flagella biosynthesis chaperone FliJ	CDS	0.224892	0.41639	0.527269	24.2326	20.0709	22.3227	25.1696	29.0402	23.8483
VC_RS10250	VC_2130	fliI	flagellar protein export ATPase FliI	CDS	0.776495	0.00355848	0.0116337	156.536	125.861	157.014	196.23	256.724	300.221
VC_RS10255	VC_2131	fliH	flagellar assembly protein FliH	CDS	0.319581	0.106798	0.181327	137.101	138.405	146.524	134.771	204.498	187.518
VC_RS10260	VC_2132	fliG	flagellar motor switch protein FliG	CDS	0.447792	0.0205726	0.0491966	222.566	188.861	210.891	220.068	308.875	320.132
VC_RS10265	VC_2133	fliF	flagellar basal body M-ring protein FliF	CDS	0.655286	0.00142078	0.00564032	274.853	239.178	288.013	322.81	465.784	474.886
VC_RS10270	VC_2134	fliE	flagellar hook-basal body complex protein FliE	CDS	0.643521	0.00531656	0.0161549	102.135	85.4406	109.18	130.775	161.47	171.767
VC_RS10275	VC_2135		sigma-54-dependent Fis family transcriptional regulator	CDS	0.335053	0.0857609	0.152145	208.579	176.735	203.422	208.082	273.525	261.291
VC_RS10280	VC_2136		PAS domain-containing protein	CDS	0.548474	0.00265353	0.00928084	132.791	110.947	117.236	148.221	188.381	191.604
VC_RS10285	VC_2137		sigma-54-dependent Fis family transcriptional regulator	CDS	-0.0717065	0.57361	0.672177	397.317	373.681	414.145	352.774	383.832	391.157
VC_RS10290	VC_2138	fliS	flagellar export chaperone FliS	CDS	-0.633981	0.000130633	0.000813767	100.834	120.983	138.216	71.6468	82.7874	77.5627
VC_RS10295	VC_2139		flagellar protein FliT	CDS	-0.584693	0.000437075	0.00222097	43.5048	54.6374	56.4781	34.8912	35.578	32.5407
VC_RS10300	VC_2140	fliD	flagellar filament capping protein FliD	CDS	-0.738455	1.37e-05	0.000126726	399.837	429.991	482.708	252.229	259.005	275.481
VC_RS10305	VC_2141	flaG	flagellar protein FlaG	CDS	-1.32548	5.07e-09	2.15e-07	323.236	370.057	414.648	156.012	150.903	135.14
VC_RS10310	VC_2142		flagellin	CDS	-1.98753	3.45e-11	3.15e-09	590.12	691.33	745.88	177.719	175.153	158.32
VC_RS10315	VC_2143		flagellin	CDS	-2.34934	4.15e-09	1.8e-07	746.9	1092.33	1234.38	188.572	218.562	195.987
VC_RS10320	VC_2144		flagellin	CDS	-1.17982	1.31e-06	1.8e-05	48.6278	69.2724	75.6119	28.2992	28.432	28.6031
VC_RS10325	VC_2145		Dyp-type peroxidase	CDS	0.769159	0.00506381	0.0155544	588.738	577.456	604.559	801.565	1209.58	1006.83
VC_RS10330	VC_2146		DUF2919 domain-containing protein	CDS	0.468475	0.0206713	0.0493436	138.727	119.868	119.838	185.376	177.966	160.4
VC_RS10335	VC_2147		DUF2956 domain-containing protein	CDS	0.84207	0.00235845	0.00852429	96.3611	101.051	107.669	138.966	213.012	195.021
VC_RS10340	VC_2149		helix-turn-helix domain-containing protein	CDS	0.555353	0.0457576	0.0921738	222.81	180.638	208.961	241.242	345.67	313.371
VC_RS10345	VC_2150		ArsC family reductase	CDS	0.0333891	0.835176	0.885725	78.4712	60.4914	57.1495	65.3877	70.6239	64.8585
VC_RS10350	VC_2152	dapE	succinyl-diaminopimelate desuccinylase	CDS	0.28269	0.153443	0.242381	266.233	198.061	225.493	288.984	268.584	281.796
VC_RS10355	VC_2153		M15 family metallopeptidase	CDS	-0.0160948	0.917212	0.945385	153.69	131.715	142.496	142.428	148.47	132.392
VC_RS10360	VC_2154		DUF2897 family protein	CDS	-0.0810684	0.450174	0.558547	126.53	141.193	143.419	131.375	139.043	118.201
VC_RS10365	VC_2156	bamC	outer membrane protein assembly factor BamC	CDS	0.325202	0.0503324	0.0992969	469.852	385.807	458.455	578.302	497.408	570.873
VC_RS10370	VC_2157	dapA	4-hydroxy-tetrahydrodipicolinate synthase	CDS	0.185743	0.207681	0.306142	501.484	408.805	422.285	498.598	516.11	501.112
VC_RS10375	VC_2159		glycine cleavage system protein R	CDS	-0.121412	0.263411	0.369607	108.396	113.735	125.544	109.268	109.547	100.817
VC_RS10380	VC_2160	bcp	thioredoxin-dependent thiol peroxidase	CDS	-0.381543	0.00451164	0.0140895	114.82	99.2393	103.893	78.372	93.7345	72.065
VC_RS10385	VC_2161	mlp24	methyl-accepting chemotaxis protein Mlp24	CDS	-0.852148	2.59e-06	3.16e-05	147.998	166.142	180.596	97.6155	86.3604	90.0441
VC_RS10390	VC_2162		AI-2E family transporter	CDS	0.641272	0.000559857	0.00269839	150.762	128.37	143.084	216.139	206.018	236.626
VC_RS10395	VC_2163		sulfurtransferase TusA family protein	CDS	0.44012	0.00336918	0.0111688	33.9907	38.8873	29.6237	41.4832	48.5017	48.811
VC_RS10400	VC_2164		M48 family metallopeptidase	CDS	0.22278	0.0381069	0.0802998	228.664	259.528	246.557	264.68	305.302	287.368
VC_RS10405	VC_2165	arsC	arsenate reductase (glutaredoxin)	CDS	0.066935	0.613431	0.709124	52.6123	45.5776	52.2821	54.068	55.7237	47.9938
VC_RS10410	VC_2166	wrbA	NAD(P)H:quinone oxidoreductase	CDS	0.332042	0.0177537	0.0439764	108.965	95.6154	98.4381	116.459	126.652	138.484
VC_RS10415	VC_2167		DUF2069 domain-containing protein	CDS	0.33893	0.0452624	0.0915283	65.7044	46.4139	49.3449	64.5221	65.6825	74.3681
VC_RS10420	VC_2168		DUF2066 domain-containing protein	CDS	0.119801	0.479095	0.587229	109.453	76.6596	90.3818	113.596	85.068	102.08
VC_RS10425	VC_2171		uracil-xanthine permease	CDS	-1.07243	0.00054771	0.0026515	273.47	218.828	213.492	130.842	85.6002	119.167
VC_RS10430	VC_2172	ybaK	Cys-tRNA(Pro) deacylase	CDS	-0.107662	0.512249	0.617023	46.4322	35.8209	35.4981	39.5522	36.9464	32.9121
VC_RS10435	VC_2174		bifunctional UDP-sugar hydrolase/5'-nucleotidase	CDS	-1.18147	4.82e-07	8.32e-06	594.511	551.113	659.946	295.11	239.392	261.588
VC_RS10440	VC_2175	kdsA	3-deoxy-8-phosphooctulonate synthase	CDS	-0.247202	0.0896756	0.157364	241.106	200.291	217.101	201.157	157.973	195.764
VC_RS10445	VC_2176		tetratricopeptide repeat protein	CDS	-0.646366	0.00041771	0.00215332	136.288	126.279	114.467	95.8842	71.2321	73.6994
VC_RS10450	VC_2177		SirB2 family protein	CDS	-0.624298	0.0174455	0.0433335	42.2037	30.8032	30.7986	29.6975	20.2977	17.3847
VC_RS10455	VC_2178	prmC	peptide chain release factor N(5)-glutamine methyltransferase	CDS	-0.293184	0.0862314	0.152675	108.965	98.4031	87.9481	95.3515	61.2733	84.3235
VC_RS10460	VC_2179	prfA	peptide chain release factor 1	CDS	-0.552254	0.00039005	0.00203134	185.241	161.543	157.602	122.386	103.921	117.681
VC_RS10465	VC_2180	hemA	glutamyl-tRNA reductase	CDS	-0.451441	0.00253607	0.0089819	199.065	178.547	172.204	151.883	119.81	130.386
VC_RS10470	VC_2181	lolB	lipoprotein localization protein LolB	CDS	-0.0553915	0.647899	0.73925	61.8012	64.2547	50.6037	59.5947	58.6125	51.6342
VC_RS10475	VC_2182	ispE	4-(cytidine 5'-diphospho)-2-C-methyl-D-erythritol kinase	CDS	-0.405252	0.013107	0.0340054	163.854	211.302	152.986	138.033	118.441	142.05
VC_RS10480	VC_2183		ribose-phosphate pyrophosphokinase	CDS	-0.526606	0.026766	0.0598762	663.387	558.639	438.985	449.191	272.233	431.573
VC_RS10485	VC_2184	pth	aminoacyl-tRNA hydrolase	CDS	-0.283915	0.176716	0.269893	117.666	110.111	99.613	107.537	61.8815	99.4051
VC_RS10490	VC_2185	ychF	redox-regulated ATPase YchF	CDS	-0.619586	0.00297211	0.0101554	313.072	309.565	261.578	225.261	153.107	197.027
[truncated: 1,558 more rows]
