# Supplementary material for: A small periplasmic protein governs broad physiological adaptations in Vibrio cholerae via regulation of the DbfRS two-component system
Source: Nat Commun. 2025 Dec 18;16:11230. doi: 10.1038/s41467-025-66735-3 (PMC12714742; doi:10.1038/s41467-025-66735-3)
Supplement: Supplementary file 7 — Supplementary Data 4 [file 41467_2025_66735_MOESM7_ESM.xlsx]

## Sheet: KEGG pathways analysis
Pathway Identifier	Pathway	N	Up	Down	P.Up	P.Down
path:vch00010	Glycolysis / Gluconeogenesis	33	3	8	0.970056	0.268817
path:vch00020	Citrate cycle (TCA cycle)	24	0	13	1	0.000102981
path:vch00030	Pentose phosphate pathway	21	2	7	0.937448	0.0816607
path:vch00040	Pentose and glucuronate interconversions	6	1	1	0.729514	0.712779
path:vch00051	Fructose and mannose metabolism	19	2	10	0.910829	0.000906213
path:vch00052	Galactose metabolism	8	2	2	0.484064	0.459847
path:vch00053	Ascorbate and aldarate metabolism	8	1	0	0.825171	1
path:vch00061	Fatty acid biosynthesis	14	1	1	0.952871	0.945774
path:vch00071	Fatty acid degradation	10	1	4	0.88703	0.0997422
path:vch00130	Ubiquinone and other terpenoid-quinone biosynthesis	20	3	4	0.781056	0.533204
path:vch00190	Oxidative phosphorylation	36	1	20	0.999623	7.88237e-07
path:vch00220	Arginine biosynthesis	14	2	1	0.791606	0.945774
path:vch00230	Purine metabolism	60	7	21	0.96442	0.00199032
path:vch00240	Pyrimidine metabolism	37	2	12	0.99694	0.0326136
path:vch00250	Alanine, aspartate and glutamate metabolism	28	2	10	0.982742	0.0255366
path:vch00260	Glycine, serine and threonine metabolism	35	5	4	0.843387	0.916688
path:vch00261	Monobactam biosynthesis	11	1	1	0.909199	0.898625
path:vch00270	Cysteine and methionine metabolism	35	8	3	0.375234	0.972195
path:vch00280	Valine, leucine and isoleucine degradation	11	0	5	1	0.0390507
path:vch00281	Geraniol degradation	4	0	3	1	0.0226191
path:vch00290	Valine, leucine and isoleucine biosynthesis	15	3	0	0.58597	1
path:vch00300	Lysine biosynthesis	16	3	2	0.632462	0.831603
path:vch00310	Lysine degradation	10	0	4	1	0.0997422
path:vch00330	Arginine and proline metabolism	14	3	2	0.535877	0.769664
path:vch00332	Carbapenem biosynthesis	2	0	1	1	0.340034
path:vch00340	Histidine metabolism	13	3	0	0.482499	1
path:vch00350	Tyrosine metabolism	10	4	1	0.113067	0.875133
path:vch00360	Phenylalanine metabolism	8	4	0	0.0521887	1
path:vch00362	Benzoate degradation	7	0	5	1	0.0034402
path:vch00380	Tryptophan metabolism	10	1	4	0.88703	0.0997422
path:vch00400	Phenylalanine, tyrosine and tryptophan biosynthesis	20	3	6	0.781056	0.156541
path:vch00401	Novobiocin biosynthesis	4	2	0	0.174096	1
path:vch00410	beta-Alanine metabolism	5	0	2	1	0.237448
path:vch00430	Taurine and hypotaurine metabolism	7	0	1	1	0.766752
path:vch00440	Phosphonate and phosphinate metabolism	3	0	0	1	1
path:vch00450	Selenocompound metabolism	8	0	2	1	0.459847
path:vch00460	Cyanoamino acid metabolism	6	0	3	1	0.0840543
path:vch00471	D-Glutamine and D-glutamate metabolism	4	2	0	0.174096	1
path:vch00473	D-Alanine metabolism	3	0	0	1	1
path:vch00480	Glutathione metabolism	16	3	2	0.632462	0.831603
path:vch00500	Starch and sucrose metabolism	23	1	13	0.993435	5.68511e-05
path:vch00511	Other glycan degradation	3	1	0	0.479753	1
path:vch00520	Amino sugar and nucleotide sugar metabolism	45	11	12	0.253724	0.121958
path:vch00521	Streptomycin biosynthesis	2	0	1	1	0.340034
path:vch00540	Lipopolysaccharide biosynthesis	21	4	1	0.611291	0.987435
path:vch00541	O-Antigen nucleotide sugar biosynthesis	13	4	6	0.239208	0.0220749
path:vch00550	Peptidoglycan biosynthesis	19	10	1	0.00128076	0.980912
path:vch00561	Glycerolipid metabolism	9	1	0	0.859459	1
path:vch00562	Inositol phosphate metabolism	2	0	0	1	1
path:vch00564	Glycerophospholipid metabolism	20	5	3	0.351341	0.753772
path:vch00592	alpha-Linolenic acid metabolism	2	0	1	1	0.340034
path:vch00620	Pyruvate metabolism	49	5	10	0.975419	0.440163
path:vch00625	Chloroalkane and chloroalkene degradation	2	0	0	1	1
path:vch00626	Naphthalene degradation	1	0	0	1	1
path:vch00627	Aminobenzoate degradation	2	1	0	0.3531	1
path:vch00630	Glyoxylate and dicarboxylate metabolism	24	3	8	0.876306	0.0646151
path:vch00633	Nitrotoluene degradation	3	0	0	1	1
path:vch00640	Propanoate metabolism	26	0	8	1	0.0975205
path:vch00643	Styrene degradation	3	1	0	0.479753	1
path:vch00650	Butanoate metabolism	29	1	10	0.998242	0.0326403
path:vch00660	C5-Branched dibasic acid metabolism	11	1	2	0.909199	0.640218
path:vch00670	One carbon pool by folate	13	0	3	1	0.452118
path:vch00680	Methane metabolism	28	4	6	0.827074	0.432527
path:vch00730	Thiamine metabolism	12	0	2	1	0.688772
path:vch00740	Riboflavin metabolism	10	0	2	1	0.585884
path:vch00750	Vitamin B6 metabolism	7	0	0	1	1
path:vch00760	Nicotinate and nicotinamide metabolism	22	1	6	0.991825	0.218454
path:vch00770	Pantothenate and CoA biosynthesis	20	3	1	0.781056	0.984513
path:vch00780	Biotin metabolism	10	4	0	0.113067	1
path:vch00785	Lipoic acid metabolism	3	0	0	1	1
path:vch00790	Folate biosynthesis	25	1	3	0.995767	0.874523
path:vch00860	Porphyrin and chlorophyll metabolism	22	1	12	0.991825	0.000175876
path:vch00900	Terpenoid backbone biosynthesis	12	1	2	0.927023	0.688772
path:vch00903	Limonene and pinene degradation	3	0	2	1	0.0922851
path:vch00910	Nitrogen metabolism	10	1	2	0.88703	0.585884
path:vch00920	Sulfur metabolism	21	2	6	0.937448	0.186493
path:vch00930	Caprolactam degradation	2	0	2	1	0.0351461
path:vch00970	Aminoacyl-tRNA biosynthesis	25	2	4	0.969799	0.717354
path:vch01040	Biosynthesis of unsaturated fatty acids	3	2	0	0.0997951	1
path:vch01053	Biosynthesis of siderophore group nonribosomal peptides	8	1	0	0.825171	1
path:vch01100	Metabolic pathways	626	89	141	0.999951	0.00508872
path:vch01110	Biosynthesis of secondary metabolites	296	29	84	0.999999	1.58581e-05
path:vch01120	Microbial metabolism in diverse environments	180	21	45	0.998646	0.0201322
path:vch01200	Carbon metabolism	95	10	29	0.994498	0.00344688
path:vch01210	2-Oxocarboxylic acid metabolism	28	5	3	0.66554	0.918641
path:vch01212	Fatty acid metabolism	20	2	5	0.925248	0.316518
path:vch01220	Degradation of aromatic compounds	3	0	1	1	0.463909
path:vch01230	Biosynthesis of amino acids	118	15	21	0.982783	0.645127
path:vch01240	Biosynthesis of cofactors	139	14	34	0.999333	0.053103
path:vch01501	beta-Lactam resistance	16	1	8	0.969572	0.0045592
path:vch01502	Vancomycin resistance	6	3	0	0.0934563	1
path:vch01503	Cationic antimicrobial peptide (CAMP) resistance	17	5	2	0.226795	0.856569
path:vch02010	ABC transporters	126	28	20	0.253602	0.831571
path:vch02020	Two-component system	164	22	50	0.986646	0.000139628
path:vch02024	Quorum sensing	52	9	11	0.71429	0.382035
path:vch02030	Bacterial chemotaxis	69	6	28	0.996234	1.77268e-05
path:vch02040	Flagellar assembly	50	1	25	0.999983	4.83291e-07
path:vch02060	Phosphotransferase system (PTS)	23	1	6	0.993435	0.252079
path:vch03010	Ribosome	56	2	3	0.999932	0.999206
path:vch03018	RNA degradation	19	4	3	0.526206	0.720687
path:vch03020	RNA polymerase	4	0	0	1	1
path:vch03030	DNA replication	19	3	1	0.749386	0.980912
path:vch03060	Protein export	18	4	1	0.480441	0.976476
path:vch03070	Bacterial secretion system	36	11	2	0.0772184	0.994901
path:vch03410	Base excision repair	12	2	0	0.713139	1
path:vch03420	Nucleotide excision repair	8	1	0	0.825171	1
path:vch03430	Mismatch repair	22	8	2	0.0495876	0.937633
path:vch03440	Homologous recombination	27	7	1	0.266384	0.996421
path:vch04122	Sulfur relay system	17	2	1	0.873869	0.971011
path:vch05110	Vibrio cholerae infection	15	5	0	0.152795	1
path:vch05111	Biofilm formation - Vibrio cholerae	104	43	9	1.8147e-07	0.998865
