# Supplementary material for: A small periplasmic protein governs broad physiological adaptations in Vibrio cholerae via regulation of the DbfRS two-component system
Source: Nat Commun. 2025 Dec 18;16:11230. doi: 10.1038/s41467-025-66735-3 (PMC12714742; doi:10.1038/s41467-025-66735-3)
Supplement: Supplementary file 8 — Supplementary Data 5 [file 41467_2025_66735_MOESM8_ESM.xlsx]

## Sheet: Sheet1
Supplementary Data 5: Strains used in this study
Strain number	Genotype	Plasmid	Antibiotic resistance	Origin
AB_Vc_707	Vibrio cholerae C6706str2			Bassler lab
AB_Vc_761	∆vc1807::CmR		Cm	NT of AB_Vc_707
AB_Vc_775	∆dbfS ∆vc1807::CmR		Cm	NT of AB_Vc_707
AB_Vc_782	∆dbfQ ∆vc1807::CmR		Cm	NT of AB_Vc_707
AB_Vc_788	dbfRD51V ∆vc1807::KanR		Kan	NT of AB_Vc_707
AB_Vc_891	∆dbfS dbfRD51V ∆vc1807::KanR		Kan	NT of AB_Vc_707
AB_Vc_950	∆dbfQ dbfRD51V ∆vc1807::KanR		Kan	NT of AB_Vc_707
EN_Vc_2249	∆dbfQ ∆vc1807::Ptac-dbfQ-KanR		Kan	NT of AB_Vc_707
EN_Vc_2261	∆dbfS ∆vc1807::Ptac-dbfS-SpecR		Spec	NT of AB_Vc_707
AB_Vc_863	dbfR-SNAP ∆dbfS ∆vc1807::PBAD-dbfS::SpecR		Spec	NT of AB_Vc_707
AB_Vc_964	dbfR-SNAP ∆dbfQ ∆dbfS ∆vc1807::PBAD-dbfS::SpecR		Spec	NT of AB_Vc_707
AB_Vc_1017	∆vc1807::PdbfQRS-lux::SpecR		Spec	NT of AB_Vc_707
AB_Vc_1018	∆vpsL::CmR ∆vc1807::PdbfQRS-lux::SpecR		Cm, Spec	NT of AB_Vc_707
AB_Vc_1020	∆dbfS ∆vpsL::CmR ∆vc1807::PdbfQRS-lux::SpecR		Cm, Spec	NT of AB_Vc_707
AB_Vc_1030	dbfRD51V ∆vpsL::CmR ∆vc1807::PdbfQRS-lux::SpecR		Cm, Spec	NT of AB_Vc_788
AB_Vc_1038	∆dbfQ ∆vpsL::CmR ∆vc1807::PdbfQRS-lux::SpecR		Cm, Spec	NT of AB_Vc_1016
AB_Vc_1032	∆dbfS dbfRD51V ∆vpsL::CmR ∆vc1807::PdbfQRS-lux::SpecR		Cm, Spec	NT of AB_Vc_891
AB_Vc_1034	∆dbfQ dbfRD51V ∆vpsL::CmR ∆vc1807::PdbfQRS-lux::SpecR		Cm, Spec	NT of AB_Vc_950
AB_Vc_1036	dbfQ-3xFlag ∆vpsL:: CmR ∆vc1807::PdbfQRS-lux::SpecR		Cm, Spec	NT of AB_Vc_968
AB_Vc_1040	dbfQA31W-3xFLAG ∆vpsL::CmR ∆vc1807::PdbfQRS-lux::SpecR		Cm, Spec	NT of AB_Vc_707
AB_Vc_1050	dbfQA31Y-3xFLAG ∆vpsL::CmR ∆vc1807::PdbfQRS-lux::SpecR		Cm, Spec	NT of AB_Vc_979
AB_Vc_1052	dbfQ∆sec-3xFLAG ∆vpsL::CmR ∆vc1807::PdbfQRS-lux::SpecR		Cm, Spec	NT of AB_Vc_979
AB_Vc_1004	∆vc1807::Ptac-dbfQ-mNG-KanR		Kan	NT of AB_Vc_707
AB_Vc_1006	∆vc1807::Ptac-dbfQ∆sec-mNG-KanR		Kan	NT of AB_Vc_707
EN_Vc_2045	∆wavA ∆lacIZ::KanR ∆vpsL::CmR ∆vc1807::PdbfQRS-lux::SpecR		Kan, Cm, Spec	NT of AB_Vc_1018
EN_Vc_2051	∆wavA dbfRD51V ∆lacIZ::KanR ∆vpsL::CmR ∆vc1807::PdbfQRS-lux::SpecR		Kan, Cm, Spec	NT of AB_Vc_1018
AB_Vc_637	∆flaA Ptac-mKO 1807:KanR		Kan	Bassler lab
AB_Vc_996	∆cdgL ∆vc1807::KanR		Kan	NT of AB_Vc_707
AB_Vc_1010	∆dbfS ∆cdgL ∆vc1807::CmR		Cm	NT of AB_Vc_996
AB_Vc_956	Vibrio cholerae C6706str2	pFY4357::GmR	Gm	Conj of AB_Vc_707
IMB_Vc_2151	∆dbfS ∆cdgL ∆vc1807::CmR	pFY4357::GmR	Gm	Conj of AB_Vc_1010
IMB_Vc_2156	∆cdgL ∆vc1807::KanR	pFY4357::GmR	Gm	Conj of AB_Vc_996
IMB_Vc_2158	∆dbfS ∆vc1807::CmR	pFY4357::GmR	Gm	Conj of AB_Vc_775
EN_Vc_2227	∆lacZ ∆vc1807::CmR		Cm	NT of AB_Vc_1018
EN_Vc_2220	dbfRD51V ∆vc1807::CmR		Cm	NT of AB_Vc_788
EN_Vc_2309	dbfQR84D ∆lacIZ::KanR ∆vpsL::CmR ∆vc1807::PdbfQRS-lux::SpecR		Kan, Cm, Spec	NT of AB_Vc_1018
EN_Vc_2311	dbfQK102E ∆lacIZ::KanR ∆vpsL::CmR ∆vc1807::PdbfQRS-lux::SpecR		Kan, Cm, Spec	NT of AB_Vc_1018
EN_Vc_2324	dbfSD62R ∆lacIZ::KanR ∆vpsL::CmR ∆vc1807::PdbfQRS-lux::SpecR		Kan, Cm, Spec	NT of AB_Vc_1018
EN_Vc_2325	dbfSE69K ∆lacIZ::KanR ∆vpsL::CmR ∆vc1807::PdbfQRS-lux::SpecR		Kan, Cm, Spec	NT of AB_Vc_1018
EN_Vc_2328	∆cdgL ∆vc1378::AmpR ∆lacIZ::KanR ∆vpsL::CmR ∆vc1807::PdbfQRS-lux::SpecR		Amp, Kan, Cm, Spec	NT of AB_Vc_1018
EN_Vc_2329	∆dbfS ∆cdgL ∆vc1378::AmpR ∆lacIZ::KanR ∆vpsL::CmR ∆vc1807::PdbfQRS-lux::SpecR		Amp, Kan, Cm, Spec	NT of AB_Vc_2328
AB_Ec_086	E. coli BL21 (DE3)	pET15B::dbfSSD-6xHis::AmpR	Amp	Transformation of BL21
AB_Ec_087	E. coli BL21 (DE3)	pET15B::dbfQ-6xHis::AmpR	Amp	Transformation of BL21
AB_Ec_215	E. coli Top10	pBBR1::Ptac-phoA-lacZ::GmR	Gm	Transformation of E. coli Top10
AB_Ec_216	E. coli Top10	pBBR1::Ptac-sec-MBP-phoA-lacZ::GmR	Gm	Transformation of E. coli Top10
AB_Ec_218	E. coli Top10	pBBR1::Ptac-dbfQ-phoA-lacZ::GmR	Gm	Transformation of E. coli Top10
NT = Natural Transformation
Conj = Conjugation
