# Supplementary material for: A small periplasmic protein governs broad physiological adaptations in Vibrio cholerae via regulation of the DbfRS two-component system
Source: Nat Commun. 2025 Dec 18;16:11230. doi: 10.1038/s41467-025-66735-3 (PMC12714742; doi:10.1038/s41467-025-66735-3)
Supplement: Supplementary file 9 — Supplementary Data 6 [file 41467_2025_66735_MOESM9_ESM.xlsx]

## Sheet: Sheet1
Supplementary Data 6: DNA oligonucleotides and gene fragments used in this study.
Oligo #	Name	Purpose	Direction	5’ to 3’ Sequence
533	vc1639_3000up	Cloning at dbfS locus	F	GCTTAGTGATCGCAGAGCTTGC
534	vc1639_3000down	Cloning at dbfS locus	R	GTGCACTGCATTATTGACTCGCTTAGC
535	vc1639_100up	Cloning at dbfS locus	F	CAAGATTTTGACCGCGATTCCAATAC
536	vc1639_100down	Cloning at dbfS locus	R	GTAGAGTTTCCAAACCTATAGGAG
626	vc1639_Real_B	Deleting dbfS	R	CAACTGAAAATCCGTTTTTGCACCGCATTTAATTGGCATGCAACTGATACCCAAG
627	vc1639_Real_C	Deleting dbfS	F	CTTGGGTATCAGTTGCATGCCAATTAAATGCGGTGCAAAAACGGATTTTCAGTTG
559	vc1639_2700up	Cloning at dbfS locus	F	CAATCGGTGGTGCGCAACTTATCTGAG
560	vc1639_2700down	Cloning at dbfS locus	R	GTTAATGACTTGGAGCAGAATTAAGTTAGCCGC
654	vc1637_3000up	Cloning at dbfQ locus	F	GACTCACTTGCCGCCTACCTGCAAC
661	vc1637_3000down	Cloning at dbfQ locus	R	GCTGAGCGGGTAGAAGATGTTAATCAC
655	vc1637_2700up	Cloning at dbfQ locus	F	CTTGGTTTATTTCCAGATTGAGGCCAC
660	vc1637_2700down	Cloning at dbfQ locus	R	GAAATATCCATGCCGATCAGGTTCGTC
656	vc1637_100up	Cloning at dbfQ locus	F	GACTAGGCAAACCCAAAGCAGACGTTC
659	vc1637_100down	Cloning at dbfQ locus	R	GAGTACGATGACGTCCCACTCTTC
657	vc1637_B	Deleting dbfQ	R	CAACTAATATTTTCATGGTCTGCTCGATACCTGAATGTTGAATCTGTTGCCGAG
658	vc1637_C	Deleting dbfQ	F	CTCGGCAACAGATTCAACATTCAGGTATCGAGCAGACCATGAAAATATTAGTTG
650	dbfR_D51V_B	Generating dbfRD51V	R	CAATTTCGGTAGGCCGAGTACGAGTACGATGACGTCC
651	dbfR_D51V_C	Generating dbfRD51V	F	GGACGTCATCGTACTCGTACTCGGCCTACCGAAATTG
687	vc1637_3xFLAG_R	Generating dbfQ-3xFLAG	R	CGGATCCCGTCCCTGAAAATACAGGTTTTCTTTTTTGATGGCACGAATCACATTACGCC
688	vc1637_3xFLAG_F	Generating dbfQ-3xFLAG	F	ATCGATTACAAGGATGACGATGACAAGTGATCGAGCAGACCATGAAAATATTAGTTGTTGAAG
740	vc1637_3xFLAG_gblock	Gblock for generating dbfQ-3xFLAG	-	CGGGCGTAATGTGATTCGTGCCATCAAAAAAGAAAACCTGTATTTTCAGGGACGGGATCCGAATTCGAGCTCCGTCGACAAGCTTGCGGCCGCACTCGAGGACTACAAAGACCATGACGGTGATTATAAAGATCATGATATCGATTACAAGGATGACGATGACAAGTGATCGAGCAGACCATGAAAATATTAGTTGTTGAAGATG
920	dbfQ_deltaSec_B	Generating dbfQ∆sec	R	GTTCCCAGTCTCGCACCTTGTTATCCAATACCTGAATGTTGAATCTGTTGCCG
921	dbfQ_deltaSec_C	Generating dbfQ∆sec	F	CGGCAACAGATTCAACATTCAGGTATTGGATAACAAGGTGCGAGACTGGGAAC
916	dbfQ_A31W_B	Generating dbfQA31W	R	GTTCCCAGTCTCGCACCTTGTTATCCCAGTGAGTGGGCAGTGCAAACCCTAG
917	dbfQ_A31W_C	Generating dbfQA31W	F	CTAGGGTTTGCACTGCCCACTCACTGGGATAACAAGGTGCGAGACTGGGAAC
918	dbfQ_A31Y_B	Generating dbfQA31Y	R	GTTCCCAGTCTCGCACCTTGTTATCATAGTGAGTGGGCAGTGCAAACCCTAG
919	dbfQ_A31Y_C	Generating dbfQA31Y	F	CTAGGGTTTGCACTGCCCACTCACTATGATAACAAGGTGCGAGACTGGGAAC
2202	dbfQ_R84D_F	Generating dbfQR84D	F	CGATCAGCAGTTGAATGGGGATTTGATCAAAGTCGAGCTTGACG
2203	dbfQ_R84D_R	Generating dbfQR84D	R	CGTCAAGCTCGACTTTGATCAAATCCCCATTCAACTGCTGATCG
2204	dbfQ_K102E_F	Generating dbfQK102E	F	CGATGAGTGGATTTATGAGCTGGAATTGGTGTATGACAATCAAGTC
2205	dbfQ_K102E_R	Generating dbfQK102E	R	GACTTGATTGTCATACACCAATTCCAGCTCATAAATCCACTCATCG
2206	dbfS_D62R_F	Generating dbfSD62R	F	CCAGTTGCAACTGTCGATGCGTGAGATCACCGCCAACTTGG
2207	dbfS_D62R_R	Generating dbfSD62R	R	CCAAGTTGGCGGTGATCTCACGCATCGACAGTTGCAACTGG
2208	dbfS_E69K_F	Generating dbfSE69K	F	GAGATCACCGCCAACTTGAAAGCCAATCCACAAGGACAATTAACCC
2209	dbfS_E69K_R	Generating dbfSE69K	R	GGGTTAATTGTCCTTGTGGATTGGCTTTCAAGTTGGCGGTGATCTC
866	pET15B_dbfQ_F	pET15b-dbfQ-6xHis	F	GAAATAATTTTGTTTAACTTTAAGAAGGAGATATACCATGGATAACAAGGTGCGAGACTGGGAACAAG
867	pET15B_dbfQ_R	pET15b-dbfQ-6xHis	R	GGCACCAGGCCGCTACCACTGCTTCCTTTTTTGATGGCACGAATCACATTACGCC
868	pET15B_dbfS_LBD_F	pET15b-dbfSSD-6xHis	F	GAAATAATTTTGTTTAACTTTAAGAAGGAGATATACCATGAATCTCATCCATCAATATTTGCTGGAAG
869	pET15B_dbfS_LBD_R	pET15b-dbfSSD-6xHis	R	GGCACCAGGCCGCTACCACTGCTTCCCTCTTTGCTCACGCGCTGTAGCGTG
736	dbfR_SNAP_deltaS _Gblock	Gblock for generating dbfR-SNAP and simultaneously deleting dbfS	-	CGCGGTCTTGGGTATCAGTTGCATGCCAATTCAGGAAGCGGCTCAGGCAGCGGATCAGGAATGGATAAGGATTGTGAAATGAAGAGAACAACTTTAGATTCCCCACTAGGTAAATTAGAATTATCCGGTTGCGAACAAGGATTACATCGTATTATATTTTTAGGAAAAGGAACCAGTGCAGCAGACGCCGTAGAAGTACCAGCCCCCGCCGCAGTTTTAGGAGGACCAGAACCACTAATGCAAGCCACCGCTTGGTTAAACGCATATTTTCATCAACCAGAAGCCATAGAAGAATTCCCAGTACCAGCCCTACACCACCCAGTATTTCAACAAGAATCATTTACGAGACAAGTATTATGGAAATTATTAAAAGTCGTCAAATTCGGAGAAGTTATCAGC…
734	dbfR_R	Generating dbfR-SNAP and deleting dbfS	R	TTGGCATGCAACTGATACCCAAGACCGCG
735	dbfS_down_F	Generating dbfR-SNAP and deleting dbfS	F	ATGCGGTGCAAAAACGGATTTTCAGTTGC
672	SNAP_UnivR	Generating dbfR-SNAP	R	TTAACCTAATCCTGGTTTACCTAATCTATGTCCTTCATGTGCTAGTAACC
718	dbfR_SNAP_E	Generating dbfR-SNAP	F	GACATAGATTAGGTAAACCAGGATTAGGTTAAGATGTGATCAAAACTGTGCGCGGTC
105	BBC1881	Cloning at vc1807 locus	F	TTTAAAGGGGATCAGTGACCG
106	BBC1882	Cloning at vc1807 locus	R	CAATTTTGCTTTTGGACCATCCC
270	1807_2700up	Cloning at vc1807 locus	F	GGCCGGCACTTTGATTACAATC
271	1807_2700down	Cloning at vc1807 locus	R	GTCTATATCAGAGCGCTTAAAGAGCG
229	1807_100up	Cloning at vc1807 locus	F	CATTGGTACAGAAGGCGGGTAG
230	1807_100down	Cloning at vc1807 locus	R	GGTAAAGTCGTAGGCTCTGTCGCTG
2113	vc1807:Ptac-dbfQ-KanR_Fw	Complementation of dbfQ deletion	F	CGGGCGTAATGTGATTCGTGCCATCAAAAAATAAATTCCGGGGATCCGTCGAC
2114	vc1807:Ptac-dbfS-SpecR_Fw	Complementation of dbfS deletion	F	CCTAGGAATTCAATTAGGAGGTAATTAAGCTTGGGTATCAGTTGCATGCCAATTAAATC
721	PBAD_1807_Univ_B	Generating PBAD-dbfS	R	CATTTCACACCTCCTGCAGGTAC
722	PBAD-dbfS-1807_C	Generating PBAD-dbfS	F	GTACCTGCAGGAGGTGTGAAATGGGTATCAGTTGCATGCCAATTAAATCTCG
723	PBAD-dbfS-1807_D	Generating PBAD-dbfS	R	GTCGACGGATCCCCGGAATTTAATGGGATTTGACGGCTTTGGCTG
872	1807_B_univ	Generating PdbfQRS-lux	R	CCTTAGCTACCCGCCTTCTGTACCAATG
873	PdbfQ_1807_C	Generating PdbfQRS-lux	F	CATTGGTACAGAAGGCGGGTAGCTAAGGCGTCCACCCCTGTTTGTGATTG
874	PdbfQ_lux_D	Generating PdbfQRS-lux	R	GTTAATAATGAATGAAATTTTTTTAGTCATAGTCAATACCTGAATGTTGAATCTGTTGCC
875	lux_F_univ	Generating PdbfQRS-lux	F	ATGACTAAAAAAATTTCATTCATTATTAACGGCCAGG
876	lux_mid_2700down	Generating PdbfQRS-lux	R	CATATCTGTGCCGAATACGCGAAAG
877	lux_mid_3000down	Generating PdbfQRS-lux	R	CAACTTAATATCATCGGTAGGCCAAATTGAG
512	Ptac_RBS_R	RBS used with Ptac	R	GCTTAATTACCTCCTAATTGAATTCCTAGGCCTG
886	Ptac_dbfQ_C	Generating Ptac-dbfQ-mNG	F	CCTAGGAATTCAATTAGGAGGTAATTAAGCTTGACTATGCAGATTTTTCGTATGCAGC
887	1807_mNG_D	Generating Ptac-dbfQ-mNG	R	GTCGACGGATCCCCGGAATTCACTTGTACAGCTCGTCCATGCCCATC
888	Ptac_nosec_dbfQ_C	Generating Ptac-dbfQ∆sec - mNG	F	GCCTAGGAATTCAATTAGGAGGTAATTAAGCATGGATAACAAGGTGCGAGACTGGGAACAAG
232	ABD123	Universal upstream AbR cassette	F	ATTCCGGGGATCCGTCGAC
233	ABD124	Universal downstream AbR cassette	R	TGTAGGCTGGAGCTGCTTC
1801	vc0223_3000up	Cloning at wavA locus	F	GTGCGGCAAGTTAGTATAATGCGC
1802	vc0223_B	Deleting wavA	R	GGGAGCCGCAGCTCCCTTTTTTAATGATGTGCTCGATAAGGTGTGAAATTTTGCG
1803	vc0223_C	Deleting wavA	F	CGCAAAATTTCACACCTTATCGAGCACATCATTAAAAAAGGGAGCTGCGGCTCCC
1804	vc0223_3000down	Cloning at wavA locus	R	GGAGGTAATGGACGGTGTAATAGGTC
1805	vc0223_2700up	Cloning at wavA locus	F	GGTAAGCGTCCTGCAGTTGGTAAC
1806	vc0223_2700down	Cloning at wavA locus	R	CGGTGTGGTTGACTTGCGCATC
1807	vc0223_100up	Cloning at wavA locus	F	GCGCGCTCAATCAAATCCAGATG
1808	vc0223_100down	Cloning at wavA locus	R	GCACTGCTCTCTGCACACTCTACC
878	cdgL_3000up	Cloning at cdgL locus	F	CGCCGATTACCTTCAATCTCAAGGTATC
879	cdgL_2700up	Cloning at cdgL locus	F	GTTCGTTACTCGCATATCATCGATCCAACTAC
880	cdgL_100up	Cloning at cdgL locus	F	GATCCCTCAACTAAAGAACTATCAAGTCTTCACCATC
881	cdgL_B	Deleting cdgL	R	CAAATTTCAAATGATGTATCGTTTAAAATATCACCATCGTCATAATAAACCTTTAC
882	cdgL_C	Deleting cdgL	F	GTAAAGGTTTATTATGACGATGGTGATATTTTAAACGATACATCATTTGAAATTTG
883	cdgL_100down	Cloning at cdgL locus	R	GATTGTGCCATTACGACGACTCACGATAC
884	cdgL_2700down	Cloning at cdgL locus	R	GTAGCGGGTGTAGATCTGCTGCGTTC
885	cdgL_3000down	Cloning at cdgL locus	R	GTGAGTTTCGCTCGAACCTGCATCG
107	lacZ_3000up	Cloning at lacZ locus	F	GAGCACAAGGAGGGTGATTGAACTGATTAG
108	lacZ_3000down	Cloning at lacZ locus	R	CGCCAAAGCGACATCCTGCTCAATTGC
307	lacZ_2700up	Cloning at lacZ locus	F	CGTGATTGGGAGGATGCGCTCAGTG
147	lacZ_2900down	Cloning at lacZ locus	R	GTTCCCTCTTCGGTTATCGACAGTTTG
2092	lacZ_deletion_R	Deleting lacZ	R	CAGGGTGCACACTTTGGCTCCACGAATCCCCTCAAGCCGAGGAGTAAAGAAGTCATTC
2093	lacZ_deletion_F	Deleting lacZ	F	GAATGACTTCTTTACTCCTCGGCTTGAGGGGATTCGTGGAGCCAAAGTGTGCACCCTG
519	Arbitrary Primer	Transposon localization	F	GGCCACGCGTCGACTAGTACNNNNNNNNNNAGAG
520	Tn5 specific Primer	Transposon localization	R	GAAGCCCTTAGAGCCTCTC
521	Arbitrary PCR cleanup	Transposon localization	F	AGGAACACTTAACGGCTGAC
522	Arbitrary PCR cleanup	Transposon localization	R	GGCCACGCGTCGACTAGTAC
512	Ptac_RBS_R	Amplifying pBBR1 from Ptac locus for pho-lac fusions	R	gcttaattacctcctaattgaattcctaggcctg
2111	pBBR1-dbfQRS-26bp-F	Amplifying pBBR1 for pho-lac fusions	F	GCGTTAATATTTTGTTAAAATTCGCG
N/A	phoA-lacZ	Cytoplasmic phoA-lacZ	Gblock	CAGGCCTAGGAATTCAATTAGGAGGTAATTAAGCATGGCCCGGACACCAGAAATGCCTGTTCTGGAAAACCGGGCTGCTCAGGGCGATATTACTGCACCCGGCGGTGCTCGCCGTTTAACGGGTGATCAGACTGCCGCTCTGCGTGATTCTCTTAGCGATAAACCTGCAAAAAATATTATTTTGCTGATTGGCGATGGGATGGGGGACTCGGAAATTACTGCCGCACGTAATTATGCCGAAGGTGCGGGCGGCTTTTTTAAAGGTATAGATGCCTTACCGCTTACCGGGCAATACACTCACTATGCGCTGAATAAAAAAACCGGCAAACCGGACTACGTCACCGACTCGGCTGCATCAGCAACCGCCTGGTCAACCGGTGTCAAAACCTATAACGGCGC…
N/A	secMBP-phoA-lacZ	Secreted phoA-lacZ	Gblock	CAGGCCTAGGAATTCAATTAGGAGGTAATTAAGCATGAAAATAAAAACAGGTGCACGCATCCTCGCATTATCCGCATTAACGACGATGATGTTTTCCGCCTCGGCTCTCGCCAAAATCGAAGAAGGAAGCAGTGGTAGCGGCGCCCGGACACCAGAAATGCCTGTTCTGGAAAACCGGGCTGCTCAGGGCGATATTACTGCACCCGGCGGTGCTCGCCGTTTAACGGGTGATCAGACTGCCGCTCTGCGTGATTCTCTTAGCGATAAACCTGCAAAAAATATTATTTTGCTGATTGGCGATGGGATGGGGGACTCGGAAATTACTGCCGCACGTAATTATGCCGAAGGTGCGGGCGGCTTTTTTAAAGGTATAGATGCCTTACCGCTTACCGGGCAATA…
N/A	dbfQ-phoA-lacZ	phoA-lacZ fusion to dbfQ	Gblock	CAGGCCTAGGAATTCAATTAGGAGGTAATTAAGCATGTTGACTATGCAGATTTTTCGTATGCAGCAAAGACCGCAAGCCAGCCTCCTACTCCTATTGTTGTTGCTAGGGTTTGCACTGCCCACTCACGCTGATAACAAGGTGCGAGACTGGGAACAAGGCTCGTATCGTGAAGGGACGCAAATTGAAATTGATGAAGACCAAGATGACGTTTATCGCGCCGTCCAAAAAGGGTTGATTCGTCCTTTTGCAGAACTCTATGCCACGGTCGATCAGCAGTTGAATGGGCGTTTGATCAAAGTCGAGCTTGACGAAGATGACGATGAGTGGATTTATGAGCTGAAATTGGTGTATGACAATCAAGTCTTTCGTGTCGAATACAACGCCGCTACGTTGGAGCT…
